# Supplementary material for: Crystal structure of 5-O-benzoyl-2,3-O-iso­propyl­idene-d-ribono-1,4-lactone
Source: Acta Crystallogr E Crystallogr Commun. 2017 Feb 17;73(Pt 3):407–9. doi: 10.1107/S2056989017002043 (PMC5347065; doi:10.1107/S2056989017002043)
Supplement: Supplementary file 1 [file e-73-00407-sup1.cif]

##############################################################################
#                                                                            #
# This CIF contains the data in a paper accepted for publication in          #
# Acta Crystallographica Section E. It conforms to the requirements of       #
# Notes for Authors for Acta Crystallographica Section E, and has been       #
# peer reviewed under the auspices of the IUCr Commission on Journals.       #
#                                                                            #
# Full details of the Crystallographic Information File format               #
# are given in the paper "The Crystallographic Information File (CIF):       #
# a New Standard Archive File for Crystallography" by S. R. Hall, F. H.      #
# Allen and I. D. Brown [Acta Cryst. (1991), A47, 655-685].                  #
#                                                                            #
# The current version of the core CIF dictionary is obtainable from          #
# ftp://ftp.iucr.org/pub/cif_core.dic.                                       #
#                                                                            #
# Software is freely available for graphical display of the structure(s)     #
# in this CIF. For information consult the CIF software page                 #
# http://www.iucr.org/resources/cif/software.                                #
#                                                                            #
# This file may be used for bona fide research purposes within the           #
# scientific community so long as proper attribution is given to the journal # 
# article from which it was obtained.                                        #
#                                                                            #
##############################################################################
data_I
_audit_creation_method     SHELXL-2012
_chemical_name_systematic
;
5-<i>O</i>-Benzoyl-2,3-<i>O</i>-isopropylidene-<i>D</i>-ribono-1,4-lactone
;
_chemical_name_common     ?
_chemical_formula_moiety     'C15 H16 O6'
_chemical_formula_sum     'C15 H16 O6'
_chemical_formula_iupac     'C15 H16 O6'
_chemical_formula_weight     292.28
_chemical_melting_point     ?
_chemical_melting_point_gt     371
_chemical_melting_point_lt     372
_shelx_space_group_comment
;
The symmetry employed for this shelxl refinement is uniquely defined
by the following loop, which should always be used as a source of
symmetry information in preference to the above space group names.
They are only intended as comments.
;
_space_group_crystal_system     orthorhombic
_space_group_name_H-M_alt     'P 21 21 21'
_space_group_name_Hall     'P 2ac 2ab'
loop_
    _space_group_symop_operation_xyz
    'x, y, z'
    'x+1/2, -y+1/2, -z'
    '-x, y+1/2, -z+1/2'
    '-x+1/2, -y, z+1/2'
_cell_length_a     5.75740(10)
_cell_length_b     12.5703(3)
_cell_length_c     20.1888(4)
_cell_angle_alpha     90
_cell_angle_beta     90
_cell_angle_gamma     90
_cell_volume     1461.11(5)
_cell_formula_units_Z     4
_cell_measurement_reflns_used     9982
_cell_measurement_theta_min     4.14
_cell_measurement_theta_max     68.09
_cell_measurement_temperature     200(2)
_exptl_crystal_description     'irregular block'
_exptl_crystal_colour     'colourless'
_exptl_crystal_size_max     0.200
_exptl_crystal_size_mid     0.180
_exptl_crystal_size_min     0.160
_exptl_crystal_density_diffrn     1.329
_exptl_crystal_density_meas     ?
_exptl_crystal_density_method     ?
_exptl_crystal_F_000     616
_exptl_absorpt_coefficient_mu     0.871
_exptl_absorpt_correction_type     multi-scan
_exptl_absorpt_process_details
;
(SADABS; Bruker, 2009)
;
_shelx_estimated_absorpt_T_min     0.845
_shelx_estimated_absorpt_T_max     0.873
_exptl_absorpt_correction_T_min     0.6822
_exptl_absorpt_correction_T_max     0.7531
_exptl_special_details     ?
_diffrn_ambient_temperature     200(2)
_diffrn_radiation_type     CuK\a
_diffrn_radiation_wavelength     1.54178
_diffrn_measurement_device_type     'Bruker APEXII CCD'
_diffrn_measurement_method     '\f and \w scans'
_diffrn_detector_area_resol_mean     ?
_diffrn_reflns_number     12424
_diffrn_reflns_av_R_equivalents     0.0237
_diffrn_reflns_theta_min     4.143
_diffrn_reflns_theta_max     68.089
_diffrn_reflns_theta_full     67.679
_diffrn_measured_fraction_theta_max     0.997
_diffrn_measured_fraction_theta_full     0.998
_diffrn_reflns_limit_h_min     -5
_diffrn_reflns_limit_h_max     6
_diffrn_reflns_limit_k_min     -14
_diffrn_reflns_limit_k_max     14
_diffrn_reflns_limit_l_min     -24
_diffrn_reflns_limit_l_max     24
_refine_special_details     ?
_reflns_number_total     2655
_reflns_number_gt     2635
_reflns_threshold_expression     'I > 2\s(I)'
_refine_ls_structure_factor_coef     Fsqd
_refine_ls_matrix_type     full
_refine_ls_R_factor_all     0.0238
_refine_ls_R_factor_gt     0.0236
_refine_ls_wR_factor_gt     0.0676
_refine_ls_wR_factor_ref     0.0681
_refine_ls_goodness_of_fit_ref     1.021
_refine_ls_restrained_S_all     1.021
_refine_ls_number_reflns     2655
_refine_ls_number_parameters     193
_refine_ls_number_restraints     0
_refine_ls_hydrogen_treatment     constr
_refine_ls_weighting_scheme     calc
_refine_ls_weighting_details
;
 w=1/[\s^2^(Fo^2^)+(0.0440P)^2^+0.1285P]
 where P=(Fo^2^+2Fc^2^)/3
;
_atom_sites_solution_hydrogens     geom
_atom_sites_solution_primary     ?
_atom_sites_solution_secondary     ?
_refine_ls_shift/su_max     0.000
_refine_ls_shift/su_mean     0.000
_refine_diff_density_max     0.131
_refine_diff_density_min     -0.095
_refine_ls_extinction_method
;
SHELXL2012 (Sheldrick, 2015)
;
_refine_ls_extinction_coef     0.0059(7)
_refine_ls_extinction_expression
                                  'Fc^*^=kFc[1+0.001xFc^2^\l^3^/sin(2\q)]^-1/4^'
_refine_ls_abs_structure_details
;
Flack <i>x</i> determined using 1078 quotients
[(<i>I</i>^+^)-(<i>I</i>^-^)]/[(<i>I</i>^+^)+(<i>I</i>^-^)]
(Parsons <i>et al.</i>,  2013)
;
_refine_ls_abs_structure_Flack     0.05(3)
loop_
    _atom_type_symbol
    _atom_type_description
    _atom_type_scat_dispersion_real
    _atom_type_scat_dispersion_imag
    _atom_type_scat_source
    'C' 'C' 0.0181 0.0091
                         'International Tables Vol C Tables 4.2.6.8 and 6.1.1.4'
    'H' 'H' 0.0000 0.0000
                         'International Tables Vol C Tables 4.2.6.8 and 6.1.1.4'
    'O' 'O' 0.0492 0.0322
                         'International Tables Vol C Tables 4.2.6.8 and 6.1.1.4'
_computing_data_collection
;
APEX2 (Bruker, 2009)
;
_computing_cell_refinement
;
SAINT (Bruker, 2009)
;
_computing_data_reduction
;
SAINT (Bruker, 2009)
;
_computing_structure_solution
;
SHELXS97 (Sheldrick, 2008)
;
_computing_structure_refinement
;
SHELXL2012 (Sheldrick, 2015)
;
_computing_molecular_graphics
;
PLATON (Spek, 2009) and Mercury (Macrae <i>et al.</i>, 2008)
;
_computing_publication_material
;
publCIF (Westrip, 2010)
;
loop_
    _atom_site_type_symbol
    _atom_site_label
    _atom_site_fract_x
    _atom_site_fract_y
    _atom_site_fract_z
    _atom_site_U_iso_or_equiv
    _atom_site_adp_type
    _atom_site_calc_flag
    _atom_site_occupancy
    _atom_site_disorder_assembly
    _atom_site_disorder_group
    O O5 0.67330(19) 0.01217(8) 0.65402(5) 0.0398(3) Uani d 1 . .
    O O3 0.72276(19) 0.09129(8) 0.85566(5) 0.0350(3) Uani d 1 . .
    O O4 1.0094(2) 0.11588(10) 0.73280(5) 0.0461(3) Uani d 1 . .
    O O1 0.9394(4) 0.28572(11) 0.70948(7) 0.0756(5) Uani d 1 . .
    O O2 0.5870(3) 0.24630(9) 0.81330(6) 0.0514(3) Uani d 1 . .
    O O6 0.8024(2) -0.07705(9) 0.56539(6) 0.0476(3) Uani d 1 . .
    C C10 0.1551(3) 0.15260(14) 0.47990(11) 0.0540(4) Uani d 1 . .
    H H10 0.0393 0.1887 0.4550 0.065 Uiso calc 1 . .
    C C9 0.3372(4) 0.10297(15) 0.44780(9) 0.0537(5) Uani d 1 . .
    H H9 0.3466 0.1057 0.4009 0.064 Uiso calc 1 . .
    C C8 0.5059(3) 0.04941(12) 0.48336(8) 0.0433(4) Uani d 1 . .
    H H8 0.6298 0.0146 0.4611 0.052 Uiso calc 1 . .
    C C7 0.4921(3) 0.04704(11) 0.55213(7) 0.0344(3) Uani d 1 . .
    C C6 0.6721(3) -0.01296(11) 0.58914(7) 0.0338(3) Uani d 1 . .
    C C5 0.8325(3) -0.04652(12) 0.69549(8) 0.0408(4) Uani d 1 . .
    H H5A 0.9779 -0.0620 0.6712 0.049 Uiso calc 1 . .
    H H5B 0.7620 -0.1147 0.7096 0.049 Uiso calc 1 . .
    C C4 0.8814(3) 0.02301(12) 0.75469(7) 0.0359(3) Uani d 1 . .
    H H4 0.9769 -0.0175 0.7875 0.043 Uiso calc 1 . .
    C C3 0.6671(3) 0.06717(11) 0.78883(7) 0.0325(3) Uani d 1 . .
    H H3 0.5274 0.0205 0.7842 0.039 Uiso calc 1 . .
    C C13 0.5968(3) 0.18470(12) 0.87332(7) 0.0321(3) Uani d 1 . .
    C C14 0.3543(3) 0.15824(18) 0.89603(12) 0.0622(6) Uani d 1 . .
    H H14A 0.2719 0.1206 0.8606 0.093 Uiso calc 1 . .
    H H14C 0.2713 0.2241 0.9068 0.093 Uiso calc 1 . .
    H H14B 0.3621 0.1129 0.9355 0.093 Uiso calc 1 . .
    C C1 0.8711(4) 0.20229(13) 0.73049(7) 0.0451(4) Uani d 1 . .
    C C2 0.6335(3) 0.17742(12) 0.75949(7) 0.0384(4) Uani d 1 . .
    H H2 0.5079 0.1791 0.7253 0.046 Uiso calc 1 . .
    C C11 0.1417(3) 0.14971(15) 0.54823(10) 0.0509(4) Uani d 1 . .
    H H11 0.0162 0.1837 0.5703 0.061 Uiso calc 1 . .
    C C12 0.3101(3) 0.09759(13) 0.58439(8) 0.0405(3) Uani d 1 . .
    H H12 0.3016 0.0963 0.6314 0.049 Uiso calc 1 . .
    C C15 0.7316(3) 0.24526(13) 0.92440(8) 0.0419(4) Uani d 1 . .
    H H15A 0.7527 0.2008 0.9638 0.063 Uiso calc 1 . .
    H H15B 0.6464 0.3099 0.9365 0.063 Uiso calc 1 . .
    H H15C 0.8837 0.2647 0.9063 0.063 Uiso calc 1 . .
loop_
    _atom_site_aniso_label
    _atom_site_aniso_U_11
    _atom_site_aniso_U_22
    _atom_site_aniso_U_33
    _atom_site_aniso_U_12
    _atom_site_aniso_U_13
    _atom_site_aniso_U_23
    O5 0.0462(6) 0.0393(5) 0.0339(5) 0.0110(5) -0.0058(4) -0.0088(4)
    O3 0.0450(5) 0.0325(5) 0.0275(5) 0.0074(4) 0.0000(4) 0.0018(4)
    O4 0.0451(6) 0.0534(7) 0.0399(6) -0.0117(5) 0.0069(5) -0.0091(5)
    O1 0.1282(15) 0.0489(7) 0.0498(7) -0.0368(9) 0.0041(9) 0.0046(6)
    O2 0.0832(9) 0.0372(6) 0.0340(5) 0.0233(6) -0.0032(6) -0.0011(5)
    O6 0.0554(7) 0.0464(6) 0.0410(6) 0.0153(5) -0.0015(5) -0.0115(5)
    C10 0.0549(10) 0.0435(9) 0.0636(11) 0.0005(8) -0.0154(9) 0.0109(8)
    C9 0.0779(13) 0.0430(9) 0.0402(8) -0.0036(9) -0.0121(9) 0.0041(7)
    C8 0.0576(10) 0.0350(8) 0.0374(8) 0.0003(7) 0.0002(7) -0.0051(6)
    C7 0.0386(8) 0.0280(7) 0.0365(7) -0.0043(6) -0.0002(6) -0.0029(5)
    C6 0.0385(7) 0.0286(7) 0.0343(7) -0.0032(6) 0.0010(6) -0.0061(5)
    C5 0.0468(9) 0.0370(7) 0.0386(8) 0.0107(7) -0.0064(7) -0.0072(6)
    C4 0.0393(7) 0.0345(7) 0.0338(7) 0.0038(6) -0.0019(6) -0.0011(6)
    C3 0.0359(7) 0.0308(7) 0.0307(7) 0.0005(6) -0.0015(5) 0.0001(5)
    C13 0.0336(7) 0.0314(7) 0.0312(6) 0.0042(6) 0.0006(6) -0.0006(5)
    C14 0.0376(9) 0.0652(12) 0.0839(14) -0.0097(9) 0.0146(9) -0.0254(11)
    C1 0.0713(11) 0.0384(8) 0.0257(7) -0.0142(8) -0.0022(7) -0.0031(6)
    C2 0.0534(9) 0.0326(7) 0.0291(6) 0.0077(7) -0.0082(7) -0.0027(6)
    C11 0.0408(9) 0.0483(9) 0.0636(11) 0.0046(8) 0.0013(8) 0.0053(8)
    C12 0.0375(7) 0.0409(8) 0.0430(8) -0.0017(7) 0.0034(7) 0.0017(6)
    C15 0.0400(8) 0.0411(8) 0.0445(8) 0.0018(7) -0.0064(7) -0.0053(7)
_geom_special_details
;
 All esds (except the esd in the dihedral angle between two l.s. planes)
 are estimated using the full covariance matrix.  The cell esds are taken
 into account individually in the estimation of esds in distances, angles
 and torsion angles; correlations between esds in cell parameters are only
 used when they are defined by crystal symmetry.  An approximate (isotropic)
 treatment of cell esds is used for estimating esds involving l.s. planes.
;
loop_
    _geom_bond_atom_site_label_1
    _geom_bond_atom_site_label_2
    _geom_bond_site_symmetry_2
    _geom_bond_distance
    _geom_bond_publ_flag
    O5 C6 . 1.3475(17) ?
    O5 C5 . 1.4440(18) ?
    O3 C3 . 1.4196(17) ?
    O3 C13 . 1.4253(17) ?
    O4 C1 . 1.348(2) ?
    O4 C4 . 1.4496(19) ?
    O1 C1 . 1.198(2) ?
    O2 C2 . 1.4148(18) ?
    O2 C13 . 1.4391(17) ?
    O6 C6 . 1.2008(18) ?
    C10 C9 . 1.381(3) ?
    C10 C11 . 1.382(3) ?
    C10 H10 . 0.9500 ?
    C9 C8 . 1.383(3) ?
    C9 H9 . 0.9500 ?
    C8 C7 . 1.391(2) ?
    C8 H8 . 0.9500 ?
    C7 C12 . 1.388(2) ?
    C7 C6 . 1.484(2) ?
    C5 C4 . 1.507(2) ?
    C5 H5A . 0.9900 ?
    C5 H5B . 0.9900 ?
    C4 C3 . 1.518(2) ?
    C4 H4 . 1.0000 ?
    C3 C2 . 1.520(2) ?
    C3 H3 . 1.0000 ?
    C13 C15 . 1.498(2) ?
    C13 C14 . 1.507(2) ?
    C14 H14A . 0.9800 ?
    C14 H14C . 0.9800 ?
    C14 H14B . 0.9800 ?
    C1 C2 . 1.520(3) ?
    C2 H2 . 1.0000 ?
    C11 C12 . 1.379(2) ?
    C11 H11 . 0.9500 ?
    C12 H12 . 0.9500 ?
    C15 H15A . 0.9800 ?
    C15 H15B . 0.9800 ?
    C15 H15C . 0.9800 ?
loop_
    _geom_angle_atom_site_label_1
    _geom_angle_atom_site_label_2
    _geom_angle_atom_site_label_3
    _geom_angle_site_symmetry_1
    _geom_angle_site_symmetry_3
    _geom_angle
    _geom_angle_publ_flag
    C6 O5 C5 . . 116.56(11) ?
    C3 O3 C13 . . 107.39(10) ?
    C1 O4 C4 . . 111.05(12) ?
    C2 O2 C13 . . 108.05(11) ?
    C9 C10 C11 . . 119.93(17) ?
    C9 C10 H10 . . 120.0 ?
    C11 C10 H10 . . 120.0 ?
    C8 C9 C10 . . 120.63(17) ?
    C8 C9 H9 . . 119.7 ?
    C10 C9 H9 . . 119.7 ?
    C9 C8 C7 . . 119.23(17) ?
    C9 C8 H8 . . 120.4 ?
    C7 C8 H8 . . 120.4 ?
    C12 C7 C8 . . 120.13(15) ?
    C12 C7 C6 . . 121.59(13) ?
    C8 C7 C6 . . 118.26(14) ?
    O6 C6 O5 . . 122.84(13) ?
    O6 C6 C7 . . 125.20(13) ?
    O5 C6 C7 . . 111.96(12) ?
    O5 C5 C4 . . 106.38(12) ?
    O5 C5 H5A . . 110.5 ?
    C4 C5 H5A . . 110.5 ?
    O5 C5 H5B . . 110.5 ?
    C4 C5 H5B . . 110.5 ?
    H5A C5 H5B . . 108.6 ?
    O4 C4 C5 . . 108.68(12) ?
    O4 C4 C3 . . 104.91(11) ?
    C5 C4 C3 . . 114.84(13) ?
    O4 C4 H4 . . 109.4 ?
    C5 C4 H4 . . 109.4 ?
    C3 C4 H4 . . 109.4 ?
    O3 C3 C4 . . 109.02(12) ?
    O3 C3 C2 . . 101.79(11) ?
    C4 C3 C2 . . 105.05(12) ?
    O3 C3 H3 . . 113.4 ?
    C4 C3 H3 . . 113.4 ?
    C2 C3 H3 . . 113.4 ?
    O3 C13 O2 . . 104.63(11) ?
    O3 C13 C15 . . 109.11(12) ?
    O2 C13 C15 . . 109.05(13) ?
    O3 C13 C14 . . 111.45(14) ?
    O2 C13 C14 . . 109.80(15) ?
    C15 C13 C14 . . 112.49(14) ?
    C13 C14 H14A . . 109.5 ?
    C13 C14 H14C . . 109.5 ?
    H14A C14 H14C . . 109.5 ?
    C13 C14 H14B . . 109.5 ?
    H14A C14 H14B . . 109.5 ?
    H14C C14 H14B . . 109.5 ?
    O1 C1 O4 . . 121.6(2) ?
    O1 C1 C2 . . 127.7(2) ?
    O4 C1 C2 . . 110.64(12) ?
    O2 C2 C3 . . 106.43(11) ?
    O2 C2 C1 . . 109.89(14) ?
    C3 C2 C1 . . 102.91(13) ?
    O2 C2 H2 . . 112.4 ?
    C3 C2 H2 . . 112.4 ?
    C1 C2 H2 . . 112.4 ?
    C12 C11 C10 . . 120.07(18) ?
    C12 C11 H11 . . 120.0 ?
    C10 C11 H11 . . 120.0 ?
    C11 C12 C7 . . 120.00(16) ?
    C11 C12 H12 . . 120.0 ?
    C7 C12 H12 . . 120.0 ?
    C13 C15 H15A . . 109.5 ?
    C13 C15 H15B . . 109.5 ?
    H15A C15 H15B . . 109.5 ?
    C13 C15 H15C . . 109.5 ?
    H15A C15 H15C . . 109.5 ?
    H15B C15 H15C . . 109.5 ?
loop_
    _geom_torsion_atom_site_label_1
    _geom_torsion_atom_site_label_2
    _geom_torsion_atom_site_label_3
    _geom_torsion_atom_site_label_4
    _geom_torsion_site_symmetry_1
    _geom_torsion_site_symmetry_2
    _geom_torsion_site_symmetry_3
    _geom_torsion_site_symmetry_4
    _geom_torsion
    _geom_torsion_publ_flag
    C11 C10 C9 C8 . . . . 0.5(3) ?
    C10 C9 C8 C7 . . . . -0.8(3) ?
    C9 C8 C7 C12 . . . . 0.3(2) ?
    C9 C8 C7 C6 . . . . 178.64(14) ?
    C5 O5 C6 O6 . . . . -3.3(2) ?
    C5 O5 C6 C7 . . . . 176.29(12) ?
    C12 C7 C6 O6 . . . . 162.66(16) ?
    C8 C7 C6 O6 . . . . -15.7(2) ?
    C12 C7 C6 O5 . . . . -16.96(19) ?
    C8 C7 C6 O5 . . . . 164.70(13) ?
    C6 O5 C5 C4 . . . . 155.62(13) ?
    C1 O4 C4 C5 . . . . 104.04(14) ?
    C1 O4 C4 C3 . . . . -19.24(15) ?
    O5 C5 C4 O4 . . . . -66.95(15) ?
    O5 C5 C4 C3 . . . . 50.16(17) ?
    C13 O3 C3 C4 . . . . 144.09(12) ?
    C13 O3 C3 C2 . . . . 33.44(14) ?
    O4 C4 C3 O3 . . . . -84.91(13) ?
    C5 C4 C3 O3 . . . . 155.85(12) ?
    O4 C4 C3 C2 . . . . 23.54(14) ?
    C5 C4 C3 C2 . . . . -95.70(15) ?
    C3 O3 C13 O2 . . . . -33.54(14) ?
    C3 O3 C13 C15 . . . . -150.12(12) ?
    C3 O3 C13 C14 . . . . 85.06(16) ?
    C2 O2 C13 O3 . . . . 18.81(16) ?
    C2 O2 C13 C15 . . . . 135.43(14) ?
    C2 O2 C13 C14 . . . . -100.90(16) ?
    C4 O4 C1 O1 . . . . -175.01(14) ?
    C4 O4 C1 C2 . . . . 6.87(16) ?
    C13 O2 C2 C3 . . . . 1.55(18) ?
    C13 O2 C2 C1 . . . . -109.21(14) ?
    O3 C3 C2 O2 . . . . -21.16(17) ?
    C4 C3 C2 O2 . . . . -134.80(13) ?
    O3 C3 C2 C1 . . . . 94.39(12) ?
    C4 C3 C2 C1 . . . . -19.24(14) ?
    O1 C1 C2 O2 . . . . -56.6(2) ?
    O4 C1 C2 O2 . . . . 121.41(13) ?
    O1 C1 C2 C3 . . . . -169.62(16) ?
    O4 C1 C2 C3 . . . . 8.36(15) ?
    C9 C10 C11 C12 . . . . 0.2(3) ?
    C10 C11 C12 C7 . . . . -0.7(3) ?
    C8 C7 C12 C11 . . . . 0.4(2) ?
    C6 C7 C12 C11 . . . . -177.87(15) ?
loop_
    _geom_hbond_atom_site_label_D
    _geom_hbond_atom_site_label_H
    _geom_hbond_atom_site_label_A
    _geom_hbond_site_symmetry_A
    _geom_hbond_distance_DH
    _geom_hbond_distance_HA
    _geom_hbond_distance_DA
    _geom_hbond_angle_DHA
    _geom_hbond_publ_flag
    C4 H4 O1 3_746 1.00 2.52 3.2381(19) 128 y
    C5 H5B O1 3_746 0.99 2.68 3.139(2) 108 n
    C8 H8 O3 4_654 0.95 2.65 3.4951(19) 148 y
    C12 H12 O4 1_455 0.95 2.66 3.4682(19) 143 y
    C15 H15A O6 4_655 0.98 2.59 3.551(2) 166 y
    C15 H15C O6 3_756 0.98 2.75 3.497(2) 134 n
_shelx_hkl_file
;
  -1   0   0   -0.21    0.04
   1   0   0   -0.20    0.05
   2   0   0  153.70    4.21
   2   0   0  161.62    4.64
   2   0   0  153.87    4.19
   3   0   0   -0.11    0.05
   3   0   0    0.00    0.04
   4   0   0   24.08    0.69
   4   0   0   23.98    0.73
   4   0   0   24.39    0.69
   4   0   0   21.97    0.69
   5   0   0   -0.07    0.05
   5   0   0    0.00    0.06
   5   0   0    0.04    0.06
   6   0   0   56.58    1.54
   6   0   0   55.03    1.53
   6   0   0   55.05    1.55
   0   1   0   -0.21    0.01
   1   1   0  715.44   23.00
  -1  -1   0  706.78   23.70
   1  -1   0  752.74   26.88
  -1   1   0  763.10   26.90
   2   1   0  136.29    3.41
   2   1   0  123.92    3.48
  -2  -1   0  121.75    3.49
   2  -1   0  127.02    3.54
   2  -1   0  122.79    3.39
   2   1   0  125.29    3.40
   3  -1   0   12.14    0.58
   3  -1   0   13.28    0.42
   3   1   0   13.53    0.42
   3  -1   0   13.55    0.43
   3   1   0   13.65    0.43
   4   1   0    1.55    0.10
   4   1   0    1.52    0.14
   4   1   0    1.34    0.10
   4  -1   0    1.35    0.09
   4   1   0    1.44    0.10
   4   1   0    1.31    0.09
   4  -1   0    1.51    0.10
   5  -1   0    5.68    0.21
   5  -1   0    5.12    0.21
   5   1   0    5.04    0.20
   5   1   0    4.96    0.20
   5   1   0    5.23    0.21
   5   1   0    5.19    0.22
   5   1   0    5.12    0.22
   5  -1   0    5.22    0.23
   6   1   0    0.24    0.07
   6   1   0    0.21    0.07
   6  -1   0    0.20    0.08
   6  -1   0    0.20    0.06
   6  -1   0    0.27    0.07
   6   1   0    0.22    0.07
   0  -2   0  149.49    4.15
   0   2   0  140.26    6.21
   1   2   0  270.82    7.48
  -1  -2   0  271.99    8.48
   1  -2   0  286.73    8.11
   2   2   0   74.66    2.04
   2  -2   0   73.16    2.20
   2   2   0   72.89    2.05
   2  -2   0   77.27    2.04
  -2  -2   0   77.36    2.21
   3   2   0  192.44    5.34
   3  -2   0  197.18    5.61
   3   2   0  206.88    5.37
   4  -2   0   11.59    0.37
   4   2   0   11.56    0.36
   4   2   0   10.95    0.36
   4   2   0   12.31    0.43
   4   2   0   11.84    0.37
   4   2   0   11.02    0.37
   4   2   0   11.42    0.36
   5   2   0   15.06    0.57
   5   2   0   16.05    0.50
   5  -2   0   16.16    0.49
   5  -2   0   16.42    0.51
   5   2   0   16.09    0.51
   5  -2   0   16.56    0.52
   5   2   0   15.91    0.50
   5   2   0   16.69    0.51
   5   2   0   16.77    0.50
   6   2   0   39.11    1.07
   6  -2   0   36.84    1.06
   6   2   0   35.57    1.06
   6  -2   0   41.26    1.08
   6   2   0   37.56    1.08
   6   2   0   37.32    1.07
   6  -2   0   38.68    1.09
   0   3   0   -0.07    0.04
   0  -3   0   -0.03    0.05
   1   3   0  723.96   20.07
   1  -3   0  772.18   29.89
   2  -3   0    9.41    0.46
   2   3   0    9.54    0.31
   2   3   0    9.57    0.32
   3  -3   0    3.64    0.32
   3   3   0    3.84    0.19
   3   3   0    3.94    0.17
   4  -3   0   20.49    0.66
   4   3   0   21.09    0.61
   4   3   0   19.80    0.61
   4   3   0   21.56    0.68
   4  -3   0   20.36    0.62
   4   3   0   20.57    0.62
   4   3   0   21.32    0.62
   4   3   0   21.09    0.61
   5  -3   0   50.25    1.36
   5   3   0   49.73    1.36
   5   3   0   49.69    1.35
   5  -3   0   48.02    1.37
   5   3   0   46.06    1.34
   5   3   0   46.53    1.36
   5   3   0   46.05    1.43
   5   3   0   47.29    1.35
   5  -3   0   49.80    1.36
   6  -3   0    2.22    0.14
   6   3   0    2.20    0.13
   6   3   0    2.18    0.12
   6   3   0    2.23    0.13
   6   3   0    2.21    0.12
   0  -4   0   26.46    0.76
   0   4   0   23.86    0.71
   1   4   0  102.33    2.84
   1  -4   0  109.93    2.98
   1   4   0  103.36    2.84
   2   4   0   31.09    0.90
   2   4   0   31.04    0.89
   2  -4   0   32.08    1.10
   3   4   0   69.90    1.92
   3  -4   0   67.18    2.21
  -4   4   0    5.36    0.21
   4  -4   0    5.83    0.22
   4  -4   0    5.36    0.20
   4   4   0    5.12    0.27
   4   4   0    5.20    0.21
   4   4   0    5.30    0.21
   4   4   0    5.38    0.21
   4   4   0    5.10    0.21
   5  -4   0   77.35    2.11
   5   4   0   70.19    2.18
   5   4   0   79.46    2.11
   5   4   0   79.70    2.10
   5   4   0   76.86    2.09
   5   4   0   72.39    2.09
   5   4   0   72.99    2.10
   5  -4   0   81.73    2.10
   6   4   0    1.02    0.09
   6  -4   0    1.14    0.10
   6   4   0    1.28    0.10
   6   4   0    1.17    0.10
   0   5   0    0.02    0.04
   1  -5   0  131.79    3.69
   1   5   0  128.58    3.53
   1   5   0  131.78    3.52
   2   5   0   13.04    0.43
   2  -5   0   13.76    0.62
   2   5   0   13.24    0.42
   3   5   0   63.86    1.81
   4  -5   0   17.35    0.53
  -4   5   0   18.16    0.54
   4   5   0   15.00    0.60
   4   5   0   18.50    0.54
   4   5   0   18.51    0.55
   4   5   0   17.96    0.62
   4   5   0   18.30    0.54
   4  -5   0   18.04    0.55
   5   5   0   21.82    0.65
   5   5   0   21.70    0.63
  -5   5   0   21.23    0.64
   5   5   0   20.67    0.63
   5  -5   0   19.68    0.62
   5   5   0   20.83    0.62
   6   5   0    6.28    0.23
   6   5   0    6.85    0.23
   6  -5   0    6.53    0.22
   0   6   0   50.66    1.42
   1   6   0  343.77    9.38
   1   6   0  348.26    9.41
   1  -6   0  341.57   11.40
   2   6   0   27.72    0.82
   2   6   0   28.53    0.82
   2  -6   0   26.17    1.04
   3   6   0   36.53    1.10
  -3   6   0   36.65    1.03
   3   6   0   37.49    1.05
   3   6   0   37.27    1.03
  -4   6   0  117.75    3.13
   4   6   0  115.63    3.22
   4   6   0  115.76    3.14
   4   6   0  112.43    3.12
  -4   6   0  117.53    3.13
   4   6   0  111.91    3.12
  -5   6   0   14.63    0.46
   5   6   0   14.94    0.45
   5   6   0   14.56    0.47
   5   6   0   15.12    0.46
   5  -6   0   13.61    0.44
   6   6   0    1.74    0.10
   6   6   0    1.75    0.10
   0   7   0   -0.01    0.05
   1   7   0   68.43    1.91
   2   7   0    9.63    0.34
   2   7   0    9.08    0.34
  -3   7   0    6.54    0.23
   3   7   0    6.82    0.30
  -3   7   0    6.78    0.24
   3   7   0    6.89    0.25
   3   7   0    6.88    0.24
  -4   7   0    9.69    0.32
   4  -7   0    7.93    0.29
  -4   7   0    9.89    0.33
   4   7   0    9.26    0.31
   4   7   0    9.16    0.39
   4   7   0    8.28    0.30
   4   7   0    9.33    0.33
   5   7   0    2.65    0.14
   5   7   0    2.72    0.16
  -5   7   0    2.70    0.15
   5   7   0    2.65    0.15
  -5   7   0    2.71    0.15
   6   7   0    0.86    0.07
   0   8   0    0.24    0.07
   1   8   0    4.36    0.21
  -2   8   0    1.85    0.10
  -2   8   0    1.47    0.10
   2   8   0    1.94    0.15
   2   8   0    1.62    0.11
   2   8   0    2.12    0.15
   3   8   0   47.54    1.40
  -3   8   0   46.62    1.33
  -3   8   0   48.00    1.31
   3   8   0   48.41    1.32
  -3   8   0   45.30    1.32
   3   8   0   48.30    1.33
   4  -8   0    1.76    0.12
  -4   8   0    1.74    0.14
   4   8   0    1.67    0.13
  -4   8   0    2.23    0.14
  -4   8   0    2.15    0.13
   4   8   0    2.11    0.14
  -5   8   0    0.72    0.08
   5   8   0    0.59    0.07
  -5   8   0    0.72    0.08
   5   8   0    0.98    0.10
   0   9   0    0.01    0.07
   0   9   0    0.06    0.05
   0   9   0    0.02    0.04
  -1   9   0    0.06    0.04
  -1   9   0    0.10    0.05
  -1   9   0    0.01    0.06
  -1   9   0    0.05    0.03
   1   9   0    0.03    0.06
  -2   9   0    2.46    0.14
   2   9   0    2.18    0.16
  -2   9   0    2.26    0.11
  -2   9   0    2.33    0.13
  -2   9   0    2.38    0.15
  -3   9   0    4.82    0.19
   3   9   0    4.50    0.20
  -3   9   0    4.44    0.21
   3   9   0    4.33    0.25
  -3   9   0    4.62    0.19
  -3   9   0    4.80    0.22
   4  -9   0    0.20    0.06
   4   9   0    0.26    0.06
  -4   9   0    0.31    0.08
   4   9   0    0.38    0.08
  -4   9   0    0.32    0.07
  -4   9   0    0.37    0.07
  -5   9   0    0.17    0.05
   5   9   0    0.25    0.05
   5   9   0    0.21    0.06
  -5   9   0    0.18    0.05
   0  10   0    2.12    0.14
   0  10   0    1.99    0.12
   1  10   0   14.02    0.51
  -1  10   0   15.05    0.47
  -1  10   0   14.76    0.44
   1  10   0   13.92    0.46
  -1  10   0   15.01    0.46
  -2  10   0   18.38    0.54
  -2  10   0   19.32    0.56
  -2  10   0   18.21    0.57
  -2  10   0   18.69    0.58
   3  10   0   25.11    0.83
  -3  10   0   28.22    0.80
  -3  10   0   27.35    0.77
  -3  10   0   26.75    0.80
  -3  10   0   27.09    0.77
  -4  10   0    0.33    0.07
  -4  10   0    0.32    0.07
   4  10   0    0.30    0.06
   4 -10   0    0.25    0.05
  -4  10   0    0.27    0.06
   4  10   0    0.33    0.07
  -5  10   0    0.04    0.04
  -5  10   0    0.00    0.04
   5  10   0    0.01    0.06
   0  11   0   -0.02    0.05
   0  11   0   -0.05    0.06
  -1  11   0   21.09    0.62
   1  11   0   19.79    0.63
  -1  11   0   21.69    0.65
  -2  11   0   85.35    2.26
  -2  11   0   79.67    2.24
  -2  11   0   84.87    2.29
  -2  11   0   81.57    2.27
  -3  11   0    1.18    0.09
  -3  11   0    0.83    0.10
  -3  11   0    1.07    0.11
  -3  11   0    1.22    0.11
   4 -11   0    6.11    0.21
  -4  11   0    6.02    0.22
  -4  11   0    6.50    0.23
  -4  11   0    6.23    0.21
   0  12   0   16.79    0.50
   0  12   0   16.86    0.53
   1  12   0    4.01    0.19
  -1  12   0    4.50    0.18
  -1  12   0    4.44    0.21
  -2  12   0   55.50    1.54
  -2  12   0   55.46    1.52
  -2  12   0   53.91    1.53
  -3  12   0   10.12    0.34
  -3  12   0   10.25    0.31
  -3  12   0    9.54    0.33
  -3  12   0    9.62    0.29
   4 -12   0    2.88    0.11
  -4  12   0    2.68    0.12
   0  13   0   -0.01    0.05
   0  13   0   -0.07    0.06
   1  13   0    0.49    0.07
  -1  13   0    0.61    0.07
  -1  13   0    0.56    0.09
  -2  13   0    0.57    0.07
  -2  13   0    0.45    0.08
  -2  13   0    0.47    0.06
  -3  13   0    6.35    0.21
  -3  13   0    6.28    0.22
   3 -13   0    6.68    0.21
  -3  13   0    6.17    0.23
   0  14   0    6.93    0.24
   0  14   0    6.49    0.22
  -1  14   0    1.53    0.12
  -1  14   0    1.53    0.10
   2 -14   0    1.90    0.10
  -2  14   0    2.01    0.10
  -2  14   0    1.95    0.11
   0   0   1   -0.23    0.02
   0   0  -1   -0.24    0.01
   1   0   1    4.77    0.21
  -1   0  -1    4.73    0.21
  -1   0   1    4.67    0.21
   1   0  -1    4.87    0.21
   2   0   1    6.19    0.22
   2   0   1    6.52    0.31
   2   0  -1    6.65    0.22
   2   0  -1    6.58    0.31
   2   0  -1    6.44    0.22
   3   0  -1  186.99    4.96
   3   0   1  178.02    4.94
   3   0  -1  187.24    4.96
   3   0   1  183.84    4.95
   4   0  -1    0.40    0.08
   4   0   1    0.37    0.06
   4   0   1    0.41    0.08
   4   0  -1    0.52    0.09
   4   0   1    0.33    0.06
   4   0  -1    0.48    0.06
   4   0  -1    0.56    0.08
   4   0   1    0.38    0.09
   4   0   1    0.37    0.06
   5   0   1    0.82    0.10
   5   0   1    1.11    0.10
   5   0  -1    1.20    0.10
   5   0  -1    1.22    0.11
   5   0  -1    1.09    0.11
   5   0   1    0.94    0.10
   6   0  -1   13.66    0.41
   6   0  -1   12.70    0.43
   6   0   1   13.64    0.43
   6   0   1   13.30    0.42
   6   0  -1   12.78    0.42
   6   0   1   13.33    0.41
   0  -1   1   19.59    0.54
   0   1  -1   18.13    0.54
   1  -1   1  442.56   12.11
  -1  -1  -1  415.10   15.81
  -1   1   1  437.23   17.85
  -1  -1   1  423.96   15.03
   1  -1  -1  422.80   12.05
  -1   1  -1  444.94   12.14
   1   1   1  417.91   15.67
   2   1  -1  107.42    2.90
   2   1  -1  108.94    2.90
   2  -1   1  111.36    3.04
   2  -1   1  106.47    2.89
  -2  -1  -1   98.43    2.99
  -2  -1   1  106.57    3.00
   2   1   1  106.29    2.90
   2  -1  -1  108.18    2.89
   2  -1  -1  110.47    3.04
   2   1   1  109.41    2.99
   3   1  -1  118.17    3.15
   3  -1   1  115.52    3.14
   3   1  -1  118.70    3.16
   3  -1   1  106.78    3.36
   3  -1   1  116.30    3.14
   3  -1  -1  120.39    3.16
   3  -1  -1  117.53    3.15
   3   1   1  114.39    3.15
   4   1  -1    5.29    0.21
   4   1  -1    5.53    0.25
   4  -1   1    5.55    0.21
   4  -1   1    5.42    0.21
   4  -1   1    6.10    0.23
   4   1  -1    6.01    0.21
   4   1  -1    5.61    0.20
   4   1  -1    5.40    0.21
   4   1   1    5.85    0.21
   4   1   1    5.61    0.25
   4  -1  -1    5.27    0.21
   4  -1  -1    5.60    0.25
   4  -1  -1    6.26    0.22
   4   1   1    5.34    0.21
   4   1   1    5.39    0.20
   4   1   1    5.44    0.21
   5   1  -1    8.77    0.32
   5   1  -1    8.64    0.31
   5  -1   1    8.75    0.32
   5   1  -1    8.92    0.32
   5   1  -1    9.12    0.31
   5   1  -1    8.67    0.30
   5  -1   1    9.19    0.31
   5  -1   1    9.36    0.32
   5   1   1    8.78    0.32
   5   1   1    8.88    0.31
   5   1   1    9.21    0.31
   5   1   1    8.88    0.32
   5  -1  -1    8.90    0.32
   5   1   1    8.84    0.30
   5  -1  -1    9.52    0.31
   5  -1  -1    8.96    0.32
   6  -1   1   10.85    0.36
   6   1  -1   10.92    0.36
   6   1  -1   10.77    0.37
   6   1  -1   11.53    0.36
   6  -1   1   10.71    0.35
   6  -1   1   10.80    0.37
   6  -1  -1   11.18    0.37
   6   1   1   11.44    0.36
   6   1   1   10.76    0.36
   6   1   1   11.20    0.37
   6  -1  -1   10.58    0.35
   6  -1  -1   10.64    0.36
   0   2   1 1000.00   29.78
   0  -2   1  977.08   29.62
   0   2  -1  883.79   28.73
  -1  -2  -1  766.40   24.84
   1  -2   1  852.89   31.10
   1   2  -1  798.62   21.67
   1   2   1  787.71   23.98
  -1  -2   1  832.53   24.67
   1  -2  -1  859.11   22.39
   1   2   1  762.64   21.65
   2  -2   1    6.05    0.34
   2   2  -1    6.46    0.23
   2   2  -1    6.47    0.23
   2  -2  -1    6.39    0.35
   2   2   1    6.67    0.23
   2   2   1    6.44    0.27
   3  -2   1    7.42    0.44
   3   2  -1    7.57    0.27
   3   2  -1    7.75    0.29
   3   2   1    7.45    0.28
   4   2  -1    4.12    0.16
   4   2  -1    3.91    0.17
   4  -2   1    3.90    0.16
   4   2  -1    3.95    0.17
   4  -2   1    3.74    0.17
   4   2  -1    3.74    0.16
   4   2  -1    4.19    0.22
   4   2  -1    3.83    0.15
   4   2   1    3.74    0.21
   4   2   1    3.51    0.15
   4   2   1    3.51    0.16
   4   2   1    3.91    0.16
   4   2   1    3.69    0.15
   4   2   1    3.54    0.16
   4  -2  -1    3.61    0.15
   4  -2  -1    4.09    0.21
   4  -2  -1    3.84    0.17
   5  -2   1   17.49    0.53
   5   2  -1   17.59    0.54
   5   2  -1   16.66    0.61
   5   2  -1   18.04    0.56
   5   2  -1   18.44    0.54
   5  -2   1   18.03    0.56
   5   2  -1   18.37    0.56
   5   2  -1   17.58    0.54
   5  -2   1   18.04    0.55
   5  -2  -1   17.80    0.55
   5   2   1   17.03    0.55
   5   2   1   16.93    0.61
   5  -2  -1   18.19    0.56
   5  -2  -1   17.33    0.53
   5   2   1   18.13    0.55
   5   2   1   18.50    0.56
   5   2   1   18.30    0.54
   5   2   1   17.89    0.54
   6   2  -1    1.70    0.13
   6   2  -1    1.82    0.12
   6  -2   1    1.69    0.11
   6   2  -1    1.76    0.11
   6  -2   1    1.69    0.13
   6  -2   1    1.87    0.14
   6   2   1    1.66    0.13
   6   2   1    1.77    0.12
   6  -2  -1    1.59    0.11
   6  -2  -1    2.05    0.14
   6   2   1    1.98    0.12
   6  -2  -1    1.91    0.13
   6   2   1    1.76    0.11
   0   3   1  259.68    7.52
   0   3  -1  250.32    7.31
   0  -3   1  271.60    7.41
   1   3  -1  529.75   14.11
   1   3  -1  503.13   13.99
   1  -3   1  516.46   14.71
   1   3   1  505.00   14.00
   1  -3  -1  545.41   14.85
   2  -3   1   68.66    2.01
   2   3  -1   65.19    1.82
   2   3  -1   67.71    1.82
   2   3   1   62.15    1.80
   2   3   1   66.85    1.82
   2  -3  -1   67.10    2.00
   3   3  -1   90.57    2.45
   3  -3   1   85.14    2.71
   3   3  -1   89.04    2.44
   3   3   1   90.41    2.45
   4   3  -1   26.50    0.76
   4   3  -1   26.23    0.76
   4   3  -1   25.74    0.76
   4   3  -1   27.50    0.84
   4   3  -1   25.30    0.77
   4   3  -1   26.23    0.77
   4  -3   1   26.86    0.77
   4  -3   1   26.51    0.76
   4   3   1   26.68    0.76
   4  -3  -1   25.03    0.75
   4  -3  -1   26.34    0.82
   4   3   1   26.11    0.76
   4   3   1   26.47    0.77
   4   3   1   26.74    0.76
   4   3   1   26.17    0.77
   4   3   1   28.31    0.84
   4  -3  -1   26.87    0.77
   5  -3   1    2.03    0.13
   5  -3   1    1.84    0.14
   5   3  -1    1.96    0.13
   5   3  -1    2.17    0.14
   5   3  -1    1.77    0.13
   5   3  -1    1.65    0.12
   5   3  -1    1.63    0.18
   5   3  -1    1.93    0.14
   5  -3  -1    1.99    0.14
   5   3   1    1.80    0.12
   5   3   1    1.86    0.13
   5   3   1    1.67    0.18
   5   3   1    1.98    0.14
   5  -3  -1    1.85    0.13
   5   3   1    1.96    0.15
   5   3   1    1.94    0.12
   5  -3  -1    1.87    0.12
   6  -3   1    2.82    0.15
   6   3  -1    2.57    0.14
   6   3  -1    2.72    0.15
   6   3  -1    2.62    0.13
   6   3  -1    2.37    0.13
   6   3   1    2.52    0.14
   6  -3  -1    2.71    0.15
   6  -3  -1    2.64    0.15
   6   3   1    2.77    0.13
   6   3   1    2.69    0.14
   6   3   1    2.49    0.13
   0   4  -1    7.13    0.24
   0  -4   1    7.73    0.28
   0   4   1    6.94    0.24
   1   4  -1  147.72    4.02
   1   4  -1  149.53    4.01
   1  -4   1  152.30    4.36
   1   4   1  147.49    4.01
   1   4   1  150.87    4.02
   1  -4  -1  153.05    4.16
  -1   4  -1  145.12    4.02
   2   4  -1    1.70    0.11
   2   4   1    1.66    0.11
   2   4   1    1.50    0.09
   2  -4  -1    1.77    0.22
   3   4  -1   48.74    1.38
   3   4  -1   48.78    1.37
   3  -4   1   46.18    1.65
   3   4   1   48.77    1.38
  -4   4   1   38.89    1.10
   4   4  -1   38.60    1.10
   4   4  -1   38.96    1.08
   4  -4   1   39.38    1.09
   4   4  -1   38.01    1.09
   4  -4   1   38.75    1.10
   4   4  -1   39.18    1.17
   4   4  -1   38.23    1.09
   4   4   1   38.16    1.09
   4   4   1   39.17    1.09
   4  -4  -1   39.11    1.10
  -4   4  -1   36.28    1.09
   4   4   1   37.58    1.09
   4   4   1   39.94    1.10
   4   4   1   39.02    1.17
   4   4   1   39.56    1.09
   5   4  -1    6.90    0.26
   5   4  -1    6.92    0.27
   5   4  -1    7.18    0.26
   5   4  -1    5.69    0.31
   5  -4   1    6.99    0.25
   5   4  -1    6.36    0.25
   5  -4   1    6.73    0.27
   5   4   1    6.63    0.25
   5   4   1    6.20    0.32
   5  -4  -1    6.48    0.26
   5   4   1    6.99    0.25
   5  -4  -1    6.69    0.25
   5   4   1    6.55    0.25
   5   4   1    7.17    0.27
   5   4   1    6.33    0.25
   6   4  -1    4.36    0.18
   6  -4   1    4.30    0.18
   6   4  -1    4.54    0.18
   6   4  -1    4.50    0.18
   6  -4  -1    4.54    0.18
   6   4   1    4.47    0.18
   6   4   1    4.46    0.18
   6   4   1    4.25    0.18
   0   5  -1   85.42    2.44
   0  -5   1   94.66    2.57
   0   5   1   88.02    2.44
   0   5   1   90.45    2.42
   1   5  -1   54.34    1.52
   1  -5   1   56.96    1.68
   1   5  -1   56.64    1.53
  -1   5  -1   54.54    1.53
   1   5   1   53.47    1.52
   1   5   1   55.48    1.52
   2  -5   1  182.65    5.04
   2   5  -1  178.01    4.78
   2   5  -1  171.85    4.78
   2  -5  -1  179.44    5.03
   2   5   1  173.43    4.77
   2   5   1  177.26    4.78
   3   5  -1    7.27    0.30
   3   5  -1    7.27    0.29
   3   5   1    7.82    0.31
   4   5  -1    9.92    0.32
   4   5  -1    9.38    0.39
   4   5  -1    9.59    0.32
   4  -5   1    9.46    0.33
  -4   5   1    9.61    0.32
   4   5  -1   10.10    0.33
   4  -5   1    8.84    0.31
   4   5  -1    9.21    0.32
   4   5   1    9.71    0.32
   4   5   1    9.94    0.34
  -4   5  -1    9.93    0.33
   4   5   1    9.74    0.32
   4  -5  -1    9.17    0.32
   4   5   1    9.30    0.39
  -4   5  -1    9.30    0.32
   5   5  -1    5.18    0.21
  -5   5   1    5.46    0.23
   5   5  -1    5.62    0.23
   5  -5   1    4.89    0.21
   5   5  -1    4.94    0.21
   5   5  -1    5.42    0.22
  -5   5  -1    4.96    0.21
   5   5   1    5.41    0.22
   5  -5  -1    5.14    0.21
   5   5   1    5.48    0.24
   5   5   1    5.47    0.21
   6   5  -1    0.52    0.07
   6   5  -1    0.62    0.07
   6   5  -1    0.51    0.06
   6  -5   1    0.45    0.06
   6   5   1    0.60    0.07
   6   5   1    0.50    0.07
   6  -5  -1    0.66    0.07
   0   6   1    3.69    0.17
   0   6  -1    3.75    0.17
   1   6  -1   12.41    0.41
   1   6  -1   12.50    0.39
   1  -6   1   12.51    0.55
   1   6   1   13.25    0.41
   1   6   1   12.61    0.40
  -1   6  -1   12.47    0.42
   2  -6   1  271.81    7.52
   2   6  -1  267.96    7.23
   2   6  -1  273.57    7.23
   2   6   1  263.87    7.22
   2   6   1  267.46    7.23
  -3   6   1    3.16    0.14
   3   6  -1    3.67    0.16
   3   6  -1    3.42    0.18
   3   6  -1    3.26    0.20
   3   6  -1    3.27    0.14
   3   6   1    3.39    0.14
   3   6   1    3.25    0.15
  -3   6  -1    3.19    0.14
   4   6  -1   95.28    2.60
   4   6  -1   95.90    2.70
   4  -6   1   92.15    2.59
   4   6  -1   94.95    2.61
   4   6  -1   96.77    2.62
   4   6   1   98.03    2.71
   4   6   1   93.67    2.62
   4   6   1   95.06    2.61
  -4   6  -1   97.89    2.62
  -4   6  -1   98.36    2.61
   4   6   1   95.49    2.60
   5   6  -1    0.78    0.10
   5   6  -1    0.88    0.09
  -5   6   1    1.00    0.10
   5   6  -1    0.63    0.08
  -5   6   1    0.96    0.10
  -5   6  -1    0.85    0.09
   5  -6  -1    0.66    0.08
   5   6   1    0.85    0.09
   5   6   1    0.82    0.09
   5   6   1    0.69    0.10
   6   6  -1    3.51    0.14
   6   6  -1    3.27    0.13
   6   6   1    3.26    0.14
   6   6   1    3.37    0.14
   0   7   1   29.40    0.88
   0   7  -1   30.05    0.88
   1   7  -1    7.53    0.29
   1  -7   1    7.52    0.42
   1   7   1    7.76    0.27
   1   7   1    7.92    0.29
   2   7  -1    3.06    0.17
   2   7  -1    2.77    0.17
   2   7   1    3.00    0.16
   2   7   1    3.00    0.17
   3   7  -1   26.32    0.82
   3   7  -1   26.00    0.76
  -3   7   1   25.34    0.74
   3   7  -1   25.77    0.74
  -3   7   1   25.19    0.73
  -3   7  -1   26.32    0.76
   3   7   1   26.29    0.75
  -3   7  -1   24.98    0.73
   3   7   1   25.40    0.82
   3   7   1   27.06    0.76
  -3   7  -1   26.51    0.75
   4   7  -1   36.12    1.01
   4   7  -1   34.31    0.99
   4   7  -1   34.33    1.08
   4  -7   1   31.91    0.97
  -4   7   1   36.27    1.00
  -4   7   1   36.60    0.99
   4   7   1   33.22    0.98
   4  -7  -1   32.41    0.97
   4   7   1   34.56    0.99
  -4   7  -1   36.49    1.00
   4   7   1   33.92    1.00
  -4   7  -1   36.39    0.99
   4   7   1   34.70    1.08
   5   7  -1    3.41    0.16
  -5   7   1    2.97    0.15
   5   7  -1    2.72    0.17
   5   7  -1    3.20    0.15
  -5   7   1    3.04    0.16
  -5   7  -1    3.15    0.16
   5   7   1    3.22    0.17
   5   7   1    3.32    0.15
  -5   7  -1    3.17    0.16
   5   7   1    3.18    0.16
   6   7  -1    0.35    0.05
   6   7   1    0.44    0.05
   0   8   1    1.14    0.12
   0   8  -1    1.03    0.11
   1   8  -1   37.65    1.11
   1   8   1   37.60    1.10
  -2   8   1   40.55    1.16
   2   8  -1   43.09    1.23
   2   8  -1   42.10    1.17
   2   8  -1   40.67    1.21
  -2   8   1   42.72    1.16
   2   8   1   40.83    1.21
  -2   8  -1   43.35    1.18
  -2   8  -1   41.58    1.18
  -2   8  -1   43.13    1.16
   2   8   1   40.19    1.25
  -2   8  -1   41.35    1.16
   3   8  -1   24.27    0.69
  -3   8   1   24.38    0.69
   3   8  -1   23.78    0.71
  -3   8   1   23.24    0.69
   3   8  -1   23.37    0.77
  -3   8  -1   23.67    0.70
  -3   8  -1   24.43    0.71
   3   8   1   24.24    0.69
  -3   8  -1   24.18    0.71
   3   8   1   23.55    0.77
  -3   8  -1   23.37    0.69
   3   8   1   24.34    0.71
  -4   8   1   12.20    0.39
  -4   8   1   11.84    0.40
   4   8  -1   12.03    0.39
   4  -8   1   11.61    0.37
   4   8  -1   11.94    0.40
   4   8   1   11.45    0.39
   4  -8  -1   11.64    0.37
   4   8   1   11.89    0.39
  -4   8  -1   12.27    0.40
  -4   8  -1   12.45    0.39
   5   8  -1    2.52    0.15
   5   8  -1    2.51    0.13
  -5   8   1    2.35    0.13
  -5   8   1    2.25    0.13
   5   8   1    2.27    0.13
  -5   8  -1    2.35    0.13
   5   8   1    2.34    0.14
  -5   8  -1    2.29    0.13
   0   9  -1   16.96    0.52
   0   9  -1   17.23    0.50
   0   9   1   17.15    0.50
   0   9  -1   17.08    0.57
   0   9   1   16.93    0.52
  -1   9   1   10.96    0.35
  -1   9   1   11.19    0.36
   1   9  -1   11.29    0.42
   1   9  -1   10.73    0.36
  -1   9   1   11.26    0.37
  -1   9   1   11.06    0.33
   1   9   1   10.90    0.36
  -1   9  -1   11.44    0.36
  -1   9  -1   11.08    0.33
   1   9   1   11.50    0.41
  -1   9  -1   11.17    0.35
  -1   9  -1   10.99    0.37
  -2   9   1    2.22    0.12
  -2   9   1    2.29    0.12
  -2   9   1    2.31    0.14
  -2   9   1    2.41    0.14
   2   9  -1    2.35    0.17
  -2   9  -1    2.15    0.13
  -2   9  -1    2.35    0.11
  -2   9  -1    2.25    0.12
  -2   9  -1    2.14    0.13
  -3   9   1   86.08    2.34
   3   9  -1   81.18    2.33
  -3   9   1   88.20    2.35
  -3   9   1   87.30    2.32
  -3   9   1   86.57    2.32
   3   9   1   78.42    2.32
  -3   9  -1   86.76    2.32
  -3   9  -1   88.88    2.32
   3   9   1   82.93    2.40
  -3   9  -1   84.96    2.34
  -3   9  -1   85.35    2.34
  -4   9   1    0.41    0.07
  -4   9   1    0.23    0.07
  -4   9   1    0.28    0.07
   4   9  -1    0.24    0.06
   4  -9   1    0.31    0.06
   4   9  -1    0.27    0.07
   4  -9  -1    0.20    0.05
  -4   9  -1    0.28    0.10
  -4   9  -1    0.16    0.07
   4   9   1    0.20    0.06
   4   9   1    0.24    0.07
  -4   9  -1    0.25    0.06
   5   9  -1    2.14    0.12
  -5   9   1    2.34    0.12
   5   9  -1    2.45    0.13
  -5   9   1    2.19    0.12
  -5   9  -1    2.31    0.12
   5   9   1    2.26    0.13
   5   9   1    2.33    0.12
  -5   9  -1    2.23    0.12
   0  10   1    3.88    0.16
   0  10  -1    3.67    0.16
   0  10   1    3.67    0.18
   0  10  -1    3.86    0.18
   1  10  -1   18.66    0.64
  -1  10   1   19.14    0.58
  -1  10   1   19.49    0.57
   1  10  -1   19.28    0.59
  -1  10   1   19.51    0.60
  -1  10  -1   19.51    0.59
   1  10   1   18.78    0.58
  -1  10  -1   18.71    0.58
  -1  10  -1   19.50    0.57
  -2  10   1   11.25    0.38
   2  10  -1   10.99    0.43
  -2  10   1   11.14    0.36
  -2  10   1   11.28    0.38
  -2  10   1   11.00    0.35
  -2  10  -1   11.56    0.39
  -2  10  -1   11.26    0.36
  -2  10  -1   10.75    0.34
  -2  10  -1   11.32    0.38
   3  10  -1    6.58    0.25
  -3  10   1    6.52    0.26
  -3  10   1    6.68    0.26
  -3  10   1    6.50    0.23
  -3  10   1    6.42    0.24
  -3  10  -1    6.56    0.26
  -3  10  -1    6.25    0.26
  -3  10  -1    6.48    0.23
  -3  10  -1    6.40    0.24
   4  10  -1    5.20    0.20
  -4  10   1    4.88    0.19
  -4  10   1    4.85    0.21
   4 -10   1    5.21    0.19
  -4  10   1    5.40    0.21
  -4  10  -1    5.08    0.21
   4 -10  -1    5.16    0.19
  -4  10  -1    4.56    0.20
   4  10   1    5.03    0.19
  -4  10  -1    5.28    0.20
   4  10   1    5.12    0.20
  -5  10   1    2.23    0.10
   5  10  -1    2.31    0.11
  -5  10   1    2.15    0.11
  -5  10  -1    2.27    0.11
  -5  10  -1    2.25    0.10
   0  11   1   12.01    0.38
   0  11   1   12.26    0.41
   0  11  -1   12.10    0.41
   0  11  -1   11.98    0.38
  -1  11   1    3.23    0.18
   1  11  -1    3.35    0.22
  -1  11   1    3.45    0.16
   1  11  -1    3.05    0.17
  -1  11  -1    3.36    0.15
  -1  11  -1    3.01    0.16
   1  11   1    2.95    0.16
  -1  11  -1    3.20    0.18
  -2  11   1   20.10    0.58
  -2  11   1   20.12    0.62
  -2  11   1   19.14    0.56
  -2  11   1   19.81    0.60
  -2  11  -1   19.39    0.58
  -2  11  -1   20.04    0.61
  -2  11  -1   19.08    0.56
  -2  11  -1   19.26    0.60
  -3  11   1   23.23    0.70
  -3  11   1   23.82    0.71
  -3  11   1   23.65    0.68
  -3  11   1   23.37    0.67
  -3  11  -1   23.67    0.67
  -3  11  -1   23.42    0.70
  -3  11  -1   23.84    0.68
  -3  11  -1   23.23    0.70
  -4  11   1    3.09    0.15
  -4  11   1    3.13    0.13
   4 -11   1    2.96    0.13
  -4  11   1    2.96    0.15
   4  11  -1    3.01    0.14
   4 -11  -1    3.05    0.13
  -4  11  -1    3.15    0.13
  -4  11  -1    3.11    0.15
  -4  11  -1    3.20    0.14
   0  12   1   24.33    0.73
   0  12  -1   24.84    0.70
   0  12  -1   25.10    0.74
   0  12   1   23.35    0.70
  -1  12   1   41.24    1.16
  -1  12   1   40.72    1.13
   1  12  -1   39.92    1.15
  -1  12  -1   40.04    1.12
  -1  12  -1   40.31    1.16
   1  12   1   38.73    1.14
  -2  12   1    0.39    0.07
  -2  12   1    0.62    0.10
  -2  12  -1    0.49    0.10
  -2  12  -1    0.57    0.08
  -2  12  -1    0.52    0.08
   3 -12   1   13.94    0.41
  -3  12   1   13.42    0.39
  -3  12   1   14.08    0.44
  -3  12   1   13.75    0.43
  -3  12   1   13.70    0.41
  -3  12  -1   13.21    0.43
  -3  12  -1   13.48    0.41
  -3  12  -1   13.59    0.43
  -3  12  -1   13.66    0.39
  -4  12   1    0.11    0.04
  -4  12   1    0.14    0.07
   4 -12   1    0.15    0.04
   4 -12  -1    0.14    0.04
  -4  12  -1    0.15    0.04
   0  13  -1   11.89    0.37
   0  13   1   12.01    0.40
   0  13   1   11.67    0.37
   0  13  -1   12.13    0.40
   1  13  -1   12.49    0.41
  -1  13   1   12.99    0.40
  -1  13   1   12.96    0.42
  -1  13  -1   12.85    0.42
  -1  13  -1   12.80    0.39
  -2  13   1    3.67    0.18
  -2  13   1    3.43    0.16
  -2  13   1    3.82    0.16
  -2  13  -1    4.11    0.18
  -2  13  -1    4.13    0.16
  -2  13  -1    3.62    0.16
  -3  13   1    0.79    0.08
  -3  13   1    0.61    0.06
   3 -13   1    0.58    0.06
  -3  13   1    0.53    0.06
  -3  13  -1    0.47    0.06
  -3  13  -1    0.65    0.06
   3 -13  -1    0.56    0.06
  -3  13  -1    0.63    0.07
   0  14  -1    2.29    0.13
   0  14  -1    2.30    0.11
   0  14   1    2.11    0.10
   0  14   1    2.18    0.13
   1  14  -1    7.22    0.25
  -1  14   1    7.38    0.26
  -1  14   1    7.47    0.24
  -1  14  -1    7.16    0.26
  -1  14  -1    7.53    0.24
  -2  14   1   10.68    0.32
  -2  14   1   10.91    0.34
   2 -14   1   10.51    0.32
  -2  14  -1   10.82    0.32
  -2  14  -1   10.53    0.34
   0   0  -2  157.47    4.63
   0   0   2  166.73    4.68
   1   0   2    8.46    0.33
  -1   0   2    8.02    0.33
  -1   0  -2    7.84    0.33
   2   0  -2  151.74    4.14
   2   0   2  157.10    4.53
   2   0   2  151.84    4.13
   2   0  -2  155.46    4.14
   3   0   2   -0.06    0.05
   3   0  -2    0.04    0.05
   3   0  -2    0.08    0.06
   4   0  -2   19.56    0.61
   4   0  -2   18.48    0.55
   4   0   2   18.48    0.56
   4   0  -2   18.65    0.56
   4   0   2   18.91    0.60
   4   0   2   18.16    0.56
   4   0  -2   19.05    0.61
   4   0   2   18.54    0.56
   4   0   2   18.58    0.56
   5   0   2   33.55    0.96
   5   0  -2   33.49    0.97
   5   0  -2   32.35    0.96
   5   0   2   35.08    0.96
   5   0  -2   32.65    0.97
   5   0   2   34.05    0.98
   5   0  -2   33.44    0.96
   6   0   2    1.28    0.12
   6   0  -2    1.24    0.11
   6   0   2    1.25    0.11
   6   0  -2    1.42    0.11
   6   0  -2    1.51    0.13
   6   0   2    1.40    0.13
   0   1  -2  175.69    4.96
   0  -1   2  176.37    4.98
   0   1   2  166.97    4.91
   1  -1   2  924.89   32.18
  -1  -1  -2  831.72   29.26
  -1   1   2  882.72   31.69
   1   1   2  877.63   29.56
  -1  -1   2  892.41   28.06
  -1   1  -2  876.87   31.77
   2  -1   2   11.94    0.48
   2   1  -2   11.56    0.35
   2   1  -2   11.13    0.35
   2  -1   2   11.44    0.34
  -2  -1  -2   10.89    0.44
   2   1   2   11.18    0.35
  -2  -1   2   10.75    0.44
   2   1   2   11.45    0.43
   2  -1  -2   11.29    0.35
   3  -1   2   35.60    1.04
   3   1  -2   38.52    1.06
   3  -1   2   35.15    1.26
   3   1  -2   38.16    1.06
   3   1   2   37.04    1.06
   3  -1  -2   36.63    1.05
   3  -1  -2   37.06    1.06
   4   1  -2    0.16    0.06
   4  -1   2    0.12    0.05
   4   1  -2    0.13    0.07
   4   1  -2    0.21    0.06
   4   1  -2    0.06    0.04
   4   1  -2    0.41    0.09
   4   1  -2    0.13    0.08
   4  -1  -2    0.17    0.08
   4   1   2    0.10    0.06
   4   1   2    0.20    0.05
   4   1   2    0.14    0.06
   4  -1  -2    0.17    0.05
   4  -1  -2    0.11    0.06
   4   1   2    0.21    0.06
   5  -1   2   32.45    0.89
   5   1  -2   30.00    0.90
   5   1  -2   30.42    0.89
   5   1  -2   31.37    0.89
   5   1  -2   30.13    0.90
   5  -1   2   31.45    0.91
   5   1  -2   31.90    0.91
   5  -1   2   30.43    0.90
   5  -1  -2   31.74    0.90
   5   1   2   30.86    0.91
   5   1   2   31.51    0.90
   5   1   2   29.45    0.88
   5  -1  -2   31.24    0.91
   5  -1  -2   32.02    0.89
   5   1   2   32.19    0.90
   6   1  -2   15.39    0.45
   6  -1   2   14.28    0.46
   6   1  -2   14.67    0.46
   6  -1   2   14.85    0.46
   6  -1   2   13.69    0.44
   6   1  -2   14.25    0.45
   6   1   2   14.10    0.45
   6  -1  -2   14.30    0.45
   6   1   2   14.35    0.46
   6  -1  -2   14.95    0.47
   6  -1  -2   14.20    0.44
   6   1   2   14.75    0.45
   0  -2   2  119.47    5.70
   0   2   2  109.67    4.39
   1   2  -2  356.03    9.69
   1  -2   2  370.78   10.45
  -1  -2  -2  350.84   10.00
  -1  -2   2  388.18   12.93
   1   2   2  356.56    9.92
   1   2   2  337.60    9.69
   2   2  -2  182.99    4.92
   2   2  -2  183.11    4.89
   2  -2   2  184.07    5.31
   2   2   2  179.06    4.89
   2   2   2  181.03    8.39
   3   2  -2   91.13    2.46
   3   2  -2   89.12    2.45
   3  -2   2   85.69    2.69
   3   2   2   90.26    2.45
   4   2  -2    4.08    0.21
   4   2  -2    4.10    0.17
   4  -2   2    4.43    0.18
   4   2  -2    3.90    0.17
   4   2  -2    3.94    0.16
   4   2  -2    3.98    0.17
   4  -2   2    4.06    0.17
   4   2  -2    3.92    0.16
   4   2  -2    4.26    0.22
   4  -2  -2    4.11    0.21
   4   2   2    3.89    0.18
   4   2   2    3.70    0.16
   4   2   2    3.95    0.16
   4   2   2    4.17    0.21
   4  -2  -2    3.93    0.16
   4   2   2    3.92    0.17
   4  -2  -2    3.94    0.17
   4   2   2    4.16    0.17
   5   2  -2   13.95    0.46
   5   2  -2   14.07    0.44
   5  -2   2   13.78    0.43
   5   2  -2   14.26    0.44
   5   2  -2   13.85    0.45
   5   2  -2   13.23    0.44
   5  -2   2   14.20    0.46
   5  -2   2   14.26    0.45
   5   2   2   13.54    0.44
   5   2   2   14.01    0.45
   5  -2  -2   14.09    0.43
   5  -2  -2   14.51    0.46
   5   2   2   13.81    0.45
   5   2   2   13.72    0.44
   5   2   2   13.67    0.43
   5  -2  -2   14.13    0.45
   5   2   2   13.01    0.50
   6   2  -2    2.34    0.13
   6   2  -2    2.40    0.13
   6   2  -2    2.45    0.14
   6  -2   2    2.50    0.14
   6   2  -2    2.35    0.15
   6  -2  -2    2.41    0.14
   6   2   2    2.58    0.14
   6   2   2    2.30    0.13
   6  -2  -2    2.33    0.15
   6   2   2    2.62    0.14
   6  -2  -2    2.40    0.13
   6   2   2    2.27    0.14
   0  -3   2  733.75   24.00
   1  -3   2  180.02    5.32
   1   3  -2  174.09    4.82
   1   3  -2  183.42    4.88
   1   3   2  179.40    4.91
  -1  -3   2  182.92    4.99
  -1   3  -2  175.39    4.80
   1   3   2  178.63    4.98
   2   3  -2   63.56    1.82
   2   3  -2   64.35    1.82
   2  -3   2   67.41    2.01
   2   3   2   66.71    1.83
  -2  -3   2   69.59    1.86
   3   3  -2    3.58    0.19
   3  -3   2    2.80    0.30
   3   3  -2    4.28    0.18
   3   3   2    3.51    0.18
   4   3  -2   21.04    0.60
   4   3  -2   21.51    0.68
   4   3  -2   20.25    0.61
   4  -3   2   19.95    0.60
   4   3  -2   20.66    0.60
   4   3  -2   19.87    0.61
   4  -3   2   20.12    0.61
   4   3  -2   20.23    0.60
   4   3   2   21.19    0.67
   4   3   2   20.38    0.60
   4  -3  -2   19.53    0.59
   4  -3  -2   20.55    0.66
   4  -3  -2   19.92    0.61
   4   3   2   20.23    0.61
   4   3   2   20.30    0.60
   4   3   2   19.77    0.60
   4   3   2   19.70    0.60
   5   3  -2    8.84    0.30
   5   3  -2    8.89    0.31
   5   3  -2    8.62    0.31
   5  -3   2    8.84    0.30
   5  -3   2    8.59    0.31
   5   3  -2    8.35    0.30
   5   3  -2    8.15    0.29
   5  -3  -2    8.74    0.31
   5   3   2    8.12    0.29
   5   3   2    8.73    0.29
   5   3   2    8.04    0.31
   5  -3  -2    8.95    0.31
   5   3   2    7.96    0.30
   5  -3  -2    7.56    0.28
   5   3   2    8.44    0.30
   6   3  -2    5.00    0.20
   6   3  -2    4.73    0.21
   6   3  -2    5.21    0.20
   6   3  -2    5.10    0.19
   6  -3   2    5.23    0.20
   6   3   2    5.06    0.20
   6   3   2    4.83    0.19
   6  -3  -2    5.15    0.21
   6  -3  -2    5.55    0.21
   6  -3  -2    4.89    0.19
   6   3   2    5.05    0.20
   6   3   2    5.14    0.20
   0  -4   2  267.18    7.37
   0   4  -2  250.23    6.86
   0   4   2  238.10    6.85
   1   4  -2  345.68    9.29
   1  -4   2  356.61   10.11
   1   4  -2  346.58    9.32
   1   4   2  321.72    9.28
   1   4   2  358.70    9.36
  -1   4  -2  324.94    9.20
   2   4  -2   21.14    0.64
   2   4  -2   21.64    0.64
   2  -4   2   21.27    0.82
   2   4   2   21.67    0.64
   3  -4   2   24.62    1.04
   3   4  -2   24.81    0.76
   3   4  -2   24.82    0.77
   3   4   2   26.61    0.78
   4   4  -2   83.13    2.26
   4  -4   2   84.24    2.26
   4   4  -2   81.79    2.26
   4  -4   2   84.74    2.25
   4   4  -2   80.92    2.33
   4   4  -2   82.16    2.25
  -4   4   2   82.76    2.26
   4   4  -2   83.79    2.25
  -4   4  -2   80.68    2.25
   4  -4  -2   83.23    2.26
   4   4   2   83.07    2.33
   4   4   2   84.94    2.25
   4   4   2   81.33    2.24
   4   4   2   83.43    2.26
   4   4   2   78.49    2.25
   4   4   2   79.39    2.24
   5   4  -2    5.46    0.22
   5   4  -2    4.88    0.28
   5   4  -2    5.64    0.23
   5   4  -2    5.29    0.21
   5   4  -2    5.33    0.22
   5  -4   2    5.34    0.22
   5   4   2    5.09    0.28
   5  -4  -2    5.50    0.23
   5   4   2    5.30    0.21
   5   4   2    5.55    0.22
   5   4   2    5.46    0.24
   5   4   2    5.24    0.22
   5  -4  -2    5.75    0.22
   5   4   2    5.33    0.21
   6   4  -2    0.50    0.07
   6   4  -2    0.35    0.06
   6  -4   2    0.48    0.07
   6   4  -2    0.51    0.07
   6   4   2    0.49    0.06
   6  -4  -2    0.56    0.07
   6   4   2    0.45    0.06
   6   4   2    0.61    0.07
   6   4   2    0.43    0.06
   0   5   2    7.83    0.26
   0   5  -2    8.04    0.28
   0  -5   2    8.94    0.34
   0   5   2    8.65    0.28
   1  -5   2   15.54    0.61
   1   5  -2   16.00    0.47
   1   5  -2   15.66    0.49
   1   5   2   16.14    0.48
   1   5   2   15.60    0.47
  -1   5  -2   15.61    0.49
   2  -5   2   94.63    2.76
   2   5  -2   89.68    2.50
   2   5  -2   88.19    2.49
   2   5   2   91.64    2.50
   3   5  -2   19.40    0.63
   3   5  -2   19.85    0.63
   3   5   2   19.43    0.63
   4   5  -2    3.69    0.17
   4  -5   2    3.77    0.17
   4   5  -2    4.11    0.24
   4   5  -2    3.85    0.17
   4   5  -2    3.89    0.17
  -4   5   2    3.68    0.17
   4   5  -2    3.54    0.18
   4  -5   2    3.47    0.16
   4   5   2    3.76    0.18
  -4   5  -2    3.72    0.18
   4   5   2    3.70    0.17
   4   5   2    3.72    0.23
  -4   5  -2    3.90    0.18
   4   5   2    3.75    0.17
   5   5  -2    0.57    0.08
   5   5  -2    0.61    0.09
   5   5  -2    0.62    0.08
   5  -5   2    0.55    0.08
   5   5  -2    0.60    0.08
  -5   5   2    0.83    0.11
  -5   5  -2    0.65    0.08
   5  -5  -2    0.64    0.09
   5   5   2    0.77    0.10
   5   5   2    0.50    0.08
   5   5   2    0.75    0.09
   5  -5  -2    0.54    0.08
   6   5  -2    2.36    0.12
   6  -5   2    2.33    0.12
   6   5  -2    2.27    0.12
   6   5  -2    2.33    0.14
   6   5  -2    2.48    0.13
   6   5   2    2.55    0.12
   6   5   2    2.42    0.12
   6  -5  -2    2.27    0.12
   0   6  -2    0.36    0.07
   0  -6   2    0.33    0.10
   0   6   2    0.36    0.07
   1  -6   2  187.74    5.32
   1   6  -2  186.89    5.14
   1   6  -2  190.53    5.12
   1   6   2  191.97    5.13
  -1   6  -2  199.81    5.15
   1   6   2  187.89    5.13
   2   6  -2   12.05    0.41
   2   6  -2   12.07    0.41
   2  -6   2   12.41    0.69
   2   6   2   12.27    0.42
  -3   6   2   10.35    0.35
   3   6  -2   11.32    0.40
   3   6  -2   11.15    0.41
   3   6  -2   11.17    0.36
   3   6  -2   11.37    0.35
  -3   6  -2   10.77    0.36
  -3   6  -2   10.92    0.35
   3   6   2   11.29    0.36
   3   6   2   11.07    0.35
   3   6   2   11.10    0.41
   4  -6   2    4.41    0.18
   4   6  -2    4.68    0.21
   4   6  -2    4.72    0.26
  -4   6   2    4.84    0.20
   4   6  -2    4.67    0.19
   4   6  -2    4.72    0.19
   4   6   2    4.65    0.20
  -4   6  -2    4.65    0.21
  -4   6  -2    5.30    0.20
   4   6   2    4.60    0.19
   4   6   2    4.23    0.26
   4   6   2    4.51    0.20
   5   6  -2    3.98    0.19
  -5   6   2    3.48    0.17
  -5   6   2    3.66    0.18
   5   6  -2    3.56    0.17
   5   6  -2    3.56    0.17
   5   6  -2    3.46    0.16
   5   6   2    3.73    0.18
   5   6   2    3.83    0.17
   5  -6  -2    3.56    0.16
  -5   6  -2    3.83    0.18
   5   6   2    3.88    0.19
   6   6  -2    2.57    0.12
   6   6  -2    2.67    0.13
   6   6  -2    2.64    0.12
   6  -6  -2    2.44    0.12
   6   6   2    2.58    0.12
   6   6   2    2.64    0.12
   0   7   2   50.61    1.47
   0   7  -2   53.66    1.48
   1   7  -2   15.81    0.52
   1  -7   2   15.50    0.66
   1   7   2   15.71    0.49
  -1   7  -2   16.59    0.53
   1   7   2   16.08    0.51
   2   7  -2   22.74    0.70
   2   7  -2   22.86    0.71
   2   7   2   22.93    0.71
  -3   7   2    4.47    0.18
   3   7  -2    5.03    0.20
   3   7  -2    5.01    0.25
  -3   7   2    4.84    0.19
   3   7  -2    4.78    0.24
   3   7  -2    4.87    0.19
  -3   7  -2    4.77    0.20
   3   7   2    4.91    0.20
   3   7   2    4.73    0.25
  -3   7  -2    4.34    0.18
  -3   7  -2    4.48    0.19
  -3   7  -2    4.91    0.19
   3   7   2    4.82    0.19
   4   7  -2    4.05    0.18
   4   7  -2    4.11    0.25
   4   7  -2    4.01    0.19
   4  -7   2    3.81    0.17
   4   7   2    4.20    0.19
   4   7   2    3.97    0.19
   4   7   2    3.97    0.17
  -4   7  -2    4.58    0.19
   4   7   2    4.12    0.24
  -4   7  -2    4.16    0.19
  -5   7   2    4.07    0.19
  -5   7   2    4.43    0.19
   5   7  -2    4.43    0.20
   5   7  -2    4.30    0.17
   5   7  -2    4.26    0.19
   5   7   2    4.44    0.19
   5   7   2    4.35    0.20
  -5   7  -2    4.15    0.18
   5   7   2    4.12    0.18
  -5   7  -2    4.30    0.19
   6   7  -2    0.23    0.04
   6   7   2    0.23    0.04
   0   8  -2    1.31    0.12
   1   8  -2    1.03    0.12
   1   8   2    1.02    0.10
  -2   8   2   73.85    2.03
  -2   8   2   72.51    2.03
   2   8  -2   74.85    2.05
   2   8  -2   78.06    2.11
   2   8  -2   74.79    2.05
  -2   8  -2   73.70    2.05
  -2   8  -2   74.37    2.03
  -2   8  -2   76.88    2.05
  -2   8  -2   73.50    2.03
  -3   8   2   54.16    1.54
  -3   8   2   55.56    1.53
   3   8  -2   53.44    1.55
   3   8  -2   55.07    1.62
   3   8  -2   58.82    1.54
   3   8   2   56.82    1.54
   3   8   2   55.34    1.62
   3   8   2   56.98    1.55
  -3   8  -2   57.00    1.53
  -3   8  -2   55.26    1.54
  -3   8  -2   55.20    1.55
  -3   8  -2   54.84    1.56
   4   8  -2   32.03    0.92
  -4   8   2   32.57    0.94
   4  -8   2   31.75    0.91
   4   8  -2   32.47    0.94
  -4   8   2   32.93    0.92
   4   8   2   31.58    0.93
  -4   8  -2   32.02    0.92
   4   8   2   31.35    0.92
  -4   8  -2   33.00    0.94
  -5   8   2    3.77    0.17
   5   8  -2    4.15    0.18
  -5   8   2    3.88    0.17
   5   8  -2    3.93    0.17
   5   8   2    3.96    0.17
   5   8   2    3.95    0.18
  -5   8  -2    3.99    0.17
  -5   8  -2    3.73    0.17
   5   8   2    4.01    0.16
   0   9   2    1.15    0.10
   0   9  -2    1.13    0.14
   0   9  -2    1.31    0.11
   0   9  -2    1.02    0.09
   0   9   2    1.05    0.09
   1   9  -2    6.55    0.29
  -1   9   2    6.65    0.23
  -1   9   2    6.54    0.21
  -1   9   2    6.78    0.25
   1   9  -2    6.36    0.24
  -1   9  -2    6.81    0.24
  -1   9  -2    6.45    0.21
   1   9   2    6.35    0.28
  -1   9  -2    6.27    0.25
  -1   9  -2    6.45    0.23
   2   9  -2    2.92    0.15
   2   9  -2    2.81    0.15
  -2   9   2    2.82    0.13
   2   9  -2    2.73    0.19
  -2   9   2    2.73    0.13
  -2   9  -2    2.72    0.13
  -2   9  -2    2.75    0.15
  -2   9  -2    2.83    0.15
  -2   9  -2    2.57    0.13
   3   9  -2    3.46    0.17
  -3   9   2    3.73    0.17
  -3   9   2    3.77    0.16
  -3   9   2    3.36    0.18
  -3   9  -2    3.72    0.17
  -3   9  -2    4.29    0.17
   3   9   2    3.41    0.16
  -3   9  -2    3.46    0.18
  -3   9  -2    3.68    0.18
   3   9   2    3.55    0.22
   4  -9   2    9.84    0.32
   4   9  -2    9.46    0.32
   4   9  -2   10.07    0.34
  -4   9   2    9.46    0.34
  -4   9   2   10.23    0.33
  -4   9   2   10.50    0.35
  -4   9  -2    9.64    0.34
   4  -9  -2    9.66    0.31
  -4   9  -2   10.14    0.33
   4   9   2    9.89    0.33
   4   9   2    9.92    0.33
  -5   9   2    0.79    0.07
   5   9  -2    0.77    0.07
   5   9  -2    0.77    0.08
  -5   9   2    0.80    0.08
  -5   9  -2    0.83    0.09
  -5   9  -2    0.63    0.07
   5   9   2    0.83    0.07
   5   9   2    0.86    0.08
   0  10  -2   37.87    1.15
   0  10   2   38.71    1.06
   0  10  -2   38.32    1.06
   0  10   2   37.77    1.09
   0  10  -2   37.14    1.09
  -1  10   2    7.96    0.29
  -1  10   2    7.34    0.27
  -1  10   2    7.55    0.26
   1  10  -2    7.70    0.34
   1  10  -2    7.98    0.29
  -1  10  -2    7.50    0.27
  -1  10  -2    7.66    0.29
  -1  10  -2    7.66    0.26
   1  10   2    7.24    0.33
   2  10  -2   13.11    0.45
  -2  10   2   15.21    0.44
   2  10  -2   14.44    0.52
  -2  10   2   13.74    0.43
  -2  10   2   14.79    0.47
  -2  10   2   14.45    0.46
  -2  10  -2   14.39    0.46
  -2  10  -2   13.97    0.44
  -2  10  -2   15.13    0.47
  -2  10  -2   13.62    0.43
  -3  10   2    3.72    0.18
   3  10  -2    4.02    0.19
  -3  10   2    3.98    0.17
  -3  10   2    4.00    0.20
  -3  10   2    3.89    0.17
  -3  10  -2    3.82    0.17
  -3  10  -2    3.99    0.19
  -3  10  -2    4.02    0.17
   4  10  -2    1.70    0.12
  -4  10   2    1.72    0.13
  -4  10   2    1.77    0.11
  -4  10   2    1.71    0.12
   4 -10   2    1.72    0.11
  -4  10  -2    1.92    0.11
   4  10   2    1.87    0.11
  -4  10  -2    1.88    0.13
   4 -10  -2    1.69    0.10
  -5  10   2    0.26    0.05
  -5  10   2    0.31    0.05
   5  10  -2    0.27    0.05
  -5  10  -2    0.24    0.04
  -5  10  -2    0.19    0.05
   0  11   2    0.69    0.07
   0  11  -2    0.58    0.10
   0  11  -2    0.68    0.08
   0  11   2    0.67    0.10
   1  11  -2    0.79    0.10
  -1  11   2    0.45    0.07
  -1  11   2    0.63    0.10
   1  11  -2    0.54    0.11
  -1  11  -2    0.69    0.08
  -1  11  -2    0.47    0.07
   1  11   2    0.51    0.13
  -1  11  -2    0.52    0.09
  -2  11   2    4.75    0.19
   2  11  -2    4.51    0.20
  -2  11   2    4.61    0.21
   2  11  -2    4.39    0.25
  -2  11   2    4.43    0.17
  -2  11   2    5.01    0.22
  -2  11  -2    4.79    0.20
  -2  11  -2    5.27    0.23
  -2  11  -2    4.34    0.20
  -2  11  -2    4.44    0.17
   3 -11   2    2.16    0.13
  -3  11   2    2.17    0.13
  -3  11   2    2.26    0.12
  -3  11   2    2.25    0.14
   3  11  -2    2.34    0.19
  -3  11   2    2.47    0.16
  -3  11  -2    2.05    0.15
  -3  11  -2    2.17    0.13
  -3  11  -2    2.27    0.12
  -3  11  -2    2.03    0.14
  -4  11   2    4.05    0.15
  -4  11   2    4.05    0.17
  -4  11   2    3.74    0.17
   4 -11   2    3.94    0.15
   4  11  -2    3.75    0.16
  -4  11  -2    3.75    0.16
  -4  11  -2    3.84    0.15
   4 -11  -2    3.73    0.14
   0  12   2    3.54    0.16
   0  12   2    3.85    0.19
   0  12  -2    3.78    0.19
   0  12  -2    3.86    0.17
  -1  12   2   11.48    0.40
  -1  12   2   11.81    0.37
   1  12  -2   11.23    0.39
  -1  12  -2   11.84    0.40
  -1  12  -2   11.35    0.37
  -2  12   2    8.62    0.31
  -2  12   2    8.90    0.30
  -2  12   2    9.18    0.33
  -2  12  -2    8.81    0.30
  -2  12  -2    9.48    0.33
  -2  12  -2    8.78    0.31
  -3  12   2    2.39    0.13
  -3  12   2    2.52    0.14
  -3  12   2    2.64    0.15
  -3  12   2    2.60    0.10
   3 -12   2    2.55    0.13
  -3  12  -2    2.53    0.14
  -3  12  -2    2.47    0.13
  -3  12  -2    2.40    0.15
  -3  12  -2    2.51    0.10
  -4  12   2    0.18    0.05
  -4  12   2    0.22    0.06
   4 -12   2    0.21    0.04
  -4  12  -2    0.28    0.05
   0  13  -2    0.04    0.06
   0  13   2    0.04    0.05
   0  13  -2    0.17    0.05
   0  13   2    0.09    0.06
  -1  13   2    2.70    0.15
   1  13  -2    2.32    0.14
  -1  13   2    2.37    0.13
  -1  13  -2    2.15    0.15
  -1  13  -2    2.16    0.12
  -2  13   2    8.50    0.34
  -2  13   2    9.21    0.29
  -2  13   2    8.67    0.31
  -2  13  -2    8.69    0.29
  -2  13  -2    9.35    0.31
  -2  13  -2    8.83    0.29
  -3  13   2    0.53    0.06
  -3  13   2    0.63    0.06
  -3  13   2    0.49    0.07
   3 -13   2    0.31    0.05
  -3  13  -2    0.52    0.05
  -3  13  -2    0.47    0.06
  -3  13  -2    0.49    0.07
   3 -13  -2    0.45    0.05
   0  14   2    0.44    0.07
   0  14  -2    0.35    0.07
   0  14   2    0.44    0.08
   0  14  -2    0.44    0.05
   1 -14   2   12.62    0.37
   1  14  -2   12.60    0.39
  -1  14   2   12.22    0.38
  -1  14   2   12.81    0.40
  -1  14  -2   12.78    0.40
  -1  14  -2   12.93    0.38
  -2  14   2    0.16    0.04
   2 -14   2    0.07    0.04
  -2  14   2    0.06    0.05
  -2  14  -2    0.13    0.04
  -2  14  -2    0.05    0.05
   0   0   3   -1.06    0.05
   0   0  -3   -0.99    0.05
   1   0   3  566.34   15.54
  -1   0  -3  541.73   21.95
   2   0  -3  297.70    8.08
   2   0   3  297.12    8.35
   2   0   3  284.05    8.00
   2   0  -3  303.90    7.94
   3   0   3    0.24    0.06
   3   0  -3    0.16    0.06
   3   0  -3    0.16    0.06
   4   0   3    6.69    0.24
   4   0   3    7.18    0.28
   4   0  -3    6.59    0.23
   4   0   3    6.50    0.24
   4   0   3    6.71    0.23
   4   0  -3    6.37    0.24
   4   0  -3    6.82    0.29
   4   0   3    6.77    0.24
   5   0   3    9.57    0.31
   5   0   3    8.96    0.33
   5   0   3    9.19    0.33
   5   0  -3    9.52    0.33
   5   0  -3    9.62    0.34
   5   0  -3    9.31    0.32
   6   0   3    1.12    0.10
   6   0  -3    0.94    0.09
   6   0   3    1.01    0.10
   6   0  -3    0.86    0.09
   6   0  -3    1.04    0.10
   6   0   3    1.02    0.09
   0  -1  -3  520.00   20.20
   0   1   3  548.06   19.96
   0  -1   3  611.05   21.50
   1  -1   3  278.34    7.89
   1   1  -3  262.38    7.25
  -1  -1  -3  257.60   12.05
  -1  -1   3  274.95   10.58
   1   1   3  263.99    7.26
   1   1   3  261.74    7.65
   2   1  -3   16.66    0.50
   2   1  -3   16.72    0.50
  -2  -1  -3   16.17    0.65
   2  -1   3   16.41    0.48
   2  -1   3   16.61    0.63
   2   1   3   16.63    0.59
  -2  -1   3   16.92    0.74
   2   1   3   16.65    0.49
   3  -1   3   81.24    2.25
   3   1  -3   81.34    2.28
   3  -1   3   81.15    2.55
   3   1  -3   87.07    2.28
   3  -1  -3   81.64    2.28
   3   1   3   82.78    2.27
   4  -1   3   14.76    0.44
   4   1  -3   14.53    0.49
   4   1  -3   13.36    0.43
   4   1  -3   14.03    0.43
   4   1  -3   13.56    0.43
   4  -1   3   14.41    0.44
   4  -1   3   14.58    0.45
   4   1  -3   14.13    0.44
   4   1  -3   14.49    0.50
   4  -1  -3   14.64    0.50
   4   1   3   13.97    0.44
   4   1   3   14.42    0.44
   4   1   3   14.61    0.49
   4  -1  -3   13.76    0.44
   4   1   3   13.86    0.43
   4   1   3   13.93    0.44
   4   1   3   13.95    0.44
   5   1  -3   22.95    0.68
   5   1  -3   22.05    0.67
   5   1  -3   22.83    0.68
   5  -1   3   22.17    0.69
   5   1  -3   22.98    0.70
   5   1  -3   21.77    0.68
   5  -1   3   23.26    0.67
   5  -1   3   23.38    0.69
   5   1   3   22.65    0.67
   5   1   3   24.36    0.68
   5  -1  -3   23.30    0.69
   5   1   3   22.43    0.69
   5  -1  -3   23.89    0.68
   5  -1  -3   23.69    0.70
   5   1   3   22.76    0.68
   6  -1   3    4.65    0.20
   6   1  -3    5.03    0.19
   6  -1   3    4.53    0.18
   6   1  -3    4.93    0.21
   6   1  -3    4.55    0.19
   6   1   3    4.75    0.21
   6  -1  -3    4.81    0.20
   6   1   3    4.59    0.20
   6  -1  -3    4.76    0.19
   6   1   3    4.82    0.19
   6  -1  -3    4.85    0.21
   0  -2   3   53.92    1.60
   0   2   3   54.27    1.53
   1  -2   3   17.66    0.57
  -1  -2  -3   14.72    0.50
   1   2  -3   14.86    0.45
   1   2  -3   15.33    0.46
   1   2   3   14.92    0.49
  -1  -2   3   15.81    0.50
   1   2   3   14.70    0.45
   2   2  -3  188.17    5.08
   2   2  -3  187.66    5.08
   2  -2   3  190.41    5.39
   2   2   3  180.64    5.34
   2   2   3  198.80    5.12
   3   2  -3    1.87    0.13
   3  -2   3    1.66    0.22
   3   2  -3    1.71    0.13
   3   2   3    1.81    0.13
   4   2  -3    4.91    0.19
   4   2  -3    5.10    0.24
   4  -2   3    4.69    0.19
   4   2  -3    5.01    0.19
   4   2  -3    5.45    0.26
   4  -2   3    5.04    0.20
   4   2  -3    4.98    0.20
   4   2  -3    4.98    0.20
   4   2   3    4.67    0.19
   4   2   3    4.72    0.20
   4  -2  -3    4.88    0.24
   4   2   3    4.67    0.18
   4   2   3    4.88    0.24
   4   2   3    4.89    0.19
   4  -2  -3    4.91    0.20
   4   2   3    4.55    0.19
   5  -2   3    7.37    0.27
   5  -2   3    7.67    0.30
   5  -2   3    8.29    0.29
   5   2  -3    7.21    0.28
   5   2  -3    7.62    0.29
   5   2  -3    8.01    0.28
   5   2  -3    8.01    0.30
   5   2  -3    7.94    0.28
   5  -2  -3    8.06    0.28
   5   2   3    7.40    0.29
   5   2   3    8.14    0.28
   5  -2  -3    8.13    0.29
   5  -2  -3    7.80    0.29
   5   2   3    7.90    0.28
   5   2   3    7.25    0.34
   5   2   3    8.25    0.28
   6  -2   3    2.46    0.14
   6   2  -3    2.24    0.15
   6   2  -3    2.03    0.12
   6   2  -3    2.22    0.13
   6   2  -3    2.35    0.13
   6   2   3    2.16    0.13
   6  -2  -3    2.23    0.14
   6   2   3    2.28    0.13
   6   2   3    2.21    0.12
   6  -2  -3    2.35    0.14
   6   2   3    2.28    0.13
   6  -2  -3    2.12    0.12
   0  -3   3  360.71   10.14
   0   3   3  350.30   10.05
  -1  -3  -3  108.74    3.13
   1   3  -3  105.31    2.86
   1  -3   3  106.48    2.99
   1   3  -3  105.41    2.86
   1   3   3  105.47    2.86
  -1  -3   3  107.01    4.67
   1   3   3  106.87    3.07
  -1   3  -3  102.99    2.86
   2  -3   3  116.29    3.38
   2   3  -3  116.23    3.19
   2   3  -3  116.40    3.19
   2   3   3  117.62    3.19
  -2  -3   3  121.55    3.50
   3   3  -3   46.20    1.31
   3  -3   3   42.03    1.55
   3   3  -3   45.26    1.30
  -3  -3   3   47.43    1.43
   3   3   3   46.90    1.31
   4  -3   3   16.14    0.49
   4   3  -3   16.52    0.50
   4   3  -3   15.88    0.49
   4   3  -3   16.22    0.50
   4   3  -3   16.06    0.49
   4   3  -3   16.54    0.55
   4   3  -3   16.30    0.56
   4  -3   3   16.85    0.51
   4   3  -3   16.26    0.49
   4   3   3   15.99    0.49
   4   3   3   15.92    0.50
   4   3   3   15.83    0.49
   4   3   3   17.08    0.56
   4   3   3   15.98    0.50
   4   3   3   16.66    0.49
   4  -3  -3   16.07    0.56
   4  -3  -3   16.04    0.50
   5   3  -3    1.34    0.12
   5   3  -3    1.25    0.10
   5   3  -3    1.35    0.13
   5   3  -3    1.26    0.13
   5  -3   3    1.25    0.12
   5  -3   3    1.21    0.12
   5   3  -3    1.26    0.11
   5   3   3    1.14    0.10
   5   3   3    0.97    0.10
   5   3   3    1.36    0.11
   5  -3  -3    1.42    0.13
   5  -3  -3    1.50    0.12
   5   3   3    1.14    0.12
   5   3   3    1.26    0.16
   5  -3  -3    1.17    0.10
   5   3   3    1.36    0.11
   6  -3   3    3.94    0.17
   6   3  -3    3.93    0.18
   6   3  -3    3.81    0.17
   6   3  -3    3.74    0.16
   6   3  -3    3.97    0.17
   6   3   3    4.00    0.16
   6   3   3    3.79    0.17
   6   3   3    3.80    0.17
   6   3   3    4.05    0.17
   6  -3  -3    3.98    0.18
   6  -3  -3    3.85    0.16
   6  -3  -3    3.83    0.17
   0   4   3   91.34    2.58
   0   4  -3   93.56    2.60
   0  -4   3  102.33    2.84
   0   4   3   96.84    2.68
   1   4  -3   85.39    2.31
   1  -4   3   87.02    2.47
   1   4  -3   84.90    2.32
  -1  -4   3   85.68    2.43
  -1   4  -3   83.00    2.32
   1   4   3   85.72    2.32
   2  -4   3    3.18    0.28
   2   4  -3    3.69    0.17
   2   4  -3    3.32    0.16
   2   4   3    3.25    0.16
   3   4  -3   81.23    2.30
   3   4  -3   82.04    2.30
   3   4   3   84.63    2.31
   4  -4   3   31.47    0.89
   4   4  -3   30.96    0.91
   4   4  -3   32.86    0.91
   4   4  -3   31.34    0.89
   4  -4   3   31.27    0.91
   4   4  -3   30.63    0.96
   4   4  -3   31.93    0.89
   4   4  -3   30.45    0.97
  -4   4   3   30.62    0.90
   4   4   3   31.91    0.98
   4   4   3   31.44    0.91
   4   4   3   31.50    0.89
   4  -4  -3   31.37    0.90
   4   4   3   32.04    0.89
   4   4   3   31.43    0.89
  -4   4  -3   30.53    0.90
   5   4  -3    4.88    0.20
   5   4  -3    4.85    0.21
   5   4  -3    5.13    0.22
   5   4  -3    4.65    0.20
   5  -4   3    4.52    0.20
   5   4   3    4.41    0.27
   5   4   3    4.22    0.20
   5   4   3    4.85    0.22
   5  -4  -3    4.96    0.21
   5   4   3    4.51    0.19
   5   4   3    4.59    0.20
   5  -4  -3    4.56    0.21
   5   4   3    4.92    0.20
   6   4  -3    0.10    0.06
   6   4  -3    0.07    0.05
   6   4  -3    0.06    0.05
   6   4  -3    0.09    0.06
   6  -4   3    0.08    0.05
   6  -4  -3    0.15    0.06
   6   4   3    0.09    0.05
   6   4   3    0.14    0.06
   6   4   3    0.04    0.05
   0   5   3   35.45    1.02
   0  -5   3   38.86    1.12
   0   5  -3   36.20    1.04
   1  -5   3   25.80    0.90
   1   5  -3   25.75    0.74
   1   5  -3   25.38    0.76
   1   5   3   25.13    0.74
  -1   5  -3   26.72    0.76
   1   5   3   27.31    0.76
   2  -5   3  110.59    3.27
   2   5  -3  109.14    3.01
   2   5  -3  108.48    3.02
   2   5   3  113.42    3.02
   3   5  -3   17.15    0.57
   3   5  -3   17.27    0.57
   3   5   3   17.49    0.58
   4   5  -3   21.06    0.62
   4   5  -3   20.71    0.63
   4   5  -3   20.84    0.61
   4   5  -3   21.21    0.61
   4  -5   3   19.81    0.60
  -4   5   3   21.34    0.62
   4   5  -3   20.53    0.70
   4   5   3   19.41    0.69
  -4   5  -3   20.58    0.62
   4   5   3   21.21    0.61
   4   5   3   20.97    0.63
   4   5   3   20.56    0.62
  -4   5  -3   20.89    0.62
   5   5  -3   11.47    0.37
   5  -5   3   10.43    0.37
   5   5  -3   12.07    0.39
   5   5  -3   11.72    0.38
   5   5  -3   11.42    0.38
  -5   5   3   10.67    0.40
   5  -5  -3   10.88    0.37
  -5   5  -3   11.56    0.38
   5   5   3   12.44    0.38
   5   5   3   11.57    0.37
   5   5   3   12.04    0.40
   6   5  -3    1.16    0.11
   6   5  -3    1.11    0.10
   6   5  -3    1.01    0.09
   6  -5   3    1.12    0.08
   6   5  -3    0.96    0.09
   6   5   3    0.88    0.08
   6   5   3    0.85    0.07
   6  -5  -3    1.07    0.09
   0   6  -3    0.01    0.05
   1   6  -3   34.42    1.01
   1   6  -3   36.62    1.04
   1  -6   3   35.05    1.20
   1   6   3   34.57    1.02
  -1   6  -3   38.12    1.05
   1   6   3   37.57    1.03
   2   6  -3   82.51    2.26
   2   6  -3   79.47    2.25
   2   6   3   82.40    2.26
   3   6  -3   61.50    1.70
   3   6  -3   59.02    1.63
   3   6  -3   60.67    1.65
   3   6  -3   59.38    1.71
  -3   6   3   57.00    1.63
   3   6   3   58.55    1.64
   3   6   3   60.67    1.71
  -3   6  -3   57.74    1.64
   3   6   3   60.64    1.63
   3   6   3   59.75    1.63
  -3   6  -3   59.27    1.63
   4   6  -3   31.90    0.94
  -4   6   3   34.87    0.96
   4   6  -3   33.96    0.97
   4   6  -3   32.91    0.95
   4  -6   3   31.57    0.93
   4   6  -3   33.10    1.04
   4   6  -3   31.94    0.95
   4   6   3   34.00    1.04
   4   6   3   31.99    0.96
  -4   6  -3   34.36    0.96
   4   6   3   33.20    0.95
  -4   6  -3   35.12    0.96
   4   6   3   33.84    0.95
  -5   6   3    4.66    0.20
   5   6  -3    4.64    0.21
   5   6  -3    4.81    0.20
  -5   6   3    4.53    0.20
   5   6  -3    4.53    0.20
   5   6  -3    5.24    0.19
   5   6   3    4.62    0.19
   5   6   3    4.60    0.21
   5  -6  -3    4.51    0.19
  -5   6  -3    4.72    0.20
   5   6   3    4.54    0.20
   6   6  -3    1.51    0.10
   6   6  -3    1.62    0.09
   6   6  -3    1.49    0.11
   6   6   3    1.63    0.10
   6   6   3    1.59    0.09
   6  -6  -3    1.48    0.09
   0   7  -3    3.47    0.18
   0  -7   3    3.35    0.22
   1   7  -3   89.21    2.47
   1  -7   3   86.94    2.66
   1   7   3   86.86    2.44
  -1   7  -3   93.62    2.48
   1   7   3   89.44    2.45
   2   7  -3   61.46    1.76
   2   7  -3   63.19    1.78
   2   7   3   62.84    1.77
   3   7  -3   34.08    0.94
   3   7  -3   33.37    1.02
   3   7  -3   34.22    0.96
  -3   7   3   32.86    0.94
  -3   7   3   33.52    0.93
   3   7  -3   32.95    1.02
   3   7   3   33.45    1.02
  -3   7  -3   32.22    0.94
   3   7   3   34.37    0.95
   3   7   3   33.68    0.95
  -3   7  -3   33.24    0.96
   3   7   3   33.22    0.94
  -3   7  -3   32.39    0.93
   4   7  -3    4.66    0.21
  -4   7   3    4.38    0.19
   4   7  -3    4.49    0.19
   4  -7   3    4.46    0.18
   4   7  -3    4.46    0.26
   4   7   3    4.38    0.19
  -4   7  -3    4.48    0.19
   4   7   3    4.51    0.20
   4   7   3    4.15    0.18
  -4   7  -3    4.67    0.21
   4   7   3    4.39    0.25
   5   7  -3    4.44    0.19
   5   7  -3    4.45    0.20
  -5   7   3    4.24    0.19
  -5   7   3    3.93    0.18
   5   7   3    4.43    0.19
   5   7   3    4.19    0.18
   5   7   3    4.30    0.20
  -5   7  -3    4.53    0.19
  -5   7  -3    4.17    0.18
   6   7  -3    4.63    0.17
   6   7  -3    4.63    0.16
   6   7   3    4.70    0.16
   0   8  -3    0.41    0.09
   1   8  -3   38.46    1.12
   1   8   3   36.78    1.09
   2   8  -3   18.07    0.59
   2   8  -3   17.17    0.52
   2   8  -3   17.62    0.53
  -2   8   3   17.18    0.51
  -2   8   3   17.13    0.51
  -2   8  -3   17.12    0.51
  -2   8  -3   16.64    0.53
  -2   8  -3   17.41    0.53
   2   8   3   17.23    0.57
  -2   8  -3   17.30    0.51
  -3   8   3    5.47    0.21
   3   8  -3    5.65    0.28
  -3   8   3    5.68    0.21
   3   8  -3    5.81    0.23
   3   8  -3    5.72    0.21
  -3   8  -3    5.28    0.22
   3   8   3    5.89    0.22
  -3   8  -3    6.07    0.22
  -3   8  -3    5.60    0.21
  -3   8  -3    5.67    0.23
   3   8   3    5.85    0.29
   3   8   3    5.44    0.21
   4   8  -3    6.58    0.25
   4  -8   3    6.79    0.24
   4   8  -3    6.63    0.26
  -4   8   3    6.86    0.25
  -4   8  -3    6.39    0.26
   4   8   3    6.71    0.25
  -4   8  -3    6.79    0.25
   4   8   3    6.35    0.25
   4   8   3    6.55    0.24
   5   8  -3   11.58    0.36
   5   8  -3   11.76    0.38
  -5   8   3   11.37    0.36
  -5   8   3   11.28    0.37
   5   8   3   11.44    0.36
  -5   8  -3   11.26    0.36
   5   8   3   11.49    0.35
  -5   8  -3   11.30    0.36
   5   8   3   11.33    0.37
   0   9  -3    5.15    0.25
   0   9   3    5.20    0.19
   0   9  -3    5.21    0.19
   0   9  -3    5.20    0.21
   0   9   3    4.97    0.21
   1   9  -3   28.13    0.82
   1   9  -3   28.44    0.88
  -1   9   3   28.58    0.80
  -1   9   3   28.65    0.82
  -1   9   3   26.97    0.78
  -1   9  -3   28.94    0.80
  -1   9  -3   28.66    0.82
  -1   9  -3   27.80    0.81
  -1   9  -3   27.08    0.78
   2   9  -3   29.94    0.94
  -2   9   3   29.72    0.85
   2   9  -3   30.36    0.88
   2   9  -3   30.71    0.87
  -2   9   3   30.23    0.85
  -2   9  -3   31.26    0.88
  -2   9  -3   29.43    0.88
  -2   9  -3   29.38    0.85
  -2   9  -3   29.99    0.85
  -3   9   3   13.02    0.40
  -3   9   3   12.84    0.40
   3   9  -3   12.59    0.41
  -3   9  -3   13.04    0.40
  -3   9  -3   12.39    0.39
   3   9   3   12.01    0.39
  -3   9  -3   12.51    0.41
   3   9   3   12.30    0.47
   4  -9   3   15.27    0.46
  -4   9   3   15.54    0.47
   4   9  -3   15.37    0.48
  -4   9   3   15.21    0.48
  -4   9   3   14.53    0.48
   4   9  -3   14.96    0.46
  -4   9  -3   15.51    0.48
   4   9   3   14.90    0.46
  -4   9  -3   15.76    0.47
   4   9   3   14.73    0.47
  -5   9   3    0.93    0.08
  -5   9   3    0.85    0.08
   5   9  -3    0.85    0.08
   5   9  -3    0.89    0.08
  -5   9  -3    0.90    0.08
  -5   9  -3    0.88    0.08
   5   9   3    1.04    0.09
   0  10   3    0.02    0.05
   0  10  -3    0.10    0.06
   0  10  -3    0.37    0.10
   0  10   3    0.04    0.06
   0  10  -3    0.05    0.05
   1  10  -3   19.14    0.65
   1  10  -3   19.00    0.59
  -1  10   3   19.57    0.59
  -1  10   3   19.20    0.57
  -1  10  -3   20.08    0.57
  -1  10  -3   18.13    0.59
  -1  10  -3   19.10    0.58
   2  10  -3   21.04    0.69
  -2  10   3   20.77    0.63
  -2  10   3   19.76    0.59
  -2  10   3   20.97    0.62
  -2  10   3   21.45    0.60
   2  10  -3   19.22    0.62
   2  10  -3   19.58    0.61
  -2  10  -3   19.91    0.59
  -2  10  -3   20.36    0.60
  -2  10  -3   20.97    0.63
  -2  10  -3   20.08    0.62
  -3  10   3    5.59    0.23
   3 -10   3    5.72    0.21
  -3  10   3    5.62    0.21
   3  10  -3    5.56    0.22
  -3  10   3    5.14    0.23
  -3  10   3    5.35    0.21
  -3  10  -3    5.35    0.23
  -3  10  -3    5.64    0.21
  -3  10  -3    5.34    0.21
  -3  10  -3    5.59    0.23
  -4  10   3    3.17    0.16
  -4  10   3    2.96    0.16
   4  10  -3    2.96    0.15
   4 -10   3    2.80    0.13
  -4  10   3    2.93    0.14
   4 -10  -3    2.87    0.13
  -4  10  -3    3.31    0.16
  -4  10  -3    3.08    0.14
   4  10   3    2.99    0.14
  -5  10   3    0.91    0.08
   5  10  -3    1.01    0.09
  -5  10   3    0.90    0.07
  -5  10  -3    0.84    0.09
  -5  10  -3    0.94    0.07
   0  11  -3   49.48    1.35
   0  11   3   46.57    1.34
   0  11  -3   51.13    1.38
   0  11   3   47.18    1.37
   1  11  -3    2.25    0.18
   1  11  -3    1.69    0.14
  -1  11   3    1.99    0.14
  -1  11   3    1.76    0.12
  -1  11  -3    2.02    0.14
  -1  11  -3    1.73    0.12
  -1  11  -3    1.79    0.11
  -2  11   3    0.19    0.07
   2  11  -3    0.27    0.07
   2  11  -3    0.29    0.10
  -2  11   3    0.28    0.05
  -2  11   3    0.39    0.09
  -2  11   3    0.38    0.08
  -2  11  -3    0.33    0.05
  -2  11  -3    0.36    0.08
  -2  11  -3    0.40    0.08
  -2  11  -3    0.56    0.10
  -3  11   3    2.79    0.14
  -3  11   3    2.69    0.16
  -3  11   3    2.91    0.13
   3  11  -3    2.97    0.15
  -3  11   3    3.34    0.18
   3 -11   3    3.02    0.14
  -3  11  -3    2.96    0.16
  -3  11  -3    2.98    0.16
  -3  11  -3    2.90    0.14
  -3  11  -3    2.90    0.13
   4 -11   3    5.11    0.18
  -4  11   3    4.84    0.20
  -4  11   3    4.82    0.19
  -4  11   3    5.17    0.18
   4  11  -3    5.19    0.19
  -4  11  -3    4.92    0.19
  -4  11  -3    4.98    0.18
   4 -11  -3    4.95    0.17
   0  12   3   11.08    0.38
   0  12  -3   11.45    0.39
   0  12  -3   11.08    0.35
   0  12   3   11.03    0.35
  -1  12   3   14.74    0.46
   1  12  -3   15.15    0.49
  -1  12   3   15.35    0.49
  -1  12  -3   15.96    0.50
  -1  12  -3   14.78    0.46
  -2  12   3    1.89    0.13
   2  12  -3    2.11    0.13
  -2  12   3    2.06    0.15
  -2  12   3    2.08    0.12
  -2  12  -3    1.96    0.13
  -2  12  -3    2.29    0.15
  -2  12  -3    2.12    0.13
  -3  12   3    0.69    0.06
   3 -12   3    0.75    0.07
  -3  12   3    0.78    0.08
  -3  12   3    0.67    0.09
  -3  12   3    0.72    0.07
  -3  12  -3    0.65    0.08
  -3  12  -3    0.54    0.07
  -3  12  -3    0.75    0.06
  -3  12  -3    0.65    0.07
  -4  12   3    1.35    0.08
   4 -12   3    1.42    0.08
  -4  12   3    1.44    0.12
  -4  12  -3    1.44    0.09
   0  13   3    1.72    0.13
   0  13  -3    1.68    0.11
   0  13   3    1.92    0.11
   0  13  -3    2.00    0.14
  -1  13   3   10.83    0.33
  -1  13   3   10.74    0.36
   1  13  -3   10.26    0.35
  -1  13  -3   10.46    0.34
  -1  13  -3   10.53    0.36
  -2  13   3    3.14    0.16
   2 -13   3    3.15    0.14
  -2  13   3    2.89    0.14
  -2  13  -3    2.89    0.14
  -2  13  -3    3.12    0.14
  -2  13  -3    3.00    0.16
   3 -13   3    0.47    0.05
  -3  13   3    0.63    0.06
  -3  13   3    0.63    0.06
  -3  13   3    0.54    0.07
  -3  13  -3    0.62    0.06
  -3  13  -3    0.56    0.05
  -3  13  -3    0.62    0.07
   0  14  -3    0.07    0.06
   0  14  -3    0.10    0.04
   0  14   3    0.02    0.05
   1 -14   3    2.31    0.11
  -1  14   3    2.34    0.11
   1  14  -3    2.22    0.12
  -1  14   3    2.22    0.12
  -1  14  -3    2.36    0.11
  -1  14  -3    2.30    0.14
  -2  14   3    0.35    0.05
   2 -14   3    0.39    0.05
  -2  14   3    0.29    0.05
  -2  14  -3    0.37    0.05
  -2  14  -3    0.49    0.07
   0   0   4  267.16    7.58
   0   0  -4  252.36    7.50
   1   0   4   25.40    0.71
   1   0   4   26.47    0.82
  -1   0   4   25.41    0.80
  -1   0  -4   24.34    0.81
   2   0  -4  496.84   14.10
   2   0   4  530.37   14.74
   2   0   4  527.75   14.05
   3   0  -4    0.55    0.09
   4   0  -4    0.91    0.08
   4   0  -4    0.84    0.09
   4   0   4    0.90    0.09
   4   0   4    0.99    0.09
   4   0   4    1.01    0.08
   4   0  -4    0.98    0.13
   5   0   4    0.96    0.10
   5   0   4    1.16    0.11
   5   0  -4    1.33    0.11
   5   0   4    1.23    0.11
   5   0  -4    1.27    0.13
   5   0  -4    1.16    0.11
   6   0  -4    7.36    0.27
   6   0   4    7.27    0.26
   6   0  -4    7.00    0.26
   6   0  -4    7.41    0.26
   6   0   4    6.89    0.25
   0   1   4  104.64    3.13
   0  -1   4  106.78    3.15
   0  -1  -4   96.01    2.83
  -1  -1  -4  241.86    7.27
   1  -1   4  242.96    7.20
  -1  -1   4  266.44    7.44
   1   1   4  251.81    7.35
   1   1   4  251.79    6.81
   2  -1   4   25.72    0.72
   2   1  -4   25.23    0.74
   2  -1   4   25.10    0.88
   2   1  -4   26.75    0.74
   2   1   4   25.25    0.73
   2   1   4   24.83    0.85
   3  -1   4   22.96    0.68
   3   1  -4   24.07    0.71
   3   1  -4   22.64    0.70
   3   1   4   23.25    0.70
   3  -1  -4   22.91    0.71
   4   1  -4   17.63    0.57
   4  -1   4   17.03    0.51
   4   1  -4   17.32    0.51
   4   1  -4   15.89    0.50
   4   1  -4   16.58    0.50
   4  -1   4   17.06    0.51
   4  -1   4   15.90    0.49
   4   1  -4   16.55    0.50
   4   1   4   17.02    0.50
   4   1   4   16.28    0.49
   4   1   4   16.37    0.51
   4   1   4   16.77    0.51
   4   1   4   16.09    0.49
   4  -1  -4   16.89    0.57
   4   1   4   16.42    0.55
   4  -1  -4   16.36    0.51
   5   1  -4    2.37    0.14
   5   1  -4    2.52    0.16
   5  -1   4    2.32    0.13
   5   1  -4    2.20    0.14
   5  -1   4    2.46    0.15
   5  -1   4    2.64    0.15
   5   1  -4    2.41    0.13
   5   1  -4    2.50    0.14
   5   1   4    2.24    0.13
   5  -1  -4    2.55    0.29
   5  -1  -4    2.51    0.16
   5   1   4    2.37    0.14
   5  -1  -4    2.72    0.14
   5   1   4    2.39    0.14
   5   1   4    2.39    0.15
   6   1  -4    0.60    0.08
   6   1  -4    0.70    0.08
   6   1  -4    0.82    0.10
   6  -1   4    0.58    0.08
   6  -1   4    0.70    0.07
   6  -1  -4    0.62    0.07
   6  -1  -4    0.79    0.09
   6   1   4    0.78    0.08
   6  -1  -4    0.82    0.09
   6   1   4    0.86    0.09
   0   2   4   15.07    0.51
   0   2   4   13.95    0.43
   0  -2   4   15.05    0.51
  -1  -2  -4  193.54    6.03
   1   2  -4  209.22    5.68
   1   2  -4  212.54    5.70
   1  -2   4  211.88    6.20
  -1  -2   4  216.80    6.16
   1   2   4  208.57    6.09
   1   2   4  205.72    5.65
   2   2  -4  158.62    4.19
   2  -2   4  150.37    4.37
   2   2  -4  146.10    4.19
   2   2   4  160.07    4.19
  -2  -2   4  162.07    4.71
   3  -2   4   48.61    1.67
   3   2  -4   51.87    1.44
   3   2  -4   48.66    1.43
   3   2   4   51.32    1.43
  -3  -2   4   51.27    1.58
   4   2  -4   11.71    0.43
   4  -2   4   11.63    0.37
   4   2  -4   12.12    0.43
   4   2  -4   11.41    0.38
   4   2  -4   11.72    0.37
   4  -2   4   11.67    0.38
   4   2  -4   11.02    0.36
   4   2  -4   11.42    0.37
   4   2   4   11.68    0.38
   4   2   4   11.32    0.37
   4   2   4   11.55    0.37
   4   2   4   11.03    0.36
   4   2   4   10.83    0.36
   4  -2  -4   11.47    0.38
   4  -2  -4   11.96    0.44
   4   2   4   12.35    0.43
   5  -2   4    1.84    0.15
   5  -2   4    1.83    0.13
   5   2  -4    1.68    0.13
   5   2  -4    1.76    0.12
   5   2  -4    1.59    0.12
   5   2  -4    1.71    0.14
   5   2  -4    1.63    0.12
   5  -2  -4    1.64    0.13
   5   2   4    1.80    0.20
   5   2   4    1.50    0.12
   5  -2  -4    1.75    0.12
   5   2   4    2.17    0.13
   5   2   4    1.61    0.13
   5   2   4    1.51    0.12
   5  -2  -4    1.55    0.16
   6   2  -4    3.41    0.17
   6  -2   4    3.36    0.16
   6   2  -4    3.38    0.15
   6   2  -4    3.18    0.14
   6   2  -4    3.32    0.16
   6   2   4    3.24    0.15
   6   2   4    2.95    0.14
   6  -2  -4    3.47    0.16
   6   2   4    3.33    0.16
   6  -2  -4    3.12    0.16
   6  -2  -4    3.15    0.15
   0  -3   4   -0.25    0.07
   0   3  -4   -0.30    0.04
   0   3   4   -0.33    0.06
   1  -3   4   68.33    1.99
  -1  -3  -4   64.66    1.91
   1   3  -4   66.64    1.85
   1   3  -4   69.38    1.85
   1   3   4   67.16    1.85
  -1   3  -4   66.79    1.84
  -1  -3   4   69.87    1.97
   1   3   4   68.63    1.91
   2   3  -4   35.34    1.02
   2  -3   4   34.56    1.20
   2   3  -4   35.17    1.02
   2   3   4   37.02    1.02
  -2  -3   4   36.40    1.09
   3  -3   4   14.74    0.72
   3   3  -4   15.26    0.50
   3   3  -4   15.30    0.51
   3   3   4   16.00    0.51
  -3  -3   4   15.09    0.59
   4   3  -4    3.92    0.16
   4   3  -4    3.61    0.17
   4   3  -4    3.43    0.16
   4   3  -4    3.71    0.16
   4  -3   4    3.71    0.16
   4   3  -4    3.58    0.21
   4   3  -4    3.97    0.17
   4   3  -4    3.65    0.22
   4  -3   4    3.58    0.17
   4   3   4    3.82    0.21
   4   3   4    3.47    0.16
   4  -3  -4    3.75    0.17
   4   3   4    3.32    0.16
   4   3   4    3.51    0.17
   4   3   4    3.68    0.16
   4   3   4    3.77    0.16
   4  -3  -4    3.60    0.22
   5   3  -4   37.62    1.09
   5   3  -4   41.08    1.10
   5   3  -4   38.03    1.10
   5   3  -4   39.66    1.11
   5  -3   4   40.19    1.10
   5   3  -4   38.66    1.09
   5  -3  -4   39.04    1.11
   5   3   4   37.33    1.10
   5   3   4   38.40    1.10
   5  -3  -4   38.56    1.09
   5   3   4   36.18    1.17
   5   3   4   40.14    1.10
   5  -3  -4   36.30    1.17
   5   3   4   40.32    1.10
   6   3  -4    0.74    0.08
   6  -3   4    0.89    0.08
   6   3  -4    0.82    0.09
   6   3  -4    0.78    0.08
   6  -3  -4    0.77    0.08
   6  -3  -4    0.74    0.08
   6   3   4    0.75    0.08
   6   3   4    0.77    0.08
   6  -3  -4    0.81    0.07
   6   3   4    0.66    0.07
   0  -4   4    3.53    0.21
   0   4   4    3.85    0.21
   0   4   4    3.29    0.13
   0   4  -4    3.09    0.15
  -1   4   4  120.07    3.41
   1  -4   4  127.78    3.59
   1   4  -4  122.79    3.43
   1   4  -4  129.97    3.42
  -1   4  -4  127.91    3.43
  -1  -4   4  130.81    3.78
   1   4   4  129.18    3.43
   2   4  -4    0.84    0.10
   2  -4   4    0.94    0.18
   2   4  -4    0.94    0.10
  -2  -4   4    0.93    0.09
   2   4   4    1.01    0.10
   3   4  -4   20.88    0.67
   3   4  -4   20.81    0.67
   3   4   4   22.25    0.68
   4   4  -4    1.15    0.10
   4   4  -4    1.50    0.15
  -4   4   4    1.12    0.10
   4  -4   4    1.10    0.10
   4   4  -4    1.11    0.11
   4  -4   4    1.24    0.09
   4   4  -4    1.29    0.10
   4   4  -4    1.19    0.14
   4   4  -4    1.12    0.11
   4   4   4    1.15    0.10
   4  -4  -4    1.01    0.14
   4   4   4    1.24    0.11
   4  -4  -4    1.26    0.14
   4   4   4    0.94    0.09
   4   4   4    1.22    0.15
  -4   4  -4    1.13    0.11
   4   4   4    1.15    0.09
   5   4  -4    0.65    0.09
   5  -4   4    0.55    0.08
   5   4  -4    0.77    0.09
   5   4  -4    0.88    0.09
   5   4  -4    0.65    0.09
   5   4   4    0.60    0.08
   5  -4  -4    0.64    0.12
   5   4   4    0.73    0.10
   5   4   4    0.73    0.09
   5  -4  -4    0.67    0.09
   5   4   4    0.46    0.07
   5  -4  -4    0.53    0.07
   6  -4   4    4.75    0.18
   6   4  -4    4.83    0.18
   6   4  -4    5.01    0.20
   6   4  -4    4.79    0.20
   6   4  -4    4.64    0.18
   6   4   4    4.92    0.18
   6   4   4    4.85    0.18
   6   4   4    5.11    0.19
   6  -4  -4    5.14    0.19
   0   5   4    5.87    0.20
   0   5  -4    5.31    0.22
   0  -5   4    5.34    0.28
   1  -5   4   98.45    2.89
   1   5  -4  100.58    2.72
   1   5  -4  101.80    2.70
   1   5   4   99.24    2.71
  -1   5  -4  104.54    2.72
   1   5   4   93.67    2.69
  -1  -5   4   99.43    2.80
   2  -5   4  199.25    5.64
   2   5  -4  199.37    5.37
   2   5  -4  195.26    5.37
   2   5   4  201.68    5.37
   3   5  -4    0.39    0.09
   3   5  -4    0.34    0.08
   3   5  -4    0.42    0.06
   3   5   4    0.32    0.09
   4   5  -4    3.71    0.16
  -4   5   4    3.79    0.17
   4   5  -4    3.83    0.18
   4   5  -4    3.50    0.22
   4   5  -4    3.72    0.18
   4   5  -4    3.51    0.22
   4  -5   4    3.56    0.15
   4   5  -4    3.55    0.17
   4   5   4    3.76    0.18
  -4   5  -4    3.72    0.17
   4   5   4    3.69    0.16
  -4   5  -4    3.66    0.17
   4   5   4    3.70    0.17
   4   5   4    3.35    0.22
   5   5  -4    1.42    0.11
   5   5  -4    1.40    0.12
   5   5  -4    1.55    0.13
   5   5  -4    1.53    0.13
   5  -5   4    1.50    0.11
   5   5   4    1.50    0.13
   5   5   4    1.31    0.12
   5  -5  -4    1.60    0.12
  -5   5  -4    1.42    0.12
   5   5   4    1.38    0.13
   6   5  -4    1.54    0.12
   6   5  -4    1.58    0.10
   6  -5   4    1.68    0.13
   6   5  -4    1.64    0.11
   6   5  -4    1.66    0.11
   6   5   4    1.56    0.10
   6  -5  -4    1.64    0.11
   6   5   4    1.59    0.11
   0   6   4    9.76    0.32
   0  -6   4   10.38    0.43
   0   6  -4   10.42    0.35
   1   6  -4  126.37    3.40
   1   6  -4  126.85    3.42
   1  -6   4  123.96    3.61
  -1   6  -4  132.86    3.43
   1   6   4  127.87    3.41
   1   6   4  115.32    3.39
   2   6  -4   50.32    1.45
   2   6  -4   52.39    1.47
   2   6   4   50.86    1.46
   3   6  -4   20.31    0.60
  -3   6   4   19.82    0.59
   3   6  -4   20.31    0.59
   3   6  -4   20.64    0.60
   3   6  -4   20.61    0.66
   3  -6   4   20.38    0.58
   3   6  -4   20.50    0.66
  -3   6   4   18.98    0.58
   3   6   4   20.07    0.60
   3   6   4   20.15    0.59
  -3   6  -4   19.40    0.59
  -3   6  -4   19.64    0.60
   3   6   4   20.11    0.66
   3   6   4   20.03    0.59
   4   6  -4    0.65    0.09
   4   6  -4    0.50    0.12
   4  -6   4    0.41    0.07
  -4   6   4    0.57    0.09
   4   6  -4    0.60    0.08
   4   6  -4    0.48    0.08
  -4   6  -4    0.29    0.08
   4   6   4    0.50    0.11
  -4   6  -4    0.58    0.08
   4   6   4    0.63    0.08
   4   6   4    0.65    0.09
   4   6   4    0.37    0.08
  -5   6   4   18.42    0.56
   5   6  -4   17.86    0.56
   5   6  -4   18.21    0.55
  -5   6   4   18.42    0.56
   5   6  -4   18.95    0.56
   5   6  -4   19.60    0.58
   5  -6  -4   18.18    0.56
   5   6   4   19.05    0.56
   5   6   4   18.40    0.57
  -5   6  -4   18.67    0.56
   5   6   4   18.90    0.56
   6   6  -4    2.96    0.13
   6   6  -4    2.79    0.11
   6   6  -4    2.92    0.14
   6   6  -4    2.51    0.16
   6   6   4    2.99    0.13
   6   6   4    2.90    0.12
   6  -6  -4    2.88    0.12
   0   7  -4  125.35    3.29
   0  -7   4  114.54    3.37
   1  -7   4   36.65    1.33
   1   7  -4   35.54    1.06
   1   7   4   35.16    1.04
  -1   7  -4   36.69    1.06
   2   7  -4    2.01    0.15
   2   7  -4    1.65    0.16
  -2   7   4    1.65    0.10
   2   7  -4    1.55    0.13
  -2   7  -4    1.61    0.11
  -2   7  -4    1.59    0.10
   2   7   4    1.73    0.14
   3   7  -4    8.78    0.30
  -3   7   4    8.61    0.28
   3   7  -4    8.63    0.36
   3   7  -4    8.42    0.35
  -3   7   4    7.93    0.29
   3   7  -4    8.48    0.29
   3  -7   4    8.77    0.28
  -3   7  -4    8.56    0.28
   3   7   4    9.06    0.37
   3   7   4    8.33    0.28
  -3   7  -4    8.68    0.30
   3   7   4    8.68    0.30
  -3   7  -4    8.64    0.29
   3   7   4    9.04    0.29
   4   7  -4   11.10    0.37
   4  -7   4   11.35    0.36
   4   7  -4   10.96    0.39
  -4   7   4   11.79    0.38
  -4   7  -4   12.16    0.38
   4   7   4   11.67    0.38
   4   7   4   10.61    0.36
   4   7   4   11.26    0.38
   4   7   4   11.02    0.45
  -4   7  -4   12.02    0.39
  -5   7   4    8.62    0.30
  -5   7   4    8.43    0.29
   5   7  -4    8.49    0.29
   5   7  -4    8.76    0.31
   5   7   4    8.97    0.30
   5   7   4    8.42    0.29
  -5   7  -4    8.27    0.29
   6   7  -4    1.17    0.13
   6   7  -4    1.21    0.08
   6   7   4    1.10    0.07
   0   8  -4   23.96    0.76
  -1   8   4    3.78    0.16
   1   8  -4    3.47    0.20
  -1   8  -4    3.69    0.21
  -1   8  -4    3.80    0.20
  -2   8   4   20.71    0.60
  -2   8   4   20.53    0.60
   2   8  -4   21.16    0.62
   2   8  -4   20.99    0.62
   2   8  -4   21.17    0.69
  -2   8  -4   21.57    0.62
  -2   8  -4   20.43    0.60
   2   8   4   20.32    0.66
  -2   8  -4   20.11    0.60
  -2   8  -4   19.75    0.62
   3   8  -4   26.58    0.84
   3   8  -4   25.98    0.76
   3   8  -4   26.69    0.78
  -3   8   4   26.33    0.75
   3  -8   4   26.92    0.76
  -3   8   4   26.05    0.76
  -3   8  -4   25.81    0.75
  -3   8  -4   26.38    0.78
   3   8   4   25.91    0.76
   3   8   4   26.43    0.84
  -3   8  -4   25.69    0.76
  -4   8   4   10.71    0.35
   4  -8   4   10.58    0.34
   4   8  -4   10.17    0.36
   4   8  -4   10.60    0.35
  -4   8  -4   10.39    0.35
   4   8   4    9.72    0.35
   4   8   4   10.55    0.34
  -4   8  -4   10.97    0.36
   4   8   4    9.97    0.34
   5   8  -4    6.53    0.24
   5   8  -4    6.80    0.23
  -5   8   4    6.35    0.23
   5  -8   4    6.13    0.21
  -5   8   4    6.39    0.24
  -5   8  -4    6.47    0.23
   5   8   4    6.50    0.23
  -5   8  -4    6.35    0.23
   5   8   4    6.52    0.22
   0   9   4    2.21    0.11
   0   9  -4    2.07    0.13
   0   9  -4    2.32    0.11
   0   9  -4    2.47    0.18
   0   9   4    2.27    0.13
  -1   9   4   15.58    0.46
   1   9  -4   15.59    0.49
   1   9  -4   16.32    0.56
   1   9  -4   16.23    0.50
  -1   9   4   16.38    0.48
  -1   9  -4   15.90    0.50
  -1   9  -4   16.06    0.49
  -1   9  -4   16.23    0.48
  -1   9  -4   15.75    0.46
   2   9  -4    4.80    0.21
   2   9  -4    4.99    0.26
  -2   9   4    4.82    0.19
   2   9  -4    4.91    0.20
  -2   9   4    4.86    0.18
  -2   9  -4    4.87    0.18
  -2   9  -4    4.89    0.21
  -2   9  -4    5.16    0.21
  -2   9  -4    4.97    0.19
  -3   9   4   50.24    1.40
   3   9  -4   49.43    1.42
  -3   9   4   52.40    1.40
   3  -9   4   53.66    1.40
   3   9  -4   50.80    1.49
   3   9   4   48.79    1.40
  -3   9  -4   51.61    1.43
  -3   9  -4   51.51    1.40
  -3   9  -4   47.86    1.41
  -3   9  -4   51.53    1.40
   3   9   4   48.12    1.48
   4   9  -4    0.58    0.09
  -4   9   4    0.73    0.10
   4   9  -4    0.53    0.07
  -4   9   4    0.71    0.08
   4  -9   4    0.66    0.08
  -4   9  -4    0.78    0.08
   4   9   4    0.57    0.07
  -4   9  -4    0.73    0.09
   5   9  -4    4.30    0.16
   5  -9   4    4.15    0.15
   5   9  -4    4.20    0.18
  -5   9   4    4.17    0.17
  -5   9   4    4.22    0.16
  -5   9  -4    4.36    0.17
  -5   9  -4    4.35    0.17
   5   9   4    4.41    0.17
   0  10   4   24.23    0.69
   0  10  -4   24.81    0.73
   0  10  -4   23.39    0.78
   0  10  -4   24.21    0.69
   0  10   4   23.80    0.71
  -1  10   4    2.91    0.16
   1  10  -4    2.72    0.20
  -1  10   4    2.93    0.14
   1  10  -4    2.78    0.16
  -1  10  -4    2.58    0.13
  -1  10  -4    2.70    0.16
  -1  10  -4    2.44    0.14
   2  10  -4   26.02    0.82
  -2  10   4   26.04    0.76
   2  10  -4   23.70    0.75
  -2  10   4   26.06    0.73
  -2  10   4   24.83    0.72
   2  10  -4   23.81    0.74
  -2  10  -4   26.00    0.76
  -2  10  -4   24.62    0.72
  -2  10  -4   24.67    0.75
  -2  10  -4   25.80    0.73
  -3  10   4   11.24    0.39
  -3  10   4   11.97    0.40
  -3  10   4   11.49    0.36
  -3  10   4   11.70    0.37
   3  10  -4   11.41    0.38
   3 -10   4   11.60    0.37
  -3  10  -4   11.25    0.39
  -3  10  -4   11.58    0.36
  -3  10  -4   11.26    0.38
  -3  10  -4   11.86    0.37
  -4  10   4   10.83    0.35
   4  10  -4   10.12    0.35
  -4  10   4   10.35    0.35
  -4  10   4   10.43    0.33
   4 -10   4   10.62    0.33
  -4  10  -4   10.63    0.35
   4  10   4   10.84    0.33
   4 -10  -4   10.41    0.32
  -4  10  -4   10.32    0.33
  -5  10   4    0.92    0.07
  -5  10   4    1.18    0.11
  -5  10  -4    0.79    0.06
   0  11   4    2.68    0.15
   0  11   4    2.59    0.13
   0  11  -4    2.89    0.14
   0  11  -4    2.98    0.17
  -1  11   4    5.89    0.25
   1  11  -4    6.13    0.30
  -1  11   4    6.10    0.23
   1  11  -4    5.96    0.25
  -1  11  -4    6.21    0.23
  -1  11  -4    6.08    0.24
  -1  11  -4    6.63    0.26
  -2  11   4   54.29    1.51
  -2  11   4   53.69    1.50
  -2  11   4   51.53    1.46
  -2  11   4   52.70    1.48
   2  11  -4   49.74    1.50
   2  11  -4   55.44    1.51
   2  11  -4   51.45    1.58
  -2  11  -4   56.72    1.51
  -2  11  -4   53.21    1.46
  -2  11  -4   55.56    1.48
  -2  11  -4   54.49    1.50
  -3  11   4   12.16    0.40
  -3  11   4   11.83    0.39
  -3  11   4   11.69    0.37
   3 -11   4   12.08    0.37
  -3  11   4   11.55    0.36
   3  11  -4   12.13    0.38
  -3  11  -4   11.54    0.39
  -3  11  -4   11.98    0.39
  -3  11  -4   11.50    0.36
  -3  11  -4   11.76    0.37
  -4  11   4    0.87    0.07
   4 -11   4    0.82    0.07
   4  11  -4    0.90    0.08
  -4  11   4    0.71    0.08
  -4  11   4    0.72    0.08
   4 -11  -4    0.76    0.06
  -4  11  -4    0.87    0.07
  -4  11  -4    0.70    0.07
   0  12   4   43.97    1.22
   0  12   4   43.18    1.24
   0  12  -4   43.98    1.25
   0  12  -4   44.42    1.22
   1  12  -4   24.70    0.74
  -1  12   4   24.76    0.74
  -1  12   4   24.17    0.71
  -1  12  -4   24.43    0.72
  -1  12  -4   25.80    0.75
   2  12  -4    4.92    0.21
  -2  12   4    4.89    0.19
  -2  12   4    4.49    0.20
  -2  12   4    4.80    0.22
   2 -12   4    4.90    0.19
  -2  12  -4    4.96    0.22
  -2  12  -4    4.83    0.19
  -2  12  -4    4.78    0.20
   3 -12   4    3.94    0.15
  -3  12   4    3.41    0.13
  -3  12   4    4.04    0.18
  -3  12   4    3.94    0.15
  -3  12   4    3.67    0.16
  -3  12  -4    3.77    0.17
  -3  12  -4    3.65    0.16
  -3  12  -4    3.73    0.13
  -3  12  -4    3.85    0.15
  -4  12   4    4.06    0.16
   4 -12   4    4.02    0.15
  -4  12  -4    4.38    0.16
   0  13   4   12.26    0.40
   0  13  -4   13.02    0.42
   0  13   4   12.55    0.38
   0  13  -4   12.90    0.39
  -1  13   4    4.49    0.20
   1  13  -4    4.40    0.20
   1 -13   4    4.77    0.17
  -1  13   4    4.21    0.17
  -1  13  -4    4.45    0.18
  -1  13  -4    4.79    0.21
   2 -13   4    0.85    0.07
   2  13  -4    0.77    0.08
  -2  13   4    0.94    0.10
  -2  13   4    0.71    0.07
  -2  13  -4    1.00    0.10
  -2  13  -4    0.84    0.08
  -2  13  -4    0.78    0.07
  -3  13   4    0.70    0.06
  -3  13   4    0.68    0.06
  -3  13   4    0.73    0.07
   3 -13   4    0.63    0.05
  -3  13  -4    0.64    0.06
  -3  13  -4    0.65    0.07
  -3  13  -4    0.63    0.06
   0  14  -4    0.16    0.04
   0  14  -4    0.16    0.06
  -1  14   4    2.24    0.12
  -1  14   4    2.36    0.11
   1  14  -4    2.24    0.12
  -1  14  -4    2.35    0.11
  -1  14  -4    2.23    0.13
  -2  14   4    1.24    0.09
  -2  14   4    1.26    0.08
   2 -14   4    1.25    0.08
  -2  14  -4    1.30    0.10
  -2  14  -4    1.21    0.08
   0   0   5   -0.15    0.07
   1   0  -5  474.45   13.39
   1   0   5  495.50   13.40
  -1   0   5  513.44   14.24
   1   0   5  499.69   15.40
   2   0   5  145.42    3.90
   2   0  -5  142.48    3.91
   2   0   5  146.65    4.08
   3   0   5   81.20    2.25
   3   0  -5   82.76    2.28
   4   0  -5    0.53    0.06
   4   0  -5    0.49    0.10
   4   0  -5    0.53    0.08
   4   0   5    0.70    0.09
   4   0   5    0.45    0.07
   4   0   5    0.58    0.07
   5   0  -5    0.11    0.05
   5   0  -5    0.13    0.09
   5   0   5    0.18    0.07
   5   0   5    0.08    0.07
   5   0   5    0.07    0.05
   5   0  -5    0.21    0.08
   5   0  -5    0.14    0.07
   6   0   5    3.46    0.17
   6   0  -5    3.79    0.18
   6   0  -5    3.40    0.16
   6   0  -5    3.62    0.16
   6   0   5    3.51    0.15
   0   1   5  373.09   10.94
   0  -1   5  388.90   11.03
   1  -1   5   22.07    0.75
   1   1  -5   21.86    0.63
  -1   1   5   22.81    0.76
  -1  -1  -5   21.11    0.73
   1  -1   5   21.38    0.62
   1   1   5   21.47    0.63
   1   1   5   22.16    0.73
  -1  -1   5   22.92    0.73
   2   1  -5   79.77    2.22
   2  -1   5   81.22    2.20
   2  -1   5   81.28    2.41
  -2  -1   5   81.39    2.36
   2   1   5   78.51    2.35
   2   1   5   83.67    2.22
   2  -1  -5   82.21    2.22
   3   1  -5   60.85    1.71
   3   1   5   59.79    1.70
  -3  -1   5   60.07    1.90
   3  -1  -5   61.79    1.71
   4  -1   5   14.59    0.44
   4  -1   5   15.19    0.46
   4   1  -5   14.37    0.45
   4   1  -5   15.18    0.47
   4  -1   5   15.17    0.47
   4   1  -5   14.41    0.45
   4   1  -5   15.17    0.52
   4   1   5   14.32    0.44
   4  -1  -5   14.52    0.46
   4   1   5   15.09    0.46
   4   1   5   14.75    0.46
   4   1   5   14.64    0.45
   4  -1  -5   14.96    0.52
   4   1   5   14.35    0.50
   5  -1   5    9.08    0.33
   5   1  -5    8.96    0.32
   5  -1   5    9.01    0.31
   5   1  -5    8.81    0.31
   5  -1   5    9.87    0.33
   5   1  -5    9.10    0.31
   5   1  -5    9.79    0.34
   5  -1  -5   10.23    0.34
   5   1   5    9.81    0.33
   5   1   5    8.94    0.31
   5  -1  -5    9.71    0.32
   5   1   5    8.82    0.33
   5   1   5    9.83    0.32
   5  -1  -5    9.09    0.39
   6   1  -5    2.04    0.12
   6   1  -5    1.88    0.14
   6  -1   5    2.09    0.13
   6   1  -5    1.90    0.12
   6  -1   5    1.92    0.11
   6  -1  -5    2.06    0.13
   6  -1  -5    1.84    0.13
   6  -1  -5    1.88    0.12
   6   1   5    1.95    0.12
   6   1   5    1.89    0.13
   0   2   5    4.21    0.16
   0  -2   5    4.27    0.24
   0   2   5    4.65    0.25
   1  -2   5   14.48    0.56
   1   2  -5   14.12    0.43
  -1  -2  -5   13.53    0.51
  -1  -2   5   14.55    0.51
   1   2   5   14.85    0.52
   1   2   5   14.19    0.43
   2  -2   5  235.16    6.80
   2   2  -5  241.07    6.54
   2   2  -5  228.59    6.50
  -2  -2   5  245.10    6.98
   2   2   5  253.27    6.56
   3   2  -5   84.99    2.35
   3  -2   5   82.25    2.61
   3   2  -5   87.33    2.35
  -3  -2   5   83.18    2.51
   3   2   5   84.55    2.34
   3  -2  -5   84.37    2.35
   4   2  -5   24.60    0.71
   4   2  -5   24.03    0.70
   4  -2   5   23.83    0.70
   4   2  -5   23.54    0.69
   4   2  -5   23.45    0.69
   4   2  -5   23.69    0.76
   4  -2   5   22.77    0.69
   4  -2  -5   23.44    0.70
   4   2   5   23.78    0.69
   4   2   5   24.67    0.76
   4   2   5   23.34    0.69
   4   2   5   23.16    0.69
   4  -2  -5   23.63    0.76
   4   2   5   23.93    0.69
   4   2   5   23.93    0.70
   5   2  -5   10.61    0.37
   5  -2   5   11.47    0.37
   5   2  -5   11.47    0.37
   5   2  -5   11.79    0.39
   5   2  -5   11.56    0.36
   5  -2  -5   11.52    0.37
   5   2   5   10.89    0.37
   5   2   5   11.08    0.36
   5  -2  -5   10.09    0.43
   5  -2  -5   11.60    0.38
   5   2   5   11.19    0.37
   5   2   5   10.49    0.37
   6   2  -5    4.08    0.17
   6   2  -5    4.09    0.17
   6   2  -5    4.05    0.17
   6  -2   5    4.32    0.18
   6   2  -5    4.58    0.19
   6  -2  -5    4.38    0.19
   6   2   5    3.90    0.18
   6  -2  -5    4.12    0.18
   6   2   5    4.27    0.18
   6  -2  -5    3.95    0.17
   0   3   5   42.14    1.18
   0   3  -5   41.49    1.18
   0  -3   5   43.59    1.29
   0   3   5   43.44    1.29
   1  -3   5  225.71    6.71
   1   3  -5  215.14    6.01
   1   3   5  228.70   10.92
  -1   3  -5  216.59    6.03
  -1  -3   5  237.61    6.72
   1   3   5  215.99    6.03
   2   3  -5  151.31    4.14
   2   3  -5  149.62    4.14
   2  -3   5  151.72    4.37
   2   3   5  157.11    4.14
  -2  -3   5  155.80    4.49
   3   3  -5   79.16    2.19
   3   3  -5   80.00    2.19
   3  -3   5   75.13    2.48
   3   3   5   80.76    2.19
  -3  -3   5   76.25    2.30
   4   3  -5    9.48    0.39
   4  -3   5    9.22    0.30
   4   3  -5    9.57    0.32
   4  -3   5    9.90    0.32
   4   3  -5   10.10    0.34
   4  -3   5    9.78    0.34
   4   3  -5    9.73    0.32
   4   3  -5   10.02    0.33
   4  -3  -5    9.66    0.33
   4   3   5    9.98    0.32
   4  -3  -5    9.63    0.39
   4   3   5    9.28    0.32
   4   3   5    9.96    0.33
   4   3   5   10.12    0.39
   4   3   5    9.84    0.34
   5   3  -5    6.17    0.23
   5   3  -5    5.91    0.23
   5   3  -5    6.44    0.24
   5  -3   5    6.57    0.24
   5   3  -5    5.88    0.24
   5   3  -5    6.62    0.26
   5   3   5    6.06    0.24
   5  -3  -5    6.36    0.23
   5   3   5    5.80    0.24
   5  -3  -5    5.91    0.30
   5   3   5    6.56    0.24
   5   3   5    6.69    0.24
   5   3   5    5.91    0.30
   5  -3  -5    6.05    0.24
   6   3  -5    1.27    0.10
   6   3  -5    1.25    0.11
   6   3  -5    1.11    0.10
   6  -3   5    1.14    0.10
   6  -3  -5    1.15    0.10
   6  -3  -5    1.04    0.09
   6  -3  -5    0.95    0.09
   6   3   5    1.20    0.10
   6   3   5    1.16    0.09
   6   3   5    1.24    0.10
   0  -4   5   97.97    2.69
   0   4  -5   92.91    2.57
   0   4   5   96.23    2.69
   0   4   5   92.05    2.56
   1  -4   5   17.10    0.67
  -1   4   5   17.05    0.50
   1   4  -5   16.49    0.52
  -1   4  -5   17.23    0.52
  -1  -4   5   17.93    0.59
   1   4   5   17.53    0.52
   2   4  -5  267.07    7.40
   2  -4   5  279.62    7.79
   2   4  -5  277.66    7.44
  -2  -4   5  265.63    7.73
   2   4   5  277.48    7.35
   3   4  -5   18.31    0.61
   3   4  -5   19.10    0.62
   3   4   5   18.69    0.61
   4  -4   5    0.55    0.07
   4   4  -5    0.87    0.10
   4   4  -5    0.88    0.08
  -4   4   5    0.62    0.08
   4  -4   5    0.81    0.08
   4   4  -5    0.78    0.08
   4   4  -5    0.79    0.12
   4   4  -5    0.81    0.09
   4   4   5    0.87    0.13
   4   4   5    0.86    0.09
   4  -4  -5    0.74    0.12
   4   4   5    0.72    0.08
   4   4   5    0.77    0.10
   4   4   5    0.81    0.09
  -4   4  -5    0.97    0.09
   5  -4   5   11.94    0.39
   5   4  -5   12.79    0.41
   5   4  -5   12.81    0.40
   5   4  -5   12.28    0.39
   5   4  -5   12.67    0.41
   5  -4  -5   11.72    0.38
   5   4   5   12.52    0.40
   5  -4  -5   12.04    0.40
   5  -4  -5   11.61    0.47
   5   4   5   12.64    0.40
   5   4   5   12.52    0.40
   6  -4   5    0.71    0.07
   6   4  -5    0.70    0.07
   6   4  -5    0.79    0.08
   6   4  -5    0.80    0.07
   6   4  -5    0.78    0.08
   6   4   5    0.71    0.07
   6  -4  -5    0.85    0.08
   6   4   5    0.74    0.07
   6   4   5    0.77    0.07
   0  -5   5   83.33    2.34
   0   5   5   79.20    2.20
   0   5  -5   80.06    2.22
   1  -5   5   65.19    2.01
   1   5  -5   66.49    1.83
   1   5   5   65.36    1.82
  -1  -5   5   65.57    1.87
  -1   5  -5   66.28    1.82
   2   5  -5   33.53    0.98
   2  -5   5   32.94    1.22
   2   5  -5   33.68    0.99
   2   5   5   34.44    0.99
   3   5  -5    3.68    0.20
  -3   5   5    3.55    0.16
   3   5  -5    4.38    0.22
   3  -5   5    3.72    0.15
   3   5  -5    3.84    0.16
   3   5  -5    4.09    0.17
   3   5  -5    3.82    0.16
   3   5   5    3.66    0.21
   3   5   5    3.48    0.17
   3   5   5    3.66    0.16
  -3   5  -5    3.48    0.16
  -3   5  -5    3.21    0.15
   3   5   5    4.06    0.17
   4   5  -5   39.26    1.09
   4   5  -5   39.54    1.11
  -4   5   5   40.25    1.10
   4   5  -5   39.16    1.11
   4   5  -5   37.50    1.17
   4  -5   5   37.63    1.08
   4   5  -5   39.32    1.10
   4   5   5   37.66    1.18
  -4   5  -5   37.98    1.10
  -4   5  -5   38.16    1.10
   4   5   5   38.91    1.09
   4   5   5   38.77    1.11
   4   5   5   39.75    1.09
   4   5   5   37.84    1.09
   4  -5  -5   38.97    1.19
  -5   5   5   -0.04    0.08
   5   5  -5    0.03    0.06
   5   5  -5    0.02    0.06
   5  -5   5    0.10    0.05
   5   5  -5    0.02    0.06
   5   5  -5    0.05    0.06
   5   5   5    0.09    0.06
   5   5   5    0.02    0.05
  -5   5  -5    0.01    0.06
   5   5   5    0.04    0.06
   6   5  -5    6.09    0.22
   6   5  -5    5.95    0.21
   6   5  -5    5.97    0.21
   6   5  -5    6.08    0.22
   6   5   5    6.50    0.21
   6   5   5    6.33    0.21
   6  -5  -5    6.21    0.22
   0  -6   5    0.91    0.14
   0   6  -5    0.98    0.10
   1   6  -5    6.31    0.26
   1  -6   5    5.68    0.36
   1   6   5    5.87    0.24
  -1   6  -5    6.23    0.25
   2   6  -5   14.59    0.49
   2   6   5   14.54    0.49
   3  -6   5    0.50    0.06
   3   6  -5    0.57    0.08
   3   6  -5    0.37    0.07
  -3   6   5    0.44    0.06
   3   6  -5    0.30    0.09
   3   6  -5    0.39    0.09
   3   6  -5    0.52    0.08
   3   6  -5    0.44    0.07
  -3   6   5    0.40    0.06
  -3   6  -5    0.57    0.08
   3   6   5    0.53    0.11
  -3   6  -5    0.41    0.06
   3   6   5    0.49    0.07
   3   6   5    0.43    0.06
   3   6   5    0.41    0.07
   4   6  -5   13.35    0.50
   4   6  -5   12.76    0.43
   4   6  -5   13.77    0.44
   4   6  -5   13.27    0.42
   4  -6   5   13.01    0.41
  -4   6   5   13.40    0.43
   4   6   5   13.42    0.42
  -4   6  -5   13.86    0.44
   4   6   5   13.46    0.51
  -4   6  -5   13.83    0.43
   4   6   5   13.09    0.43
   4   6   5   13.70    0.43
   5   6  -5    3.81    0.18
   5   6  -5    3.90    0.19
  -5   6   5    3.82    0.17
   5   6  -5    3.72    0.18
   5   6  -5    3.79    0.16
   5   6   5    3.84    0.17
   5   6   5    3.95    0.18
   5  -6  -5    3.60    0.17
  -5   6  -5    3.85    0.18
   6   6  -5    1.65    0.10
   6   6  -5    1.57    0.09
   6   6   5    1.54    0.09
   6  -6  -5    1.46    0.11
   6   6   5    1.42    0.09
   0  -7   5   29.98    1.03
   0   7  -5   32.81    0.94
   1   7  -5   25.84    0.80
   1   7   5   25.39    0.77
  -1   7  -5   26.29    0.79
  -2   7   5    4.70    0.18
   2   7  -5    4.63    0.21
   2   7  -5    5.23    0.25
   2   7  -5    4.81    0.19
  -2   7   5    4.89    0.18
  -2   7  -5    5.01    0.18
  -2   7  -5    5.10    0.20
   2   7   5    5.24    0.24
  -2   7  -5    4.99    0.18
   3   7  -5    7.72    0.34
   3  -7   5    7.53    0.26
  -3   7   5    7.41    0.25
   3   7  -5    7.50    0.28
   3   7  -5    7.81    0.29
   3   7  -5    7.46    0.28
   3   7  -5    7.87    0.26
  -3   7   5    7.21    0.26
  -3   7  -5    7.45    0.26
   3   7   5    7.84    0.26
  -3   7  -5    7.45    0.27
   3   7   5    7.57    0.33
   3   7   5    7.69    0.26
  -3   7  -5    6.96    0.25
   4   7  -5   10.95    0.37
   4  -7   5   11.49    0.36
   4   7  -5   10.41    0.37
  -4   7   5   11.19    0.37
   4   7  -5   11.50    0.39
  -4   7  -5   11.57    0.38
   4   7   5   11.09    0.36
   4   7   5   11.49    0.37
   4   7   5   11.08    0.38
  -4   7  -5   11.86    0.37
   5   7  -5    0.18    0.06
   5   7  -5    0.27    0.07
   5  -7   5    0.21    0.05
  -5   7   5    0.26    0.06
  -5   7   5    0.27    0.07
   5   7  -5    0.26    0.06
   5   7   5    0.19    0.06
   5   7   5    0.22    0.06
  -5   7  -5    0.21    0.06
   0   8  -5   50.35    1.46
  -1   8   5   52.05    1.44
   1   8  -5   53.67    1.53
  -1   8   5   52.08    1.44
   1   8  -5   52.17    1.47
   1   8  -5   51.92    1.46
  -1   8  -5   51.60    1.46
  -1   8  -5   49.73    1.46
  -1   8  -5   50.10    1.44
  -1   8  -5   56.85    1.45
  -1   8  -5   55.65    1.53
  -2   8   5    1.64    0.10
   2   8  -5    1.58    0.15
   2   8  -5    1.66    0.11
   2   8  -5    1.54    0.12
  -2   8   5    1.48    0.10
  -2   8  -5    1.51    0.10
  -2   8  -5    1.52    0.10
  -2   8  -5    1.81    0.12
   2   8   5    1.78    0.15
  -2   8  -5    1.57    0.12
   3   8  -5    3.70    0.22
  -3   8   5    3.49    0.15
   3   8  -5    3.60    0.18
   3   8  -5    3.52    0.16
  -3   8   5    3.36    0.16
   3  -8   5    3.39    0.15
   3   8  -5    3.42    0.17
   3   8   5    3.40    0.22
   3   8   5    3.27    0.15
  -3   8  -5    3.30    0.15
   3   8   5    3.44    0.16
  -3   8  -5    3.52    0.18
  -3   8  -5    3.79    0.16
   4  -8   5    6.42    0.23
   4   8  -5    6.33    0.24
  -4   8   5    6.70    0.25
   4   8  -5    6.35    0.26
  -4   8  -5    6.68    0.26
   4   8   5    6.26    0.24
  -4   8  -5    6.56    0.25
   4   8   5    6.71    0.24
   4   8   5    6.38    0.24
  -5   8   5    6.62    0.23
   5   8  -5    6.68    0.23
  -5   8   5    6.37    0.24
   5  -8   5    6.46    0.21
   5   8  -5    6.65    0.24
  -5   8  -5    6.58    0.23
  -5   8  -5    6.40    0.23
   5   8   5    6.68    0.23
   5   8   5    6.57    0.22
   0   9  -5    0.34    0.06
   0   9   5    0.28    0.06
   0   9  -5    0.17    0.08
   0   9   5    0.28    0.06
   0   9  -5    0.47    0.08
  -1   9   5    6.09    0.20
   1   9  -5    6.18    0.23
   1   9  -5    6.50    0.30
  -1   9   5    6.44    0.22
   1   9  -5    6.28    0.24
  -1   9  -5    6.04    0.23
  -1   9  -5    6.04    0.20
  -1   9  -5    6.13    0.22
  -1   9  -5    6.05    0.24
  -2   9   5    9.05    0.30
  -2   9   5    9.11    0.30
   2   9  -5    8.79    0.32
   2   9  -5    9.14    0.38
   2   9  -5    9.09    0.32
  -2   9  -5    9.22    0.30
  -2   9  -5    9.03    0.30
  -2   9  -5    9.11    0.32
  -2   9  -5    9.28    0.32
   3   9  -5   13.50    0.43
  -3   9   5   13.35    0.41
   3  -9   5   13.10    0.41
  -3   9   5   12.69    0.41
   3   9  -5   13.18    0.50
   3   9  -5   12.64    0.42
   3   9   5   12.25    0.41
  -3   9  -5   13.20    0.40
  -3   9  -5   13.06    0.43
  -3   9  -5   13.56    0.41
   3   9   5   12.56    0.48
  -4   9   5    6.53    0.26
   4  -9   5    6.50    0.23
  -4   9   5    6.77    0.24
   4   9  -5    6.35    0.25
   4   9  -5    6.80    0.24
   4   9   5    6.81    0.24
  -4   9  -5    6.73    0.24
  -4   9  -5    6.79    0.25
   5  -9   5    5.19    0.17
  -5   9   5    5.04    0.19
   5   9  -5    5.09    0.18
  -5   9   5    5.23    0.19
   5   9  -5    5.24    0.20
  -5   9   5    5.11    0.19
  -5   9  -5    5.10    0.19
  -5   9  -5    5.21    0.19
   5   9   5    5.56    0.19
   0  10  -5   10.67    0.36
   0  10   5   10.55    0.33
   0  10   5   10.06    0.35
   0  10  -5   10.20    0.33
   0  10  -5   10.28    0.42
   1  10  -5   16.42    0.52
   1  10  -5   17.51    0.61
  -1  10   5   17.31    0.54
   1  10  -5   17.02    0.55
  -1  10   5   17.33    0.52
  -1  10  -5   17.47    0.55
  -1  10  -5   17.42    0.52
  -1  10  -5   17.26    0.53
   2  10  -5    6.05    0.24
  -2  10   5    5.80    0.22
  -2  10   5    5.44    0.20
   2  10  -5    5.77    0.24
   2  10  -5    5.90    0.30
  -2  10  -5    6.05    0.24
  -2  10  -5    5.72    0.21
  -2  10  -5    5.90    0.25
  -2  10  -5    5.96    0.22
   3 -10   5    3.84    0.17
  -3  10   5    3.79    0.16
   3  10  -5    3.38    0.18
  -3  10   5    3.86    0.17
  -3  10  -5    3.58    0.18
  -3  10  -5    3.71    0.18
  -3  10  -5    3.50    0.16
  -3  10  -5    3.85    0.16
  -4  10   5    1.31    0.12
  -4  10   5    1.48    0.10
  -4  10   5    1.62    0.12
   4 -10   5    1.63    0.10
   4  10  -5    1.61    0.12
   4  10   5    1.64    0.10
  -4  10  -5    1.48    0.10
  -4  10  -5    1.64    0.12
  -5  10   5    6.33    0.22
  -5  10  -5    6.56    0.22
   0  11  -5   10.11    0.32
   0  11   5    9.27    0.34
   0  11   5    9.68    0.32
   0  11  -5    9.84    0.36
   0  11  -5   10.37    0.41
   1  11  -5    1.05    0.11
  -1  11   5    1.04    0.11
  -1  11   5    0.89    0.09
   1  11  -5    1.09    0.15
  -1  11  -5    0.91    0.11
  -1  11  -5    1.01    0.09
  -1  11  -5    1.07    0.11
  -2  11   5    4.55    0.20
   2 -11   5    4.84    0.19
   2  11  -5    4.68    0.21
  -2  11   5    4.56    0.17
   2  11  -5    4.71    0.20
  -2  11   5    4.91    0.19
  -2  11   5    4.94    0.22
  -2  11  -5    4.53    0.21
  -2  11  -5    4.83    0.22
  -2  11  -5    4.91    0.17
  -2  11  -5    4.86    0.20
   3  11  -5    7.36    0.26
   3 -11   5    7.05    0.24
  -3  11   5    6.71    0.26
  -3  11   5    6.99    0.24
  -3  11   5    7.39    0.27
  -3  11   5    6.70    0.23
  -3  11  -5    7.11    0.23
  -3  11  -5    6.77    0.25
  -3  11  -5    6.95    0.24
  -3  11  -5    7.18    0.26
  -4  11   5    2.75    0.12
   4 -11   5    2.76    0.12
  -4  11   5    2.56    0.14
  -4  11   5    2.57    0.13
   4  11  -5    2.79    0.13
  -4  11  -5    2.70    0.13
  -4  11  -5    2.93    0.12
   0  12  -5    1.65    0.11
   0  12   5    1.61    0.10
   0  12  -5    1.64    0.14
   0  12   5    1.63    0.13
   1  12  -5   17.44    0.56
  -1  12   5   17.70    0.56
   1 -12   5   18.10    0.53
  -1  12   5   17.72    0.53
  -1  12  -5   19.45    0.61
  -1  12  -5   17.28    0.53
  -1  12  -5   17.66    0.56
   2 -12   5    6.62    0.23
  -2  12   5    6.34    0.24
  -2  12   5    6.36    0.26
  -2  12   5    6.49    0.23
   2  12  -5    6.41    0.25
  -2  12  -5    6.66    0.23
  -2  12  -5    6.40    0.25
  -2  12  -5    6.28    0.24
  -3  12   5    0.93    0.08
  -3  12   5    0.75    0.06
  -3  12   5    0.97    0.10
   3  12  -5    0.86    0.08
  -3  12   5    1.01    0.08
   3 -12   5    0.70    0.07
  -3  12  -5    0.84    0.08
  -3  12  -5    0.62    0.07
  -3  12  -5    0.85    0.07
   0  13   5    0.38    0.06
   0  13  -5    0.39    0.08
   0  13  -5    0.52    0.06
  -1  13   5    2.40    0.14
  -1  13   5    2.41    0.12
   1  13  -5    2.27    0.14
   1 -13   5    2.59    0.12
  -1  13  -5    2.55    0.13
  -1  13  -5    2.74    0.16
  -2  13   5    9.35    0.29
  -2  13   5    9.28    0.31
   2 -13   5    9.40    0.29
   2  13  -5    8.95    0.30
  -2  13  -5    9.09    0.31
  -2  13  -5    8.96    0.30
  -2  13  -5    9.29    0.29
  -3  13   5    1.74    0.09
   3 -13   5    1.67    0.09
  -3  13   5    1.71    0.10
  -3  13  -5    1.68    0.09
  -3  13  -5    1.81    0.10
   0  14  -5    9.11    0.29
   0  14  -5    9.91    0.32
  -1  14   5    3.11    0.13
  -1  14   5    3.17    0.14
   1  14  -5    3.12    0.14
  -1  14  -5    3.26    0.13
  -1  14  -5    3.26    0.15
  -2  14   5    1.59    0.10
  -2  14   5    1.56    0.08
  -2  14  -5    1.52    0.11
  -2  14  -5    1.60    0.08
   0   0   6  728.87   20.53
   1   0   6   41.86    1.20
   1   0   6   43.87    1.35
  -1   0   6   44.70    1.34
   1   0  -6   43.98    1.21
   2   0   6   12.45    0.56
   2   0  -6   13.85    0.43
  -2   0   6   12.94    0.56
   2   0   6   13.38    0.41
   3   0  -6    6.43    0.27
   3   0   6    5.98    0.25
  -3   0   6    7.25    0.48
   4   0   6    3.43    0.16
   4   0  -6    2.76    0.20
   4   0   6    2.84    0.14
   4   0  -6    2.75    0.15
   4   0  -6    2.80    0.13
   4   0   6    2.84    0.14
   5   0   6    4.24    0.20
   5   0   6    4.37    0.19
   5   0   6    4.12    0.18
   5   0  -6    3.97    0.17
   5   0  -6    4.37    0.20
   5   0  -6    4.11    0.25
   5   0  -6    4.49    0.19
   6   0   6    2.74    0.14
   6   0  -6    2.93    0.16
   6   0   6    2.49    0.13
   6   0  -6    2.76    0.14
   6   0  -6    2.78    0.14
   0  -1   6   38.44    1.23
   0   1   6   42.08    1.24
   1  -1   6  179.50    5.10
   1  -1   6  169.72    4.72
  -1   1   6  174.83    4.94
   1   1  -6  170.65    4.67
   1   1   6  179.53    5.23
  -1  -1   6  180.73    5.28
   1   1   6  164.50    4.72
   2   1  -6   80.28    2.17
   2  -1   6   74.32    2.35
   2  -1   6   79.53    2.14
   2   1   6   81.99    2.16
  -2  -1   6   79.13    2.32
   2   1   6   75.90    2.32
   2  -1  -6   79.64    2.16
   3   1  -6    8.19    0.31
   3  -1  -6    7.63    0.31
  -3  -1   6    7.83    0.45
   3   1   6    7.76    0.30
   4   1  -6   12.25    0.40
   4   1  -6   12.04    0.39
   4  -1   6   12.18    0.39
   4   1  -6   12.72    0.46
   4   1  -6   12.19    0.38
   4  -1   6   12.07    0.38
   4  -1   6   12.42    0.40
   4  -1  -6   12.27    0.46
   4   1   6   11.89    0.44
   4   1   6   12.43    0.40
   4   1   6   12.23    0.38
   4   1   6   12.51    0.39
   4   1   6   12.12    0.38
   4  -1  -6   12.04    0.39
   5  -1   6    1.44    0.11
   5   1  -6    1.37    0.16
   5   1  -6    1.48    0.14
   5  -1   6    1.46    0.13
   5   1  -6    1.47    0.11
   5   1  -6    1.51    0.11
   5  -1  -6    1.55    0.12
   5   1   6    1.56    0.12
   5   1   6    1.37    0.11
   5  -1  -6    1.44    0.12
   5  -1  -6    1.51    0.17
   5   1   6    1.28    0.11
   5   1   6    1.41    0.12
   6   1  -6    0.78    0.08
   6   1  -6    0.82    0.08
   6   1  -6    0.77    0.09
   6  -1   6    0.86    0.09
   6  -1  -6    0.78    0.08
   6   1   6    0.73    0.08
   6   1   6    0.97    0.09
   6  -1  -6    0.70    0.08
   6  -1  -6    0.62    0.08
   0  -2   6   19.71    0.69
   0   2   6   20.46    0.69
   0   2   6   19.56    0.57
   0   2  -6   19.16    0.56
   1  -2   6    6.70    0.35
   1   2  -6    6.10    0.23
   1  -2   6    6.15    0.21
  -1   2   6    6.54    0.35
   1   2   6    6.46    0.23
  -1  -2   6    6.75    0.32
   1   2   6    6.84    0.33
   2  -2   6   55.38    1.80
   2   2  -6   56.16    1.59
  -2  -2   6   55.59    1.72
   2   2   6   60.31    1.59
   3  -2   6  105.39    3.32
   3   2  -6  113.81    3.04
   3   2   6  115.60    3.03
   3  -2  -6  111.66    3.04
  -3  -2   6  104.83    3.21
   4   2  -6    6.54    0.24
   4  -2   6    6.29    0.23
   4   2  -6    6.42    0.30
   4   2  -6    6.46    0.23
   4  -2   6    6.48    0.25
   4   2  -6    6.47    0.24
   4  -2   6    6.06    0.22
   4   2   6    6.46    0.29
   4   2   6    6.20    0.24
   4   2   6    6.38    0.23
   4   2   6    6.04    0.22
   4   2   6    6.53    0.24
   4  -2  -6    6.15    0.29
   4  -2  -6    6.22    0.24
   5   2  -6    0.34    0.07
   5   2  -6    0.45    0.11
   5   2  -6    0.39    0.09
   5   2  -6    0.50    0.08
   5   2  -6    0.37    0.08
   5   2  -6    0.26    0.07
   5  -2   6    0.42    0.08
   5  -2  -6    0.34    0.10
   5   2   6    0.32    0.07
   5   2   6    0.30    0.07
   5  -2  -6    0.35    0.08
   5   2   6    0.28    0.07
   5   2   6    0.36    0.07
   5  -2  -6    0.31    0.07
   6   2  -6    0.54    0.08
   6  -2   6    0.64    0.08
   6   2  -6    0.61    0.07
   6   2  -6    0.59    0.07
   6   2  -6    0.67    0.08
   6   2   6    0.59    0.07
   6  -2  -6    0.53    0.07
   6  -2  -6    0.46    0.06
   6   2   6    0.47    0.07
   6  -2  -6    0.55    0.07
   0   3   6  106.53    2.83
   0   3  -6  103.35    2.83
   0  -3   6  103.11    2.96
   0   3   6  105.82    2.97
   1  -3   6   32.15    1.08
   1   3  -6   30.62    0.91
  -1   3   6   31.46    1.07
   1   3   6   30.72    0.91
  -1   3  -6   31.25    0.90
   1   3   6   33.22    1.02
  -1  -3   6   34.48    1.02
   2   3  -6    8.67    0.33
   2  -3   6   10.27    0.52
   2   3   6    9.43    0.33
  -2  -3   6    9.17    0.41
   3   3  -6    3.22    0.19
  -3  -3   6    2.95    0.25
   3   3   6    3.22    0.18
   4  -3   6   24.53    0.70
   4   3  -6   24.43    0.72
   4   3  -6   23.61    0.71
   4   3  -6   25.09    0.73
   4   3  -6   23.71    0.79
   4  -3   6   25.29    0.72
   4   3  -6   25.23    0.72
   4   3   6   24.38    0.71
   4   3   6   25.01    0.72
   4  -3  -6   24.93    0.80
   4  -3  -6   24.18    0.72
   4   3   6   25.03    0.73
   4   3   6   23.67    0.71
   4   3   6   25.58    0.80
   5   3  -6    0.82    0.08
   5   3  -6    0.93    0.10
   5   3  -6    0.83    0.09
   5   3  -6    1.03    0.11
   5  -3   6    0.76    0.09
   5  -3  -6    0.89    0.09
   5  -3  -6    0.85    0.14
   5   3   6    0.79    0.09
   5   3   6    0.98    0.12
   5  -3  -6    0.78    0.09
   5   3   6    0.84    0.09
   5   3   6    0.80    0.09
   6  -3   6    0.51    0.07
   6   3  -6    0.50    0.06
   6   3  -6    0.76    0.08
   6   3  -6    0.71    0.07
   6   3   6    0.53    0.07
   6  -3  -6    0.45    0.06
   6   3   6    0.62    0.07
   6  -3  -6    0.53    0.07
   6   3   6    0.57    0.06
   6  -3  -6    0.67    0.08
   0   4   6   73.67    2.14
   0   4   6   72.20    2.00
   0   4  -6   73.74    2.01
   0  -4   6   72.92    2.14
   1  -4   6  112.89    3.27
  -1   4   6  113.98    3.06
  -1   4   6  109.59    3.26
   1   4  -6  112.40    3.07
  -1  -4   6  114.43    3.17
  -1   4  -6  113.16    3.06
   1   4   6  114.86    3.07
   2   4  -6   40.04    1.15
   2  -4   6   39.04    1.37
  -2  -4   6   38.35    1.21
   2   4   6   40.62    1.14
   3   4  -6   11.22    0.42
   3   4   6   11.25    0.42
   4   4  -6   21.52    0.64
   4   4  -6   20.98    0.64
   4  -4   6   21.12    0.62
   4   4  -6   21.77    0.72
   4  -4   6   20.78    0.63
   4   4  -6   21.91    0.63
  -4   4   6   21.45    0.64
   4   4  -6   21.69    0.65
   4   4   6   21.42    0.65
   4   4   6   22.05    0.64
   4   4   6   21.42    0.71
   4   4   6   20.67    0.63
  -4   4  -6   20.08    0.63
   4  -4  -6   21.94    0.72
   4   4   6   22.00    0.63
   5  -4   6    1.35    0.11
   5   4  -6    1.52    0.13
   5   4  -6    1.62    0.11
   5   4  -6    1.60    0.12
   5   4  -6    1.49    0.13
   5   4   6    1.58    0.12
   5   4   6    1.62    0.13
   5  -4  -6    1.35    0.11
   5   4   6    1.30    0.11
   6  -4   6    4.70    0.17
   6   4  -6    4.54    0.18
   6   4  -6    4.80    0.19
   6   4  -6    4.79    0.18
   6   4  -6    4.70    0.18
   6   4   6    4.85    0.17
   6  -4  -6    5.10    0.19
   6   4   6    4.65    0.18
   6   4   6    4.53    0.17
   0  -5   6   80.92    2.38
   0   5   6   82.71    2.23
   0   5  -6   80.97    2.24
   1  -5   6   77.95    2.30
   1   5  -6   76.60    2.10
  -1   5   6   72.69    2.07
  -1   5  -6   76.36    2.09
  -1  -5   6   75.08    2.17
   1   5   6   75.62    2.09
   2   5  -6   26.73    0.82
   2   5   6   26.70    0.81
   3   5  -6    2.16    0.12
   3  -5   6    1.98    0.10
   3   5  -6    2.08    0.12
   3   5  -6    2.12    0.12
  -3   5   6    1.90    0.12
   3   5  -6    2.17    0.12
   3   5  -6    2.07    0.17
   3   5   6    2.28    0.12
   3   5   6    2.14    0.13
   3   5   6    2.21    0.16
   3   5   6    1.97    0.11
  -3   5  -6    2.05    0.12
   3   5   6    2.05    0.12
  -3   5  -6    2.01    0.12
   4   5  -6   26.04    0.78
   4   5  -6   26.75    0.77
   4   5  -6   26.06    0.76
   4  -5   6   25.63    0.75
   4   5  -6   26.66    0.78
   4   5  -6   27.01    0.86
  -4   5   6   27.00    0.77
  -4   5  -6   25.98    0.77
   4   5   6   25.43    0.76
  -4   5  -6   27.27    0.77
   4   5   6   26.29    0.77
   4  -5  -6   26.59    0.86
   4   5   6   25.78    0.85
   4   5   6   26.41    0.78
   4   5   6   26.63    0.77
  -5   5   6    3.82    0.23
   5   5  -6    3.50    0.18
   5   5  -6    3.68    0.18
   5   5  -6    3.79    0.18
   5   5  -6    3.82    0.16
   5   5   6    3.64    0.17
   5   5   6    3.42    0.16
  -5   5  -6    3.66    0.17
   5   5   6    3.75    0.17
   6   5  -6    0.25    0.05
   6   5  -6    0.20    0.05
   6   5  -6    0.20    0.05
   6   5  -6    0.18    0.05
   6   5   6    0.19    0.05
   6  -5  -6    0.22    0.05
   6   5   6    0.21    0.05
   0   6   6    0.78    0.08
   0   6  -6    0.66    0.10
   0  -6   6    0.93    0.15
   1   6  -6   64.18    1.75
   1  -6   6   58.31    1.94
  -1   6  -6   63.56    1.74
   1   6   6   62.11    1.73
   2   6  -6   27.42    0.84
   2   6   6   27.30    0.84
   3   6  -6   52.50    1.47
   3   6  -6   52.95    1.55
   3   6  -6   54.06    1.48
  -3   6   6   50.28    1.45
  -3   6   6   52.37    1.46
   3  -6   6   53.08    1.45
   3   6  -6   55.30    1.46
   3   6  -6   51.88    1.47
   3   6   6   54.49    1.46
   3   6   6   53.21    1.55
   3   6   6   53.81    1.46
  -3   6  -6   51.51    1.46
  -3   6  -6   52.70    1.47
   3   6   6   51.71    1.46
   4   6  -6   12.40    0.41
   4   6  -6   12.30    0.40
   4   6  -6   12.61    0.48
   4   6  -6   11.87    0.41
   4  -6   6   12.13    0.39
  -4   6   6   13.20    0.41
   4   6   6   12.70    0.41
  -4   6  -6   12.81    0.41
  -4   6  -6   13.65    0.41
   4   6   6   11.42    0.40
   4   6   6   12.09    0.40
   4   6   6   12.71    0.49
   4  -6  -6   12.60    0.49
  -5   6   6    2.25    0.13
   5  -6   6    2.31    0.12
   5   6  -6    2.41    0.14
   5   6  -6    2.34    0.14
   5   6  -6    2.41    0.16
   5   6  -6    2.51    0.15
  -5   6  -6    2.44    0.14
   5   6   6    2.36    0.14
   5   6   6    2.48    0.13
   6   6  -6    0.73    0.07
   6   6  -6    0.80    0.06
   6   6   6    0.80    0.07
   6   6   6    0.73    0.07
   0   7  -6    0.48    0.09
   0  -7   6    0.45    0.12
   1   7  -6   66.08    1.86
  -1   7  -6   66.28    1.86
   1   7   6   64.92    1.84
   2   7  -6   26.45    0.81
   2   7  -6   25.40    0.75
   2   7  -6   25.72    0.74
   2   7  -6   22.15    0.74
  -2   7   6   25.93    0.72
  -2   7  -6   25.74    0.73
  -2   7  -6   26.31    0.74
   2   7   6   23.89    0.75
  -2   7  -6   24.50    0.72
  -2   7  -6   25.64    0.76
   2   7   6   25.86    0.79
   2   7   6   26.93    0.74
   3   7  -6    0.55    0.11
  -3   7   6    0.46    0.07
   3  -7   6    0.49    0.07
   3   7  -6    0.63    0.09
   3   7  -6    0.65    0.08
  -3   7   6    0.50    0.07
   3   7  -6    0.48    0.07
   3   7  -6    0.55    0.09
  -3   7  -6    0.50    0.06
  -3   7  -6    0.44    0.08
   3   7   6    0.65    0.08
   3   7   6    0.54    0.10
  -3   7  -6    0.55    0.07
   3   7   6    0.48    0.07
  -4   7   6    0.82    0.09
   4   7  -6    0.45    0.07
   4  -7   6    0.46    0.07
   4   7  -6    0.46    0.08
   4   7  -6    0.51    0.11
   4   7  -6    0.45    0.07
   4   7   6    0.44    0.07
   4   7   6    0.44    0.08
   4   7   6    0.57    0.12
   4   7   6    0.45    0.07
  -4   7  -6    0.69    0.08
  -4   7  -6    0.44    0.08
   5  -7   6    0.97    0.07
   5   7  -6    0.91    0.08
  -5   7   6    0.75    0.08
   5   7  -6    0.83    0.08
  -5   7   6    1.00    0.09
   5   7  -6    0.93    0.10
   5  -7  -6    0.84    0.08
   5   7   6    0.80    0.08
  -5   7  -6    0.87    0.09
   5   7   6    0.71    0.07
   0   8  -6    0.98    0.09
   0   8  -6    0.58    0.10
   0   8  -6    0.86    0.08
   1   8  -6   25.36    0.79
  -1   8   6   24.23    0.70
   1   8  -6   24.18    0.72
  -1   8   6   25.53    0.71
   1   8  -6   24.65    0.73
  -1   8  -6   24.55    0.70
  -1   8  -6   23.42    0.72
  -1   8  -6   26.56    0.79
  -1   8  -6   24.98    0.72
  -1   8  -6   23.89    0.70
  -2   8   6    6.85    0.24
   2   8  -6    6.79    0.31
  -2   8   6    6.57    0.23
   2   8  -6    7.03    0.26
   2   8  -6    6.93    0.26
  -2   8  -6    6.53    0.25
  -2   8  -6    6.66    0.23
   2   8   6    6.44    0.29
  -2   8  -6    7.18    0.26
  -2   8  -6    6.66    0.23
   3   8  -6   19.42    0.66
  -3   8   6   18.83    0.57
   3  -8   6   19.27    0.56
   3   8  -6   18.41    0.58
  -3   8   6   19.90    0.56
   3   8  -6   17.94    0.56
   3   8  -6   19.85    0.59
   3   8   6   17.90    0.56
  -3   8  -6   19.24    0.59
   3   8   6   18.82    0.65
  -3   8  -6   19.16    0.57
  -3   8  -6   19.04    0.56
   3   8   6   18.35    0.56
   4   8  -6   12.28    0.40
   4  -8   6   12.86    0.39
   4   8  -6   12.19    0.41
  -4   8   6   12.82    0.40
   4   8   6   12.21    0.39
   4   8   6   12.13    0.40
  -4   8  -6   12.65    0.41
  -4   8  -6   12.48    0.40
   5   8  -6    1.83    0.12
  -5   8   6    1.87    0.11
   5   8  -6    1.82    0.11
   5  -8   6    1.97    0.10
  -5   8   6    1.99    0.12
  -5   8  -6    1.88    0.11
   5   8   6    1.83    0.10
  -5   8  -6    1.80    0.11
   5   8   6    2.04    0.11
   0   9  -6   32.04    0.92
   0   9   6   30.38    0.91
   0   9  -6   32.93    0.99
   0   9   6   31.95    0.89
   0   9  -6   30.31    0.90
   0   9  -6   32.30    0.89
  -1   9   6    8.81    0.27
   1   9  -6    8.87    0.30
   1   9  -6    8.43    0.29
  -1   9   6    8.45    0.29
   1   9  -6    9.01    0.32
   1   9  -6    8.83    0.37
  -1   9  -6    8.63    0.29
  -1   9  -6    8.59    0.27
  -1   9  -6    8.31    0.31
  -1   9  -6    9.10    0.31
   2   9  -6   25.54    0.83
  -2   9   6   25.19    0.73
   2  -9   6   25.19    0.73
   2   9  -6   25.45    0.75
   2   9  -6   25.92    0.76
  -2   9   6   24.26    0.73
  -2   9  -6   25.70    0.76
  -2   9  -6   25.39    0.73
  -2   9  -6   25.59    0.75
  -2   9  -6   25.64    0.73
   3   9  -6    0.32    0.08
   3   9  -6    0.42    0.08
  -3   9   6    0.38    0.07
  -3   9   6    0.44    0.07
   3   9  -6    0.30    0.10
   3  -9   6    0.29    0.07
  -3   9  -6    0.39    0.07
   3   9   6    0.38    0.07
  -3   9  -6    0.44    0.07
   3   9   6    0.42    0.10
  -3   9  -6    0.37    0.08
   4   9  -6    1.99    0.14
   4   9  -6    1.81    0.12
  -4   9   6    1.73    0.12
   4  -9   6    1.95    0.12
  -4   9  -6    2.00    0.12
  -4   9  -6    1.92    0.13
   4   9   6    1.91    0.12
  -5   9   6    0.04    0.04
   5   9  -6    0.03    0.04
  -5   9   6    0.08    0.05
   5   9  -6    0.05    0.04
   5  -9   6    0.02    0.03
  -5   9   6    0.05    0.04
   5   9   6    0.01    0.04
  -5   9  -6    0.06    0.04
  -5   9  -6    0.08    0.04
   0  10  -6   24.53    0.80
   0  10  -6   24.74    0.74
   0  10   6   24.93    0.70
   0  10   6   23.05    0.72
   0  10  -6   24.83    0.71
   1  10  -6   48.35    1.39
   1  10  -6   50.88    1.47
   1  10  -6   46.11    1.37
  -1  10   6   50.76    1.36
  -1  10   6   48.75    1.39
  -1  10  -6   48.25    1.38
  -1  10  -6   50.22    1.39
  -1  10  -6   49.48    1.36
   2  10  -6    5.02    0.22
   2  10  -6    5.05    0.28
   2  10  -6    4.79    0.21
   2 -10   6    5.11    0.20
  -2  10   6    4.97    0.20
  -2  10   6    4.63    0.18
  -2  10  -6    5.09    0.20
  -2  10  -6    4.82    0.22
  -2  10  -6    5.14    0.19
  -2  10  -6    5.07    0.22
  -3  10   6   15.84    0.48
   3  10  -6   15.55    0.50
   3  10  -6   15.72    0.50
  -3  10   6   15.68    0.48
   3 -10   6   16.44    0.48
  -3  10  -6   15.41    0.48
  -3  10  -6   16.33    0.48
  -3  10  -6   16.06    0.50
  -4  10   6    2.23    0.14
   4  10  -6    2.36    0.14
  -4  10   6    2.16    0.13
  -4  10   6    2.39    0.12
   4 -10   6    2.58    0.12
   4  10   6    2.33    0.12
  -4  10  -6    2.47    0.12
  -4  10  -6    2.60    0.14
   0  11   6    1.32    0.12
   0  11  -6    1.22    0.10
   0  11  -6    1.00    0.11
   0  11   6    1.15    0.10
   0  11  -6    1.32    0.16
   1  11  -6    2.67    0.21
   1  11  -6    3.19    0.21
  -1  11   6    2.62    0.13
  -1  11   6    2.44    0.15
   1 -11   6    2.50    0.13
   1  11  -6    2.55    0.16
  -1  11  -6    2.57    0.15
  -1  11  -6    2.67    0.17
  -1  11  -6    2.71    0.14
  -2  11   6    9.90    0.31
  -2  11   6    9.89    0.35
  -2  11   6    9.70    0.34
  -2  11   6   10.48    0.33
   2 -11   6   10.63    0.33
   2  11  -6    9.46    0.35
   2  11  -6    9.99    0.34
  -2  11  -6   10.35    0.33
  -2  11  -6    9.90    0.34
  -2  11  -6    9.73    0.30
  -2  11  -6    9.56    0.35
   3 -11   6    3.14    0.14
  -3  11   6    2.73    0.16
  -3  11   6    2.74    0.15
  -3  11   6    3.02    0.14
   3  11  -6    2.77    0.18
   3  11  -6    2.95    0.15
  -3  11   6    2.75    0.13
  -3  11  -6    2.89    0.16
  -3  11  -6    2.79    0.12
  -3  11  -6    2.97    0.14
  -4  11   6    8.32    0.28
  -4  11   6    8.75    0.28
   4 -11   6    8.73    0.27
  -4  11   6    8.72    0.26
   4  11  -6    8.91    0.28
  -4  11  -6    8.11    0.28
  -4  11  -6    8.56    0.26
   0  12   6    0.18    0.06
   0  12  -6    0.18    0.08
   0  12  -6    0.25    0.06
   1 -12   6    6.69    0.23
  -1  12   6    6.34    0.23
  -1  12   6    6.38    0.25
   1  12  -6    6.32    0.26
  -1  12  -6    6.44    0.24
  -1  12  -6    6.30    0.23
  -1  12  -6    7.10    0.27
   2 -12   6    7.91    0.26
  -2  12   6    7.65    0.27
  -2  12   6    7.86    0.29
  -2  12   6    7.88    0.26
   2  12  -6    7.71    0.28
  -2  12  -6    8.25    0.27
  -2  12  -6    7.64    0.28
  -2  12  -6    7.43    0.27
  -3  12   6    8.93    0.28
  -3  12   6    8.94    0.30
   3  12  -6    8.86    0.29
   3 -12   6    9.08    0.28
  -3  12   6    8.75    0.27
  -3  12   6    8.93    0.29
  -3  12  -6    9.09    0.28
  -3  12  -6    8.72    0.29
   0  13  -6    7.68    0.25
   0  13  -6    7.91    0.28
   0  13   6    7.30    0.25
   1  13  -6    0.64    0.08
  -1  13   6    0.72    0.07
  -1  13   6    0.83    0.09
  -1  13  -6    0.89    0.10
  -1  13  -6    0.71    0.07
   2  13  -6    9.07    0.30
  -2  13   6    9.47    0.31
  -2  13   6    9.61    0.30
   2 -13   6    9.39    0.29
  -2  13  -6    9.28    0.31
  -2  13  -6    9.35    0.29
  -2  13  -6    9.23    0.30
   3 -13   6    0.95    0.07
  -3  13   6    0.83    0.07
  -3  13   6    0.82    0.08
  -3  13  -6    0.92    0.09
   0  14  -6    1.38    0.11
   0  14  -6    1.27    0.08
   1  14  -6    0.42    0.06
  -1  14   6    0.35    0.05
  -1  14   6    0.36    0.04
  -1  14  -6    0.40    0.06
  -1  14  -6    0.32    0.05
   0   0   7    0.07    0.10
   1   0  -7    7.52    0.26
   1   0   7    7.83    0.39
  -1   0   7    8.05    0.39
   1   0   7    7.43    0.26
   2   0   7  303.86    8.33
   2   0   7  290.20    8.79
   2   0  -7  314.14    8.35
  -2   0   7  316.17    9.11
   3   0  -7   88.88    2.45
   3   0   7   86.95    2.42
   4   0   7   42.42    1.19
   4   0  -7   42.66    1.19
   4   0  -7   42.84    1.21
   4   0  -7   42.95    1.28
   4   0   7   41.79    1.20
   4   0   7   43.21    1.20
   5   0  -7    0.31    0.08
   5   0   7    0.33    0.07
   5   0  -7    0.24    0.06
   5   0  -7    0.34    0.08
   5   0   7    0.31    0.07
   5   0  -7    0.32    0.10
   6   0   7    2.18    0.13
   6   0  -7    2.27    0.14
   6   0  -7    2.01    0.12
   6   0   7    1.94    0.11
   6   0  -7    2.05    0.12
   0   1   7   64.17    1.89
   0  -1   7   62.98    1.89
   1  -1   7   34.53    1.12
  -1   1   7   33.94    1.11
   1  -1   7   32.24    0.93
   1   1  -7   32.41    0.94
   1   1   7   32.62    0.94
   1   1   7   34.73    1.10
  -1  -1   7   33.13    1.08
   1  -1  -7   33.18    0.94
  -2   1   7   95.19    2.74
   2  -1   7   89.78    2.49
   2   1  -7   91.83    2.51
   2  -1   7   90.44    2.73
   2   1   7   93.97    2.51
   2  -1  -7   93.12    2.51
   2   1   7   88.32    2.70
  -2  -1   7   89.22    2.68
   3   1  -7    5.45    0.25
   3  -1  -7    4.94    0.24
   3   1   7    5.10    0.23
   4   1  -7    1.45    0.11
   4  -1   7    1.29    0.11
   4   1  -7    1.52    0.15
   4  -1   7    1.27    0.10
   4  -1   7    1.31    0.10
   4   1  -7    1.41    0.10
   4   1  -7    1.34    0.11
   4   1   7    1.39    0.10
   4   1   7    1.49    0.11
   4   1   7    1.45    0.14
   4  -1  -7    1.61    0.17
   4   1   7    1.59    0.11
   4   1   7    1.52    0.11
   4  -1  -7    1.72    0.12
   5  -1   7    2.82    0.15
   5  -1   7    2.63    0.14
   5   1  -7    2.72    0.21
   5   1  -7    2.85    0.15
   5   1  -7    3.10    0.17
   5   1  -7    2.81    0.14
   5   1   7    2.95    0.14
   5  -1  -7    2.81    0.16
   5   1   7    2.74    0.15
   5  -1  -7    2.68    0.21
   5  -1  -7    2.96    0.15
   5   1   7    2.52    0.14
   6   1  -7    2.20    0.12
   6  -1   7    2.48    0.13
   6   1  -7    2.41    0.14
   6   1  -7    2.27    0.12
   6  -1  -7    2.33    0.14
   6  -1  -7    2.13    0.13
   6   1   7    2.40    0.13
   6   1   7    2.26    0.12
   6  -1  -7    2.30    0.13
   0  -2   7  575.31   16.39
   0   2   7  582.75   16.33
   0   2   7  549.62   15.31
   0   2  -7  557.95   15.23
   1   2  -7   84.16    2.35
   1  -2   7   88.55    2.55
  -1   2   7   87.30    2.54
   1  -2   7   84.99    2.34
   1   2   7   86.15    2.36
   1   2   7   86.72    2.51
  -1  -2   7   87.11    2.50
   2  -2   7    1.55    0.21
   2   2  -7    1.50    0.12
  -2   2   7    1.50    0.22
  -2  -2   7    1.46    0.18
   2   2   7    1.56    0.12
   3   2  -7    0.47    0.09
   3  -2  -7    0.44    0.10
   3   2   7    0.40    0.08
   4   2  -7   16.02    0.56
   4  -2   7   15.69    0.46
   4  -2   7   15.71    0.48
   4   2  -7   15.71    0.49
   4   2  -7   15.71    0.49
   4   2  -7   15.52    0.47
   4   2  -7   15.06    0.48
   4   2   7   15.98    0.55
   4   2   7   14.97    0.48
   4   2   7   15.11    0.48
   4   2   7   16.05    0.48
   4  -2  -7   15.36    0.48
   4  -2  -7   15.19    0.55
   4   2   7   15.14    0.47
   5   2  -7    7.08    0.25
   5   2  -7    7.23    0.28
   5   2  -7    6.83    0.25
   5   2  -7    6.41    0.32
   5  -2   7    7.05    0.26
   5   2  -7    6.93    0.25
   5  -2  -7    7.04    0.25
   5  -2  -7    6.91    0.27
   5   2   7    6.68    0.25
   5  -2  -7    6.69    0.33
   5   2   7    6.58    0.25
   5   2   7    7.12    0.26
   6   2  -7    2.07    0.11
   6  -2   7    2.26    0.12
   6   2  -7    2.36    0.14
   6   2  -7    2.11    0.11
   6   2  -7    2.17    0.12
   6   2   7    1.97    0.12
   6   2   7    2.07    0.12
   6  -2  -7    2.22    0.12
   6  -2  -7    2.22    0.13
   6  -2  -7    2.04    0.12
   0   3  -7    1.01    0.09
   0  -3   7    0.96    0.16
   0   3   7    1.05    0.16
   0   3   7    0.88    0.09
   1  -3   7   10.30    0.49
   1   3  -7    9.76    0.33
  -1   3   7    9.50    0.48
   1   3   7   10.78    0.34
  -1   3  -7    9.37    0.31
  -1  -3   7    9.51    0.43
   2   3  -7    5.44    0.23
   2  -3   7    5.05    0.38
  -2   3   7    5.11    0.37
   2   3   7    4.98    0.22
  -2  -3   7    5.02    0.30
   3   3  -7   34.43    1.03
   3  -3  -7   32.77    1.02
   3   3   7   34.49    1.02
   4  -3   7   29.59    0.84
   4  -3   7   29.88    0.83
   4   3  -7   30.29    0.84
   4   3  -7   29.93    0.86
   4   3  -7   29.27    0.85
   4   3  -7   29.57    0.85
   4   3  -7   28.16    0.84
   4   3  -7   29.92    0.94
   4   3   7   29.74    0.85
   4   3   7   28.69    0.84
   4  -3  -7   29.08    0.93
   4   3   7   27.52    0.84
   4   3   7   29.61    0.92
   5   3  -7    1.08    0.10
   5   3  -7    0.89    0.09
   5   3  -7    1.22    0.10
   5   3  -7    0.96    0.10
   5  -3   7    1.10    0.10
   5  -3  -7    0.91    0.09
   5  -3  -7    1.14    0.16
   5   3   7    1.15    0.11
   5   3   7    1.25    0.10
   5  -3  -7    1.11    0.11
   5   3   7    0.82    0.09
   6   3  -7    3.61    0.16
   6   3  -7    3.44    0.15
   6   3  -7    3.43    0.15
   6  -3   7    3.55    0.15
   6   3   7    3.35    0.14
   6  -3  -7    3.52    0.17
   6   3   7    3.72    0.15
   6   3   7    3.50    0.15
   6  -3  -7    3.48    0.14
   6  -3  -7    3.45    0.16
   0  -4   7   11.76    0.51
   0   4   7   11.75    0.51
   0   4  -7   11.96    0.38
   0   4   7   11.90    0.38
  -1   4   7  169.50    4.53
   1  -4   7  176.82    4.78
   1   4  -7  171.98    4.54
  -1   4   7  156.76    4.74
   1   4   7  165.73    4.54
  -1   4  -7  166.54    4.53
  -1  -4   7  169.54    4.89
   2  -4   7   10.74    0.58
   2   4  -7   11.86    0.40
  -2   4   7   10.55    0.57
  -2  -4   7   11.06    0.47
   2   4   7   11.00    0.39
   3   4  -7   38.45    1.15
   3  -4   7   40.10    1.13
   3   4  -7   39.92    1.15
  -3   4   7   40.43    1.21
   3   4  -7   42.39    1.22
   3   4  -7   39.64    1.24
   3   4  -7   39.44    1.14
   3   4   7   39.22    1.14
   3   4   7   39.31    1.14
   3   4   7   45.15    1.17
   3   4   7   42.81    1.22
  -3   4  -7   37.98    1.15
   3   4   7   46.69    1.16
  -4   4   7    6.39    0.25
   4   4  -7    7.31    0.33
   4   4  -7    6.46    0.24
   4  -4   7    6.39    0.24
   4   4  -7    6.64    0.26
   4  -4   7    6.54    0.23
   4   4  -7    6.75    0.26
   4   4  -7    6.88    0.26
   4   4  -7    6.68    0.25
  -4   4  -7    6.57    0.25
   4   4   7    7.09    0.25
   4   4   7    6.84    0.25
   4   4   7    6.99    0.25
   4  -4  -7    6.87    0.32
   4   4   7    6.76    0.32
   5   4  -7   17.80    0.54
   5  -4   7   16.85    0.53
   5   4  -7   17.89    0.55
   5   4  -7   17.18    0.54
   5   4  -7   16.95    0.53
   5   4   7   18.65    0.54
   5  -4  -7   17.47    0.53
   5   4   7   17.15    0.53
   5   4   7   18.66    0.54
   6   4  -7    0.29    0.05
   6   4  -7    0.24    0.05
   6   4  -7    0.31    0.06
   6  -4   7    0.33    0.05
   6   4   7    0.25    0.05
   6  -4  -7    0.27    0.06
   6   4   7    0.25    0.05
   6  -4  -7    0.20    0.04
   6   4   7    0.26    0.05
   0  -5   7  196.32    5.50
   0   5   7  196.10    5.32
   0   5  -7  200.78    5.33
   1  -5   7   20.57    0.83
  -1   5   7   21.10    0.63
   1   5  -7   21.71    0.65
  -1   5  -7   20.88    0.64
   1   5   7   21.04    0.64
  -1  -5   7   20.73    0.74
   2   5  -7   24.59    0.77
   2   5   7   25.41    0.77
   3   5  -7   29.01    0.85
   3  -5   7   29.24    0.83
   3   5  -7   28.46    0.85
   3   5  -7   28.79    0.85
  -3   5   7   29.33    0.84
   3   5  -7   29.91    0.92
   3   5  -7   29.88    0.84
  -3   5  -7   28.71    0.84
   3   5   7   29.39    0.84
   3   5   7   28.57    0.84
   3   5   7   29.58    0.92
   3   5   7   29.94    0.84
  -3   5  -7   30.09    0.85
   3   5   7   30.18    0.84
   4   5  -7    3.81    0.17
   4   5  -7    3.63    0.24
   4   5  -7    3.41    0.17
   4   5  -7    3.55    0.18
   4   5  -7    3.37    0.16
   4   5  -7    3.54    0.17
   4  -5   7    3.46    0.16
  -4   5   7    3.37    0.17
   4   5   7    3.72    0.16
   4   5   7    3.41    0.17
  -4   5  -7    3.58    0.17
   4   5   7    3.55    0.16
   4   5   7    3.42    0.23
  -4   5  -7    3.42    0.17
   4  -5  -7    3.59    0.23
   5   5  -7    1.44    0.12
   5   5  -7    1.23    0.12
   5   5  -7    1.28    0.10
   5   5  -7    1.34    0.11
   5  -5   7    1.12    0.09
   5   5   7    1.19    0.10
   5   5   7    1.36    0.12
   5  -5  -7    1.34    0.10
   5   5   7    1.27    0.11
  -5   5  -7    1.28    0.11
   6   5  -7    0.92    0.08
   6   5  -7    0.81    0.07
   6   5  -7    0.94    0.08
   6   5  -7    0.96    0.08
   6   5   7    0.88    0.08
   6   5   7    1.03    0.08
   6  -5  -7    0.95    0.08
   0   6  -7    3.67    0.19
   0   6   7    3.98    0.17
   0  -6   7    3.69    0.28
   1   6  -7   57.24    1.61
  -1   6  -7   56.27    1.59
   1   6   7   55.63    1.59
   2   6  -7   23.84    0.75
  -2   6   7   23.39    0.68
   2   6  -7   23.28    0.69
   2  -6   7   24.15    0.68
  -2   6  -7   22.87    0.69
   2   6   7   24.43    0.75
  -2   6  -7   24.08    0.69
  -3   6   7    0.33    0.06
   3  -6   7    0.40    0.06
   3   6  -7    0.43    0.07
   3   6  -7    0.47    0.11
   3   6  -7    0.34    0.06
   3   6  -7    0.46    0.07
   3   6  -7    0.44    0.08
   3   6   7    0.46    0.07
   3   6   7    0.49    0.11
   3   6   7    0.42    0.07
  -3   6  -7    0.45    0.08
  -3   6  -7    0.31    0.06
   4   6  -7   20.51    0.62
   4   6  -7   20.06    0.69
   4   6  -7   20.13    0.62
   4  -6   7   20.10    0.60
   4   6  -7   20.56    0.61
  -4   6   7   20.81    0.61
  -4   6  -7   20.41    0.61
   4  -6  -7   20.41    0.70
  -4   6  -7   20.66    0.62
   4   6   7   20.31    0.61
   4   6   7   19.84    0.61
   4   6   7   19.86    0.69
   5   6  -7    3.48    0.17
   5   6  -7    3.64    0.16
   5  -6   7    3.36    0.14
   5   6  -7    3.23    0.16
  -5   6   7    3.16    0.15
   5   6   7    3.51    0.16
  -5   6  -7    3.33    0.16
   5   6   7    3.17    0.16
   6   6  -7    2.43    0.11
   6   6   7    2.29    0.10
   6   6   7    2.46    0.10
   0   7  -7   46.14    1.34
   1   7  -7   55.77    1.57
   1   7   7   52.83    1.54
  -1   7  -7   54.53    1.56
   2   7  -7   10.19    0.35
   2   7  -7   10.43    0.34
   2   7  -7   10.29    0.40
   2   7  -7    9.81    0.33
  -2   7   7   10.12    0.32
   2  -7   7   10.36    0.32
  -2   7  -7   10.07    0.32
   2   7   7   10.12    0.32
  -2   7  -7   10.27    0.33
   2   7   7   10.24    0.39
   2   7   7   10.21    0.32
   2   7   7    9.78    0.31
  -2   7  -7   10.32    0.34
   3   7  -7   40.54    1.23
   3   7  -7   41.24    1.16
   3  -7   7   40.52    1.13
   3   7  -7   41.43    1.16
   3   7  -7   41.26    1.15
  -3   7   7   41.23    1.13
  -3   7   7   38.35    1.14
   3   7  -7   41.03    1.14
   3   7   7   40.17    1.14
  -3   7  -7   39.44    1.14
   3   7   7   41.03    1.23
   3   7   7   40.19    1.13
  -3   7  -7   39.46    1.13
  -3   7  -7   40.84    1.16
   4   7  -7    0.36    0.07
  -4   7   7    0.48    0.08
   4   7  -7    0.49    0.08
   4   7  -7    0.32    0.08
   4   7  -7    0.37    0.10
   4  -7   7    0.55    0.07
  -4   7  -7    0.42    0.07
   4  -7  -7    0.26    0.10
   4   7   7    0.47    0.07
   4   7   7    0.37    0.07
  -4   7  -7    0.50    0.08
   5   7  -7    0.71    0.08
   5   7  -7    0.67    0.07
  -5   7   7    0.88    0.09
   5  -7   7    0.64    0.06
   5   7  -7    0.79    0.09
   5   7   7    0.69    0.08
   5  -7  -7    0.70    0.07
   5   7   7    0.84    0.08
  -5   7  -7    0.69    0.08
   0   8  -7    0.22    0.07
   0   8  -7    0.23    0.05
   0   8  -7    0.24    0.06
   0   8  -7    0.27    0.09
   0   8  -7    0.18    0.05
   1   8  -7   36.61    1.06
   1   8  -7   36.62    1.03
  -1   8   7   37.97    1.03
   1   8  -7   38.73    1.13
   1   8  -7   37.69    1.07
  -1   8  -7   37.35    1.06
  -1   8  -7   37.67    1.03
  -1   8  -7   38.75    1.12
  -1   8  -7   37.83    1.04
   1   8   7   35.33    1.09
  -1   8  -7   35.75    1.06
  -2   8   7    6.24    0.23
   2   8  -7    6.60    0.25
   2  -8   7    6.19    0.23
  -2   8   7    6.33    0.23
   2   8  -7    6.61    0.26
   2   8  -7    6.76    0.31
  -2   8  -7    6.29    0.23
   2   8   7    6.13    0.24
  -2   8  -7    6.70    0.25
  -2   8  -7    6.52    0.23
  -2   8  -7    6.02    0.24
   2   8   7    6.29    0.29
   3   8  -7    2.75    0.14
   3   8  -7    2.70    0.16
   3   8  -7    2.86    0.21
   3   8  -7    2.70    0.15
  -3   8   7    2.89    0.14
   3  -8   7    3.02    0.15
   3   8  -7    2.98    0.16
  -3   8   7    3.03    0.15
  -3   8  -7    3.04    0.17
  -3   8  -7    2.94    0.14
   3   8   7    2.82    0.14
   3   8   7    2.75    0.20
   3   8   7    2.73    0.14
  -3   8  -7    3.31    0.15
   4   8  -7    6.61    0.24
   4   8  -7    6.21    0.24
   4   8  -7    6.52    0.26
   4  -8   7    6.55    0.23
  -4   8   7    6.87    0.25
  -4   8  -7    6.70    0.25
   4   8   7    6.47    0.24
  -4   8  -7    6.69    0.25
   4   8   7    6.23    0.23
  -5   8   7    1.00    0.09
   5  -8   7    1.04    0.07
   5   8  -7    0.98    0.09
   5   8  -7    0.92    0.09
  -5   8   7    1.10    0.10
   5   8   7    1.08    0.09
   5   8   7    1.16    0.08
  -5   8  -7    0.95    0.09
   0   9  -7   83.22    2.36
   0   9  -7   82.49    2.27
   0   9   7   84.28    2.27
   0   9  -7   80.88    2.30
   0   9  -7   85.59    2.34
   0   9  -7   84.22    2.29
   1   9  -7    6.45    0.24
  -1   9   7    6.35    0.23
  -1   9   7    6.36    0.21
   1  -9   7    6.42    0.22
   1   9  -7    6.04    0.22
   1   9  -7    6.10    0.25
   1   9  -7    6.03    0.30
  -1   9  -7    5.86    0.30
  -1   9  -7    6.27    0.30
  -1   9  -7    5.90    0.21
  -1   9  -7    6.18    0.25
  -1   9  -7    5.82    0.22
  -1   9  -7    6.08    0.24
   2   9  -7   22.59    0.75
  -2   9   7   22.56    0.65
   2  -9   7   23.09    0.65
  -2   9   7   22.07    0.65
   2   9  -7   22.09    0.67
   2   9  -7   22.21    0.68
  -2   9  -7   22.60    0.65
  -2   9  -7   22.01    0.67
  -2   9  -7   22.09    0.68
  -2   9  -7   22.32    0.65
   3   9  -7   12.58    0.43
   3  -9   7   13.57    0.41
  -3   9   7   13.63    0.41
  -3   9   7   13.19    0.41
   3   9  -7   12.69    0.50
   3   9  -7   12.82    0.43
  -3   9  -7   13.45    0.41
  -3   9  -7   12.91    0.40
   3   9   7   12.59    0.41
  -3   9  -7   13.73    0.44
  -4   9   7    1.56    0.11
   4  -9   7    1.58    0.11
   4   9  -7    1.77    0.11
   4   9  -7    1.65    0.13
  -4   9  -7    1.54    0.11
  -4   9  -7    1.46    0.12
   4   9   7    1.49    0.10
   4   9   7    1.50    0.11
  -5   9   7    0.77    0.07
  -5   9   7    0.78    0.08
   5   9  -7    0.69    0.06
   5  -9   7    0.60    0.06
   5   9  -7    0.95    0.08
  -5   9   7    0.83    0.07
  -5   9  -7    0.85    0.07
   5   9   7    0.92    0.07
   0  10   7    4.05    0.17
   0  10  -7    4.31    0.18
   0  10  -7    4.20    0.18
   0  10  -7    4.29    0.20
   0  10  -7    4.25    0.25
   1  10  -7    1.67    0.11
  -1  10   7    1.82    0.14
   1  10  -7    1.69    0.13
  -1  10   7    1.65    0.12
   1  10  -7    1.81    0.17
   1  10  -7    1.76    0.13
   1 -10   7    1.72    0.11
  -1  10  -7    1.88    0.12
  -1  10  -7    1.98    0.15
  -1  10  -7    1.73    0.13
   2  10  -7    1.17    0.11
  -2  10   7    1.12    0.10
   2  10  -7    1.24    0.16
   2  10  -7    1.06    0.10
  -2  10   7    1.06    0.09
   2 -10   7    0.94    0.09
  -2  10  -7    1.15    0.11
  -2  10  -7    1.25    0.12
  -2  10  -7    1.16    0.10
  -2  10  -7    1.04    0.09
   3  10  -7    0.44    0.08
  -3  10   7    0.54    0.07
   3  10  -7    0.62    0.09
  -3  10   7    0.52    0.07
   3 -10   7    0.54    0.08
  -3  10  -7    0.58    0.07
  -3  10  -7    0.58    0.07
  -3  10  -7    0.47    0.08
  -4  10   7    0.25    0.07
  -4  10   7    0.38    0.07
   4 -10   7    0.33    0.05
   4  10  -7    0.36    0.07
  -4  10   7    0.30    0.05
  -4  10  -7    0.35    0.05
   4  10   7    0.43    0.06
  -4  10  -7    0.40    0.07
   0  11  -7   51.11    1.39
   0  11  -7   47.41    1.35
   0  11   7   47.87    1.35
   1  11  -7    1.66    0.13
   1  11  -7    1.60    0.13
  -1  11   7    1.64    0.11
   1  11  -7    1.66    0.17
   1 -11   7    1.62    0.11
  -1  11   7    1.77    0.13
  -1  11  -7    1.45    0.12
  -1  11  -7    1.69    0.12
  -1  11  -7    1.67    0.14
   2  11  -7    0.35    0.08
  -2  11   7    0.36    0.09
  -2  11   7    0.43    0.05
   2 -11   7    0.67    0.08
   2  11  -7    0.27    0.07
  -2  11   7    0.41    0.07
  -2  11  -7    0.37    0.08
  -2  11  -7    0.45    0.08
  -2  11  -7    0.43    0.05
  -2  11  -7    0.56    0.08
  -3  11   7   10.79    0.34
  -3  11   7   11.06    0.37
  -3  11   7   10.39    0.35
   3  11  -7   10.72    0.35
   3 -11   7   11.61    0.34
   3  11  -7   10.97    0.35
  -3  11   7   10.68    0.33
  -3  11  -7   10.68    0.36
  -3  11  -7   10.61    0.34
  -3  11  -7   10.89    0.33
  -4  11   7    2.97    0.11
   4  11  -7    2.87    0.13
  -4  11   7    2.60    0.13
   4 -11   7    2.84    0.11
  -4  11   7    2.89    0.13
  -4  11  -7    2.85    0.11
  -4  11  -7    2.79    0.13
   0  12   7   10.62    0.34
   0  12  -7   10.55    0.34
   0  12  -7   10.79    0.37
  -1  12   7    0.61    0.09
   1  12  -7    0.57    0.09
  -1  12   7    0.38    0.06
   1 -12   7    0.70    0.07
  -1  12  -7    0.67    0.10
  -1  12  -7    0.58    0.08
  -1  12  -7    0.54    0.07
   2  12  -7    2.43    0.13
  -2  12   7    2.45    0.13
  -2  12   7    2.39    0.14
  -2  12   7    2.37    0.12
   2  12  -7    2.38    0.14
   2 -12   7    2.37    0.12
  -2  12  -7    2.40    0.14
  -2  12  -7    2.43    0.13
  -2  12  -7    2.24    0.14
  -3  12   7    0.06    0.05
  -3  12   7    0.04    0.05
   3 -12   7    0.15    0.05
   3  12  -7    0.07    0.05
  -3  12   7    0.10    0.05
  -3  12  -7    0.10    0.05
  -3  12  -7    0.11    0.05
   0  13  -7    0.51    0.08
   0  13  -7    0.59    0.06
   0  13   7    0.53    0.06
  -1  13   7    3.23    0.14
   1  13  -7    3.26    0.16
  -1  13   7    3.28    0.15
  -1  13  -7    3.19    0.16
  -1  13  -7    2.95    0.14
  -2  13   7    2.20    0.13
   2 -13   7    2.34    0.11
   2  13  -7    2.37    0.13
  -2  13   7    2.35    0.11
  -2  13  -7    2.23    0.11
  -2  13  -7    2.40    0.13
  -2  13  -7    2.53    0.12
   0  14  -7    1.11    0.10
   0  14  -7    1.02    0.07
   1  14  -7    0.96    0.08
  -1  14   7    0.78    0.06
  -1  14  -7    0.80    0.08
  -1  14  -7    0.86    0.07
   0   0   8  101.38    2.92
   1   0   8    0.48    0.07
   1   0  -8    0.29    0.06
   1   0   8    0.28    0.11
  -1   0   8    0.29    0.12
   2   0   8   33.92    0.98
   2   0  -8   35.75    1.00
   2   0   8   32.96    1.20
  -2   0   8   34.00    1.19
   3   0   8    3.91    0.19
   3   0  -8    4.10    0.22
   4   0  -8    3.12    0.16
   4   0  -8    2.80    0.14
   4   0   8    3.06    0.15
   4   0  -8    3.12    0.21
   4   0   8    3.11    0.14
   4   0   8    3.06    0.13
   5   0  -8    1.81    0.14
   5   0   8    1.71    0.11
   5   0  -8    1.56    0.12
   5   0  -8    1.57    0.17
   5   0   8    1.87    0.13
   5   0  -8    1.62    0.12
   6   0  -8    2.84    0.14
   6   0   8    3.03    0.14
   6   0  -8    2.92    0.14
   6   0   8    2.76    0.13
   6   0  -8    3.03    0.15
   0   1   8   39.98    1.30
   0  -1   8   41.79    1.31
   0   1  -8   39.32    1.11
   1   1  -8  131.00    3.56
  -1   1   8  134.92    3.77
   1  -1   8  131.12    3.55
   1  -1   8  135.55    3.77
  -1  -1   8  125.68    3.73
   1  -1  -8  130.91    3.56
   1   1   8  130.62    3.75
   1   1   8  134.28    3.56
   2   1  -8   10.22    0.36
   2  -1   8    9.72    0.33
  -2   1   8    9.69    0.51
   2  -1   8   10.14    0.53
   2   1   8   10.12    0.35
   2  -1  -8   10.75    0.36
  -2  -1   8    9.71    0.49
   3   1  -8   12.68    0.45
   3   1   8   12.06    0.43
   3  -1  -8   12.29    0.44
   4  -1   8   22.31    0.63
   4   1  -8   22.27    0.65
   4   1  -8   22.17    0.73
   4   1  -8   21.16    0.65
   4  -1   8   21.74    0.64
   4   1  -8   21.49    0.64
   4  -1  -8   22.05    0.73
   4  -1  -8   20.71    0.63
   4   1   8   21.37    0.63
   4   1   8   21.11    0.70
   4   1   8   22.16    0.65
   4   1   8   21.67    0.63
   4  -1  -8   22.05    0.65
   5   1  -8    0.35    0.07
   5  -1   8    0.34    0.08
   5   1  -8    0.43    0.09
   5   1  -8    0.30    0.07
   5   1  -8    0.38    0.11
   5  -1  -8    0.32    0.08
   5  -1  -8    0.25    0.07
   5   1   8    0.22    0.06
   5  -1  -8    0.33    0.10
   5   1   8    0.35    0.07
   5   1   8    0.30    0.07
   6  -1   8    0.19    0.06
   6   1  -8    0.16    0.05
   6   1  -8    0.24    0.06
   6   1  -8    0.12    0.05
   6  -1  -8    0.21    0.06
   6  -1  -8    0.18    0.05
   6   1   8    0.18    0.06
   6   1   8    0.06    0.05
   6  -1  -8    0.08    0.05
   0   2   8    0.30    0.06
   0  -2   8    0.27    0.11
   0   2  -8    0.35    0.06
   0   2   8    0.30    0.11
  -1   2   8   45.09    1.48
   1  -2   8   44.65    1.27
   1   2  -8   46.49    1.29
   1  -2   8   47.54    1.50
  -1  -2   8   45.78    1.45
   1   2   8   45.74    1.29
   1   2   8   45.56    1.46
   2   2  -8   14.68    0.47
   2  -2   8   14.33    0.67
  -2   2   8   13.91    0.66
  -2  -2   8   13.33    0.60
   2  -2  -8   14.28    0.47
   2   2   8   14.94    0.47
   3   2  -8   20.52    0.69
   3   2   8   21.57    0.68
   3  -2  -8   21.75    0.69
   4   2  -8    7.75    0.28
   4   2  -8    7.01    0.26
   4  -2   8    7.48    0.27
   4   2  -8    7.08    0.27
   4   2  -8    7.51    0.34
   4  -2   8    7.31    0.25
   4  -2  -8    7.40    0.27
   4   2   8    7.41    0.26
   4   2   8    7.70    0.26
   4  -2  -8    7.23    0.34
   4   2   8    7.79    0.33
   4   2   8    7.47    0.27
   5   2  -8   15.56    0.47
   5   2  -8   13.98    0.46
   5   2  -8   14.35    0.47
   5   2  -8   15.89    0.49
   5  -2   8   15.97    0.48
   5   2   8   14.39    0.46
   5   2   8   14.50    0.47
   5  -2  -8   16.10    0.47
   5  -2  -8   15.68    0.65
   5   2   8   15.88    0.47
   5  -2  -8   14.74    0.48
   6   2  -8    6.36    0.24
   6  -2   8    6.43    0.22
   6   2  -8    6.18    0.22
   6   2  -8    6.18    0.22
   6   2   8    6.28    0.22
   6  -2  -8    6.73    0.23
   6  -2  -8    6.55    0.22
   6   2   8    6.33    0.22
   6  -2  -8    6.50    0.23
   0   3   8   37.33    1.04
   0   3   8   35.70    1.21
   0  -3   8   36.56    1.21
   0   3  -8   37.03    1.04
  -1   3   8   57.66    1.85
   1   3  -8   58.74    1.64
   1  -3   8   60.67    1.86
  -1  -3   8   58.62    1.80
   1   3   8   59.37    1.65
   2  -3   8    1.37    0.22
  -2   3   8    1.22    0.21
   2   3  -8    1.78    0.14
  -2  -3   8    1.47    0.19
   2   3   8    1.34    0.13
   3   3  -8   19.07    0.60
   3   3  -8   19.53    0.59
   3   3  -8   21.63    0.63
   3   3  -8   22.62    0.62
   3  -3   8   18.95    0.58
   3   3  -8   21.05    0.67
   3  -3  -8   20.21    0.66
   3   3   8   19.31    0.59
   3   3   8   19.38    0.59
   3   3   8   19.06    0.59
   3   3   8   20.49    0.66
   4   3  -8    8.57    0.29
   4   3  -8    8.53    0.30
   4   3  -8    8.75    0.30
   4  -3   8    8.42    0.28
   4  -3   8    8.67    0.29
   4   3  -8    8.53    0.30
   4   3  -8    8.40    0.31
   4   3  -8    8.88    0.38
   4  -3  -8    8.83    0.38
   4   3   8    8.37    0.36
   4   3   8    8.34    0.29
   4   3   8    8.53    0.30
   4   3   8    8.47    0.29
   5  -3   8    2.52    0.14
   5   3  -8    2.78    0.16
   5   3  -8    2.66    0.14
   5   3  -8    2.57    0.15
   5   3  -8    2.28    0.14
   5  -3  -8    2.57    0.14
   5   3   8    2.86    0.15
   5   3   8    2.54    0.15
   5   3   8    2.64    0.14
   6   3  -8    2.13    0.11
   6   3  -8    1.96    0.13
   6   3  -8    2.11    0.11
   6  -3   8    1.99    0.11
   6   3   8    2.18    0.11
   6   3   8    2.14    0.11
   6  -3  -8    2.19    0.11
   6   3   8    2.07    0.10
   6  -3  -8    2.21    0.12
   0   4  -8   87.65    2.39
   0   4   8   86.89    2.39
   0  -4   8   86.66    2.57
   1  -4   8  113.41    3.28
  -1   4   8  112.08    3.02
  -1   4   8  107.86    3.26
   1   4  -8  110.40    3.03
   1   4   8  112.56    3.03
  -1  -4   8  112.48    3.19
  -1   4  -8  108.31    3.01
  -2   4   8   25.44    1.03
   2   4  -8   26.09    0.78
   2   4   8   25.27    0.77
  -2  -4   8   24.11    0.89
   3   4  -8   52.00    1.47
   3  -4   8   49.76    1.37
   3   4  -8   50.46    1.38
   3   4  -8   48.78    1.39
  -3   4   8   47.39    1.38
   3   4  -8   49.33    1.39
   3   4  -8   49.13    1.39
   3   4   8   50.61    1.36
  -3   4  -8   49.37    1.38
   3   4   8   49.40    1.38
   3   4   8   50.38    1.38
  -3   4  -8   47.02    1.38
   3   4   8   51.86    1.46
   3   4   8   50.95    1.38
   4  -4   8   10.84    0.35
   4  -4   8   11.04    0.36
   4   4  -8   10.77    0.37
   4   4  -8   10.73    0.35
   4   4  -8   11.41    0.37
  -4   4   8   10.90    0.36
   4   4  -8   11.32    0.38
   4   4  -8   10.81    0.44
   4   4  -8   11.13    0.36
  -4   4  -8   10.81    0.36
   4   4   8   10.98    0.44
   4   4   8   11.12    0.36
   4   4   8   11.12    0.36
   4   4   8   10.78    0.36
   4  -4  -8   11.52    0.45
   5   4  -8    0.54    0.07
   5  -4   8    0.68    0.07
   5   4  -8    0.66    0.09
   5   4  -8    0.68    0.09
   5   4  -8    0.56    0.08
   5  -4   8    0.53    0.07
   5  -4  -8    0.56    0.07
   5   4   8    0.64    0.09
   5   4   8    0.54    0.08
   5   4   8    0.64    0.08
   6   4  -8    0.15    0.05
   6   4  -8    0.12    0.04
   6  -4   8    0.22    0.07
   6   4  -8    0.12    0.04
   6  -4  -8    0.10    0.04
   6  -4  -8    0.20    0.05
   6   4   8    0.16    0.04
   6   4   8    0.12    0.04
   6   4   8    0.16    0.05
   0  -5   8  191.54    5.37
   0   5   8  189.40    5.17
   0   5  -8  193.84    5.18
  -1   5   8   13.48    0.42
   1   5  -8   13.66    0.45
   1  -5   8   12.40    0.62
  -1   5  -8   13.06    0.43
  -1  -5   8   12.72    0.54
   1   5   8   13.07    0.44
   2   5  -8   90.85    2.52
   2   5   8   89.44    2.51
   3   5  -8   22.03    0.64
   3   5  -8   22.19    0.65
  -3   5   8   20.69    0.64
   3   5  -8   22.49    0.66
   3   5  -8   21.03    0.65
   3   5  -8   22.09    0.72
   3  -5   8   21.58    0.63
   3   5   8   22.05    0.64
   3   5   8   21.07    0.71
   3   5   8   21.80    0.64
  -3   5  -8   21.90    0.64
   3   5   8   22.73    0.64
  -3   5  -8   22.10    0.65
   4   5  -8   11.38    0.36
   4   5  -8   10.53    0.37
   4   5  -8   10.26    0.37
   4  -5   8   10.76    0.34
   4   5  -8   10.71    0.36
  -4   5   8   10.60    0.36
   4   5  -8   11.12    0.44
   4   5   8   10.30    0.35
   4   5   8   10.65    0.35
   4   5   8   11.14    0.36
   4  -5  -8   10.95    0.45
  -4   5  -8   11.10    0.36
   4   5   8   11.00    0.44
   5  -5   8    0.91    0.07
   5   5  -8    0.95    0.09
   5   5  -8    0.78    0.08
   5   5  -8    0.79    0.08
   5   5  -8    0.86    0.09
   5   5   8    0.96    0.09
   5   5   8    0.73    0.08
   5  -5  -8    0.95    0.08
  -5   5  -8    0.83    0.08
   5   5   8    0.84    0.08
   6   5  -8    0.49    0.06
   6   5  -8    0.47    0.05
   6   5   8    0.48    0.05
   6   5   8    0.49    0.05
   6  -5  -8    0.53    0.06
   0   6   8  269.47    7.32
   0   6  -8  279.61    7.29
   0  -6   8  262.87    7.48
   1   6  -8    3.34    0.19
   1   6   8    3.48    0.18
  -1   6  -8    3.39    0.18
   2   6  -8    8.55    0.30
   2   6  -8    8.72    0.30
  -2   6   8    8.58    0.28
   2  -6   8    8.44    0.28
   2   6  -8    8.79    0.35
   2   6  -8    8.67    0.30
   2   6   8    8.73    0.28
   2   6   8    8.46    0.28
  -2   6  -8    8.56    0.29
   2   6   8    9.09    0.35
   2   6   8    8.57    0.27
  -2   6  -8    8.41    0.28
  -2   6  -8    8.49    0.28
   3   6  -8    7.36    0.33
   3   6  -8    7.05    0.25
   3   6  -8    6.95    0.26
   3   6  -8    6.60    0.26
   3   6  -8    6.88    0.26
   3  -6   8    6.89    0.24
  -3   6   8    7.13    0.25
  -3   6  -8    6.90    0.26
   3   6   8    6.96    0.32
   3   6   8    7.14    0.25
  -3   6  -8    6.69    0.25
   3   6   8    6.97    0.25
   4   6  -8   19.09    0.60
  -4   6   8   20.07    0.60
   4   6  -8   19.35    0.60
   4   6  -8   18.91    0.67
   4  -6   8   19.86    0.58
   4   6  -8   19.05    0.60
  -4   6  -8   20.48    0.60
   4   6   8   19.92    0.59
  -4   6  -8   20.08    0.60
   4  -6  -8   20.62    0.69
   4   6   8   19.46    0.59
   4   6   8   19.05    0.68
   5   6  -8    1.76    0.13
   5   6  -8    1.56    0.12
  -5   6   8    1.81    0.12
   5  -6   8    1.71    0.10
   5   6  -8    1.72    0.12
   5   6   8    1.74    0.12
   5   6   8    1.70    0.12
  -5   6  -8    1.59    0.12
   0   7  -8    4.95    0.24
   1  -7   8    5.66    0.21
   1   7  -8    5.43    0.22
   1   7  -8    5.89    0.27
   1   7  -8    6.41    0.23
  -1   7   8    5.58    0.20
  -1   7  -8    5.55    0.20
   1   7   8    5.84    0.26
  -1   7  -8    6.00    0.20
   1   7   8    5.72    0.20
  -1   7  -8    6.00    0.27
  -1   7  -8    5.84    0.22
   2   7  -8   11.15    0.37
   2   7  -8   12.04    0.37
   2   7  -8   10.55    0.42
  -2   7   8   11.22    0.35
   2   7  -8   10.86    0.37
   2  -7   8   10.70    0.35
  -2   7  -8   10.88    0.35
   2   7   8   10.63    0.35
   2   7   8   10.89    0.42
   2   7   8   11.53    0.35
  -2   7  -8   10.89    0.36
   2   7   8   11.44    0.34
  -2   7  -8   10.80    0.34
   3   7  -8   44.83    1.24
   3  -7   8   44.28    1.23
   3   7  -8   44.30    1.26
  -3   7   8   44.91    1.23
   3   7  -8   45.19    1.34
   3   7  -8   44.58    1.26
  -3   7   8   43.96    1.24
   3   7  -8   42.09    1.25
  -3   7  -8   43.24    1.24
   3   7   8   43.82    1.24
   3   7   8   45.05    1.33
  -3   7  -8   46.27    1.26
   3   7   8   43.55    1.24
  -3   7  -8   44.07    1.23
   4   7  -8    7.46    0.28
   4   7  -8    7.25    0.28
  -4   7   8    7.80    0.27
   4  -7   8    7.58    0.26
   4   7  -8    7.39    0.27
   4   7  -8    7.58    0.28
   4   7   8    7.47    0.27
  -4   7  -8    8.15    0.28
   4   7   8    7.49    0.27
  -4   7  -8    7.57    0.28
   5   7  -8    1.24    0.11
   5   7  -8    1.33    0.10
  -5   7   8    1.23    0.10
   5   7  -8    1.18    0.10
   5  -7   8    1.27    0.09
  -5   7  -8    1.26    0.10
   5   7   8    1.33    0.10
   5  -7  -8    1.26    0.09
   5   7   8    1.48    0.10
   0   8  -8   14.28    0.43
   0   8  -8   14.00    0.45
   0   8  -8   15.44    0.52
   0   8  -8   14.17    0.46
   0   8  -8   14.41    0.45
   1  -8   8   17.83    0.53
   1   8  -8   18.71    0.56
   1   8  -8   17.11    0.52
   1   8  -8   17.25    0.54
   1   8  -8   19.16    0.63
  -1   8   8   18.24    0.52
   1   8  -8   17.41    0.55
  -1   8  -8   17.39    0.55
  -1   8  -8   18.39    0.55
  -1   8  -8   18.36    0.61
  -1   8  -8   18.05    0.53
   1   8   8   17.18    0.59
  -1   8  -8   18.89    0.53
   2   8  -8    0.07    0.06
  -2   8   8    0.07    0.05
   2  -8   8    0.17    0.06
   2   8  -8    0.26    0.09
   2   8  -8    0.13    0.06
  -2   8   8    0.13    0.06
   2   8  -8    0.20    0.08
  -2   8  -8    0.20    0.07
  -2   8  -8    0.13    0.06
   2   8   8    0.34    0.06
  -2   8  -8    0.09    0.05
   2   8   8    0.11    0.08
  -3   8   8    0.86    0.08
   3   8  -8    0.81    0.10
   3   8  -8    0.94    0.10
   3   8  -8    0.92    0.13
  -3   8   8    0.93    0.09
   3  -8   8    0.96    0.09
   3   8  -8    1.07    0.09
   3   8  -8    0.83    0.10
  -3   8  -8    0.97    0.09
  -3   8  -8    1.13    0.11
   3   8   8    1.16    0.10
   3   8   8    1.11    0.15
   3   8   8    0.96    0.09
  -3   8  -8    1.06    0.11
  -4   8   8    7.02    0.24
   4  -8   8    6.58    0.23
   4   8  -8    6.62    0.24
   4   8  -8    6.54    0.25
   4   8  -8    6.40    0.26
   4   8   8    6.52    0.24
  -4   8  -8    6.50    0.25
   4   8   8    6.45    0.23
  -4   8  -8    6.74    0.24
   5   8  -8    1.69    0.11
   5   8  -8    1.58    0.10
  -5   8   8    1.56    0.10
   5  -8   8    1.75    0.09
  -5   8   8    1.67    0.11
   5   8   8    1.77    0.10
   5   8   8    1.70    0.09
  -5   8  -8    1.76    0.10
   0   9  -8   14.56    0.52
   0   9  -8   13.51    0.42
   0   9  -8   13.45    0.45
   0   9  -8   13.86    0.44
   0   9   8   14.10    0.42
   0   9  -8   13.82    0.44
  -1   9   8   10.32    0.33
   1  -9   8   10.23    0.33
   1   9  -8    9.86    0.32
   1   9  -8   10.49    0.36
   1   9  -8    9.99    0.35
  -1   9   8   10.06    0.32
   1   9  -8   10.08    0.42
  -1   9  -8   10.16    0.32
  -1   9  -8   10.45    0.35
  -1   9  -8   10.44    0.36
  -1   9  -8   10.69    0.41
  -1   9  -8   10.10    0.34
  -1   9  -8   10.44    0.34
   2   9  -8   32.91    1.02
   2   9  -8   32.22    0.95
  -2   9   8   32.00    0.92
   2   9  -8   31.91    0.94
   2  -9   8   33.56    0.92
  -2   9   8   32.28    0.92
  -2   9  -8   32.94    0.92
  -2   9  -8   30.77    0.93
  -2   9  -8   32.19    0.92
  -2   9  -8   33.24    0.95
   3   9  -8    4.63    0.34
   3  -9   8    5.00    0.20
  -3   9   8    4.87    0.20
   3   9  -8    5.21    0.22
   3   9  -8    5.16    0.22
  -3   9   8    5.19    0.20
   3   9   8    5.05    0.20
   3   9   8    4.93    0.19
  -3   9  -8    4.88    0.20
  -3   9  -8    5.20    0.22
  -3   9  -8    5.13    0.20
   4   9  -8    1.47    0.10
   4  -9   8    1.54    0.10
   4   9  -8    1.37    0.12
  -4   9   8    1.43    0.10
  -4   9  -8    1.56    0.11
   4   9   8    1.39    0.10
  -4   9  -8    1.42    0.11
   4   9   8    1.44    0.10
  -5   9   8   13.65    0.44
  -5   9   8   12.85    0.38
   5   9  -8   12.83    0.39
  -5   9  -8   12.82    0.38
   5   9   8   13.85    0.42
   0  10   8   35.32    1.01
   0  10  -8   35.23    1.11
   0  10  -8   37.19    1.01
   0  10  -8   37.59    1.05
   0  10  -8   33.99    1.02
   1  10  -8   24.94    0.82
   1 -10   8   25.20    0.71
   1  10  -8   26.68    0.76
  -1  10   8   25.17    0.72
  -1  10   8   23.77    0.74
   1  10  -8   25.02    0.74
  -1  10   8   23.74    0.70
   1  10  -8   22.96    0.71
  -1  10  -8   26.06    0.75
  -1  10  -8   25.24    0.72
  -1  10  -8   24.48    0.74
   2 -10   8    0.62    0.08
   2  10  -8    0.37    0.09
   2  10  -8    0.36    0.10
  -2  10   8    0.49    0.06
   2  10  -8    0.38    0.08
  -2  10   8    0.28    0.07
  -2  10  -8    0.40    0.06
  -2  10  -8    0.40    0.08
  -2  10  -8    0.36    0.07
  -2  10  -8    0.55    0.09
  -3  10   8    1.48    0.10
   3  10  -8    1.72    0.13
  -3  10   8    1.76    0.11
   3 -10   8    1.92    0.12
   3  10  -8    1.79    0.13
  -3  10  -8    1.42    0.11
  -3  10  -8    1.71    0.11
  -3  10  -8    1.70    0.13
  -4  10   8    3.93    0.17
  -4  10   8    3.80    0.15
   4  10  -8    3.86    0.17
   4 -10   8    3.97    0.15
  -4  10   8    3.70    0.16
   4  10   8    3.95    0.15
  -4  10  -8    3.79    0.15
  -4  10  -8    4.00    0.16
   0  11  -8    8.00    0.30
   0  11  -8    8.36    0.36
   0  11  -8    7.74    0.26
   0  11  -8    6.79    0.33
   0  11   8    7.29    0.26
  -1  11   8   16.05    0.48
   1 -11   8   15.55    0.46
   1  11  -8   16.11    0.51
  -1  11   8   15.12    0.49
   1  11  -8   15.55    0.49
  -1  11  -8   15.14    0.47
  -1  11  -8   15.80    0.50
  -1  11  -8   15.19    0.49
  -2  11   8    8.63    0.31
   2  11  -8    8.57    0.31
  -2  11   8    8.99    0.29
   2  11  -8    8.40    0.30
   2 -11   8    8.96    0.28
  -2  11   8    8.44    0.27
  -2  11  -8    8.39    0.27
  -2  11  -8    8.44    0.31
  -2  11  -8    8.46    0.30
  -2  11  -8    8.86    0.29
  -3  11   8    1.60    0.12
   3  11  -8    1.56    0.12
  -3  11   8    1.51    0.12
  -3  11   8    1.43    0.10
   3  11  -8    1.52    0.11
  -3  11   8    1.49    0.09
   3 -11   8    1.78    0.11
  -3  11  -8    1.59    0.12
  -3  11  -8    1.55    0.10
  -3  11  -8    1.66    0.09
   4  11  -8    3.11    0.13
   4 -11   8    3.25    0.12
  -4  11   8    3.11    0.13
  -4  11   8    3.14    0.13
  -4  11   8    2.89    0.11
  -4  11  -8    3.05    0.11
  -4  11  -8    3.23    0.13
   0  12  -8    1.44    0.10
   0  12  -8    1.52    0.14
   0  12   8    1.33    0.10
  -1  12   8    3.20    0.15
  -1  12   8    3.22    0.16
   1  12  -8    3.05    0.17
  -1  12  -8    3.04    0.15
  -1  12  -8    3.08    0.15
  -1  12  -8    3.40    0.17
   2  12  -8    4.20    0.18
   2  12  -8    3.92    0.18
   2 -12   8    4.31    0.16
  -2  12   8    4.22    0.19
  -2  12   8    4.22    0.17
  -2  12  -8    4.22    0.18
  -2  12  -8    4.46    0.17
  -2  12  -8    4.15    0.18
   3  12  -8    2.16    0.11
   3  12  -8    1.91    0.11
   3 -12   8    1.97    0.10
  -3  12   8    2.12    0.10
  -3  12   8    2.18    0.12
  -3  12   8    2.15    0.11
  -3  12  -8    2.04    0.11
  -3  12  -8    2.11    0.10
   0  13  -8    5.38    0.22
   0  13  -8    5.44    0.19
   1  13  -8    6.16    0.24
  -1  13   8    5.90    0.22
  -1  13   8    6.69    0.21
  -1  13  -8    6.23    0.24
  -1  13  -8    6.41    0.21
   2 -13   8    1.75    0.09
   2  13  -8    1.75    0.11
  -2  13   8    1.82    0.10
  -2  13   8    1.68    0.10
  -2  13  -8    1.72    0.10
  -2  13  -8    1.73    0.10
  -2  13  -8    1.75    0.10
   0  14  -8    1.72    0.10
   1  14  -8    0.86    0.08
  -1  14  -8    0.98    0.09
  -1  14  -8    0.83    0.07
   0   0   9   -0.02    0.09
  -1   0   9   19.39    0.75
   1   0   9   18.26    0.74
   1   0   9   19.00    0.57
   1   0  -9   18.05    0.56
   2   0   9   11.25    0.38
   2   0  -9   12.22    0.40
   2   0   9   11.13    0.58
  -2   0   9   11.22    0.57
   3   0   9   10.85    0.39
   3   0   9   10.38    0.35
   3   0  -9   11.27    0.41
   4   0  -9    1.61    0.16
   4   0   9    1.46    0.10
   4   0   9    1.37    0.10
   4   0  -9    1.54    0.11
   4   0  -9    1.54    0.13
   4   0   9    1.52    0.12
   5   0   9   -0.04    0.06
   5   0  -9   -0.04    0.05
   5   0   9    0.04    0.05
   5   0  -9    0.04    0.06
   5   0  -9   -0.05    0.06
   6   0  -9    4.49    0.17
   6   0  -9    4.40    0.17
   6   0   9    4.35    0.18
   6   0  -9    4.56    0.18
   0  -1   9   42.50    1.36
   0   1  -9   39.34    1.14
   0   1   9   41.88    1.36
   1  -1   9  104.99    3.08
  -1   1   9  107.12    3.08
   1   1  -9  101.96    2.85
   1  -1   9  103.97    2.84
   1   1   9  109.22    2.85
  -1  -1   9  109.08    3.07
   1  -1  -9  101.46    2.84
   1   1   9   99.36    3.05
  -2   1   9   25.05    0.99
   2  -1   9   24.86    1.00
   2  -1   9   24.60    0.75
   2   1  -9   26.49    0.77
  -2  -1   9   24.58    0.96
   2   1   9   25.40    0.76
   2  -1  -9   26.38    0.77
   3   1  -9    4.59    0.20
   3   1  -9    4.83    0.25
   3  -1   9    4.33    0.18
   3   1  -9    4.88    0.20
   3   1   9    4.15    0.22
   3  -1  -9    4.35    0.19
   3   1   9    4.54    0.18
   3  -1  -9    4.63    0.24
   4   1  -9   30.39    0.89
   4  -1   9   30.71    0.86
   4   1  -9   29.86    0.87
   4   1  -9   30.52    0.89
   4  -1   9   30.53    0.88
   4   1  -9   31.32    0.97
   4   1   9   30.57    0.88
   4  -1  -9   29.10    0.87
   4   1   9   30.69    0.86
   4   1   9   30.41    0.87
   4  -1  -9   30.92    0.89
   4   1   9   30.93    0.87
   4  -1  -9   31.15    0.97
   5  -1   9    8.03    0.29
   5   1  -9    7.93    0.30
   5   1  -9    7.91    0.28
   5   1  -9    8.01    0.28
   5   1   9    7.75    0.28
   5   1   9    8.37    0.29
   5  -1  -9    8.40    0.30
   5  -1  -9    8.31    0.29
   6   1  -9    3.94    0.16
   6   1  -9    4.09    0.17
   6   1  -9    3.93    0.15
   6  -1   9    4.05    0.16
   6  -1  -9    4.11    0.16
   6   1   9    3.94    0.15
   6  -1  -9    3.87    0.17
   6   1   9    4.03    0.16
   6  -1  -9    3.87    0.16
   0   2  -9  187.61    5.14
   0   2   9  192.02    5.21
   0   2   9  192.77    5.37
   0  -2   9  193.74    5.37
   1   2  -9   41.42    1.18
   1  -2   9   41.21    1.16
  -1   2   9   41.56    1.40
   1  -2   9   42.25    1.40
   1  -2  -9   41.00    1.17
   1   2   9   38.20    1.35
   1   2   9   43.09    1.18
  -1  -2   9   42.62    1.37
   2  -2   9    8.60    0.52
   2   2  -9    9.35    0.34
  -2   2   9    8.42    0.51
   2   2   9    9.43    0.33
   2  -2  -9    8.79    0.33
  -2  -2   9    8.83    0.47
   3  -2   9    9.28    0.30
   3   2  -9    9.64    0.38
   3  -2   9    9.39    0.31
   3   2  -9    9.36    0.32
   3   2  -9    9.38    0.31
   3   2  -9    9.09    0.32
   3  -2  -9    9.96    0.38
   3   2   9    9.38    0.31
   3   2   9    9.04    0.30
   3   2   9   10.26    0.38
   3   2   9    9.40    0.31
   3   2   9    9.75    0.31
   4   2  -9    4.63    0.20
   4  -2   9    4.73    0.19
   4   2  -9    4.46    0.20
   4   2  -9    4.26    0.19
   4   2  -9    4.65    0.26
   4  -2   9    4.46    0.17
   4   2   9    4.27    0.19
   4   2   9    4.61    0.25
   4   2   9    4.52    0.18
   4  -2  -9    4.61    0.26
   4  -2  -9    4.35    0.19
   4   2   9    4.58    0.19
   5   2  -9    3.13    0.17
   5   2  -9    2.84    0.15
   5  -2   9    3.23    0.16
   5   2  -9    2.92    0.16
   5   2   9    3.04    0.16
   5   2   9    3.01    0.15
   5  -2  -9    2.92    0.16
   5   2   9    3.14    0.15
   6   2  -9    1.66    0.10
   6  -2   9    1.86    0.11
   6   2  -9    1.86    0.10
   6   2  -9    1.95    0.12
   6  -2  -9    1.70    0.11
   6   2   9    1.79    0.11
   6  -2  -9    1.75    0.11
   6  -2  -9    1.83    0.11
   6   2   9    1.75    0.10
   0   3  -9   40.68    1.15
   0   3   9   41.39    1.16
   0  -3   9   42.12    1.36
   0   3   9   39.17    1.35
  -1   3   9  311.47   10.73
   1   3  -9  307.70    8.47
   1  -3   9  323.12    9.22
  -1  -3   9  315.21    9.19
   1   3   9  314.19    8.59
   2  -3   9   16.14    0.78
  -2   3   9   16.04    0.77
   2   3  -9   17.96    0.56
   2  -3  -9   16.92    0.55
   2   3   9   17.07    0.55
  -2  -3   9   16.25    0.70
   3   3  -9   12.93    0.43
   3   3  -9   13.95    0.43
  -3   3   9   13.37    0.43
   3   3  -9   13.77    0.44
   3   3  -9   14.36    0.50
   3  -3   9   13.48    0.42
   3   3  -9   13.82    0.44
   3  -3   9   13.45    0.42
   3   3   9   14.70    0.50
   3   3   9   13.86    0.42
  -3   3  -9   12.98    0.43
   3   3   9   14.19    0.41
   3  -3  -9   14.61    0.50
   3   3   9   14.36    0.43
   3   3   9   14.18    0.43
   4   3  -9   10.44    0.37
   4   3  -9   10.92    0.37
   4  -3   9   10.43    0.34
   4   3  -9   10.65    0.35
   4   3  -9   10.91    0.36
   4   3  -9   11.65    0.45
   4  -3   9   11.03    0.36
   4   3  -9   10.62    0.36
   4   3   9   11.00    0.36
   4  -3  -9   11.46    0.45
   4   3   9   11.07    0.36
   4   3   9   10.47    0.36
   4   3   9   11.16    0.43
   5  -3   9    3.23    0.16
   5   3  -9    3.40    0.18
   5   3  -9    3.55    0.16
   5  -3   9    3.09    0.14
   5   3  -9    3.69    0.17
   5   3   9    3.38    0.16
   5   3   9    3.34    0.16
   5   3   9    3.40    0.17
   6  -3   9    2.47    0.11
   6   3  -9    2.59    0.12
   6   3  -9    2.54    0.11
   6   3  -9    2.54    0.13
   6   3   9    2.48    0.12
   6  -3  -9    2.68    0.12
   6   3   9    2.76    0.12
   6  -3  -9    2.50    0.13
   6   3   9    2.47    0.11
   0   4  -9    2.09    0.13
   0  -4   9    2.11    0.23
   0   4   9    2.14    0.14
  -1   4   9    4.92    0.22
  -1   4   9    4.83    0.36
   1  -4   9    5.25    0.38
   1   4  -9    5.16    0.23
   1   4   9    5.37    0.23
  -1  -4   9    4.90    0.32
   2   4  -9   43.52    1.28
   2   4   9   44.14    1.28
   3   4  -9   10.00    0.33
   3   4  -9    9.56    0.34
   3   4  -9    9.80    0.34
   3  -4   9   10.13    0.32
   3   4  -9   10.48    0.41
   3   4  -9    9.86    0.33
  -3   4   9    9.78    0.33
   3   4   9   10.10    0.33
   3   4   9    9.45    0.32
  -3   4  -9    9.70    0.33
  -3   4  -9    9.69    0.33
   3   4   9   10.34    0.40
   3   4   9    9.62    0.31
   3  -4  -9   10.42    0.40
   3   4   9    9.75    0.32
   4  -4   9    8.60    0.29
   4   4  -9    9.13    0.39
  -4   4   9    8.58    0.31
   4   4  -9    8.92    0.31
   4   4  -9    8.52    0.32
   4   4  -9    9.10    0.31
   4   4  -9    8.24    0.29
   4   4  -9    9.02    0.32
   4  -4  -9    9.01    0.39
  -4   4  -9    8.74    0.31
   4   4   9    9.02    0.31
   4   4   9    9.00    0.31
   4   4   9    9.06    0.31
   4   4   9    8.85    0.38
   5  -4   9    5.69    0.22
   5   4  -9    5.96    0.22
   5  -4   9    6.03    0.21
   5   4  -9    6.14    0.24
   5   4  -9    6.36    0.23
   5   4  -9    5.48    0.23
   5   4   9    6.07    0.23
   5   4   9    6.10    0.23
   5   4   9    5.99    0.23
   6   4  -9    0.16    0.04
   6   4  -9    0.24    0.05
   6   4  -9    0.16    0.04
   6  -4  -9    0.27    0.05
   6   4   9    0.20    0.05
   6   4   9    0.23    0.05
   6   4   9    0.21    0.04
   6  -4  -9    0.16    0.05
   0  -5   9   22.35    0.89
   0   5   9   24.08    0.71
   0   5  -9   23.74    0.71
  -1   5   9    3.35    0.17
   1   5  -9    3.41    0.18
  -1   5  -9    3.26    0.17
  -1  -5   9    3.23    0.26
   1   5   9    3.52    0.19
   2   5  -9   23.60    0.72
   2  -5   9   21.80    0.63
   2   5  -9   21.40    0.65
   2   5  -9   22.25    0.65
   2   5  -9   22.12    0.66
  -2   5   9   22.01    0.64
  -2   5  -9   21.44    0.65
   2   5   9   22.96    0.71
  -2   5  -9   21.64    0.64
   3   5  -9   38.83    1.09
  -3   5   9   38.74    1.08
   3  -5   9   38.22    1.07
   3   5  -9   37.10    1.09
   3   5  -9   38.60    1.10
   3   5  -9   38.67    1.17
   3   5   9   38.90    1.08
   3   5   9   36.92    1.06
   3   5   9   37.73    1.07
  -3   5  -9   38.11    1.08
   3   5   9   37.38    1.07
   3  -5  -9   39.35    1.17
  -3   5  -9   38.19    1.08
   3   5   9   37.59    1.16
   4   5  -9    8.24    0.30
   4   5  -9    8.09    0.37
   4   5  -9    8.16    0.29
   4  -5   9    7.69    0.27
   4   5  -9    8.02    0.29
  -4   5   9    8.21    0.29
   4   5  -9    7.89    0.30
   4   5   9    8.17    0.29
   4   5   9    7.45    0.28
  -4   5  -9    8.03    0.29
   4   5   9    8.04    0.28
   4   5   9    7.68    0.36
   4  -5  -9    8.24    0.37
   5   5  -9    2.85    0.15
   5  -5   9    2.67    0.12
   5   5  -9    2.59    0.15
   5   5  -9    2.60    0.13
   5   5  -9    2.69    0.15
   5  -5  -9    2.48    0.13
   5   5   9    2.75    0.14
   5   5   9    2.86    0.14
  -5   5  -9    2.63    0.14
   5   5   9    2.52    0.13
   6   5  -9    5.45    0.19
   6   5   9    5.38    0.18
   0   6   9   62.85    1.76
   0   6  -9   61.99    1.77
   1   6  -9   35.33    1.04
   1   6   9   35.19    1.04
  -1   6  -9   33.88    1.02
   2   6  -9   45.10    1.25
   2   6  -9   45.40    1.27
   2  -6   9   45.26    1.24
  -2   6   9   43.84    1.25
   2   6  -9   47.21    1.34
   2   6  -9   45.07    1.26
   2   6  -9   43.82    1.26
   2   6   9   44.82    1.24
  -2   6  -9   43.69    1.24
   2   6   9   43.78    1.25
   2   6   9   45.99    1.33
  -2   6  -9   45.59    1.26
  -2   6  -9   45.08    1.25
   2   6   9   44.23    1.25
   3   6  -9    0.60    0.08
   3   6  -9    0.72    0.09
   3   6  -9    0.63    0.12
   3   6  -9    0.76    0.10
   3   6  -9    0.73    0.08
  -3   6   9    0.64    0.08
   3  -6   9    0.79    0.08
   3   6   9    0.59    0.08
  -3   6  -9    0.59    0.08
   3   6   9    0.79    0.08
   3   6   9    0.71    0.08
   3   6   9    0.80    0.12
   3   6   9    0.66    0.07
  -3   6  -9    0.63    0.08
   4   6  -9   27.50    0.82
  -4   6   9   28.57    0.82
   4  -6   9   29.03    0.80
   4   6  -9   26.88    0.82
   4   6  -9   29.03    0.81
   4   6  -9   26.68    0.90
   4   6  -9   29.38    0.83
   4  -6  -9   27.01    0.90
   4   6   9   26.89    0.80
   4   6   9   27.53    0.81
  -4   6  -9   27.62    0.82
   4   6   9   28.50    0.81
  -4   6  -9   28.92    0.82
   5   6  -9    2.13    0.13
   5   6  -9    2.25    0.13
   5   6  -9    2.17    0.13
   5  -6   9    2.23    0.11
  -5   6   9    2.41    0.13
  -5   6  -9    2.01    0.12
   5   6   9    2.29    0.12
   5   6   9    2.36    0.13
   0   7  -9   86.44    2.36
   0   7   9   84.44    2.40
   0   7   9   88.30    2.33
   0   7  -9   85.48    2.34
   0   7  -9   87.12    2.36
   0   7  -9   83.17    2.36
   0   7  -9   89.99    2.42
   0   7  -9   86.60    2.34
   1   7  -9   37.20    1.06
  -1   7   9   37.12    1.04
   1   7  -9   39.46    1.14
   1  -7   9   35.64    1.04
   1   7  -9   36.94    1.07
   1   7  -9   36.52    1.04
   1   7  -9   37.42    1.07
   1   7   9   39.18    1.05
  -1   7  -9   36.51    1.06
  -1   7  -9   38.69    1.12
   1   7   9   38.17    1.12
   1   7   9   38.10    1.05
  -1   7  -9   36.92    1.05
  -1   7  -9   37.68    1.04
  -1   7  -9   37.85    1.07
   2   7  -9    2.99    0.16
  -2   7   9    2.86    0.14
   2   7  -9    2.90    0.21
   2   7  -9    2.69    0.15
   2  -7   9    2.52    0.13
   2   7  -9    2.51    0.15
   2   7   9    2.47    0.13
  -2   7  -9    2.55    0.15
   2   7   9    2.86    0.13
  -2   7  -9    2.74    0.13
   2   7   9    2.79    0.19
   2   7   9    2.93    0.13
  -2   7  -9    2.73    0.14
   3   7  -9   30.95    0.93
   3   7  -9   30.65    0.91
  -3   7   9   33.57    0.91
   3   7  -9   32.94    0.94
  -3   7   9   34.34    0.92
   3  -7   9   32.37    0.91
   3   7  -9   31.90    0.94
   3   7  -9   32.23    1.02
  -3   7  -9   32.70    0.94
  -3   7  -9   30.86    0.90
   3   7   9   31.21    0.92
   3   7   9   31.44    0.91
  -3   7  -9   32.03    0.92
   3   7   9   32.16    1.01
   4  -7   9    7.91    0.27
   4   7  -9    7.92    0.29
  -4   7   9    8.04    0.28
   4   7  -9    7.37    0.28
   4   7  -9    7.78    0.28
   4   7  -9    8.03    0.29
   4   7   9    7.76    0.27
   4   7   9    7.71    0.28
  -4   7  -9    8.06    0.28
  -4   7  -9    7.39    0.28
   5   7  -9    4.55    0.18
   5   7  -9    4.58    0.18
   5  -7   9    4.74    0.16
   5   7  -9    4.58    0.19
  -5   7   9    4.46    0.18
   5  -7  -9    4.54    0.17
  -5   7  -9    4.48    0.18
   5   7   9    4.60    0.18
   5   7   9    4.45    0.17
   0   8  -9    0.02    0.08
   0   8  -9    0.04    0.05
   0   8  -9   -0.03    0.06
   0   8  -9    0.12    0.06
   0   8   9    0.05    0.04
   0   8  -9    0.05    0.05
  -1   8   9   46.04    1.26
   1   8  -9   46.35    1.29
   1   8  -9   44.95    1.30
   1   8  -9   44.67    1.26
   1  -8   9   45.21    1.26
   1   8  -9   47.15    1.37
   1   8  -9   46.18    1.28
  -1   8  -9   45.56    1.29
  -1   8  -9   46.38    1.29
   1   8   9   43.13    1.33
  -1   8  -9   44.40    1.34
  -1   8  -9   46.27    1.26
   1   8   9   47.92    1.29
  -1   8  -9   45.85    1.27
   2  -8   9   10.13    0.32
   2   8  -9    9.49    0.33
   2   8  -9    9.83    0.35
   2   8  -9   10.05    0.34
   2   8  -9    9.68    0.40
  -2   8   9    9.89    0.32
  -2   8  -9    9.82    0.32
   2   8   9    8.99    0.31
  -2   8  -9   10.11    0.32
  -2   8  -9    9.80    0.34
   2   8   9    9.39    0.31
   2   8   9    9.20    0.32
   2   8   9   10.02    0.40
   3   8  -9   12.35    0.41
  -3   8   9   12.29    0.39
   3  -8   9   12.34    0.38
  -3   8   9   12.06    0.38
   3   8  -9   11.51    0.47
   3   8  -9   11.97    0.40
   3   8  -9   12.19    0.41
   3   8  -9   11.74    0.38
  -3   8  -9   12.29    0.40
  -3   8  -9   11.74    0.39
   3   8   9   11.90    0.38
   3   8   9   11.92    0.39
   3   8   9   12.72    0.49
  -3   8  -9   11.79    0.38
   4   8  -9    9.82    0.34
   4   8  -9   10.34    0.35
  -4   8   9   10.65    0.34
   4   8  -9   10.05    0.34
   4   8  -9   10.46    0.33
   4  -8   9   10.49    0.33
   4   8   9    9.72    0.33
  -4   8  -9    9.85    0.34
  -4   8  -9   10.21    0.33
   4   8   9    9.99    0.33
   5   8  -9    0.37    0.05
  -5   8   9    0.36    0.05
   5   8  -9    0.32    0.06
  -5   8   9    0.28    0.05
   5  -8   9    0.23    0.04
   5   8   9    0.36    0.05
   5   8   9    0.35    0.05
  -5   8  -9    0.30    0.05
   0   9  -9    8.86    0.31
   0   9  -9    8.37    0.31
   0   9  -9    8.96    0.37
   0   9   9    8.78    0.29
   0   9  -9    8.32    0.29
   0   9  -9    8.36    0.30
  -1   9   9    9.99    0.33
   1   9  -9   10.27    0.36
   1  -9   9   10.33    0.32
  -1   9   9    9.95    0.31
   1   9  -9    9.46    0.32
   1   9  -9   10.10    0.35
   1   9  -9   10.08    0.41
  -1   9  -9   10.34    0.33
  -1   9  -9    9.33    0.31
  -1   9  -9   10.35    0.35
  -1   9  -9    9.61    0.40
  -1   9  -9    9.82    0.34
  -1   9  -9    9.98    0.35
  -2   9   9    9.17    0.30
   2   9  -9    9.02    0.34
   2   9  -9    9.09    0.33
   2   9  -9    9.92    0.38
   2  -9   9    9.60    0.31
  -2   9   9    9.46    0.31
   2   9  -9    9.28    0.40
   2   9   9    8.92    0.42
  -2   9  -9    9.07    0.30
  -2   9  -9    9.08    0.31
  -2   9  -9    9.18    0.33
  -3   9   9    2.19    0.13
   3   9  -9    2.15    0.15
  -3   9   9    2.08    0.12
   3   9  -9    2.04    0.15
   3  -9   9    2.19    0.13
  -3   9  -9    2.31    0.15
  -3   9  -9    2.14    0.13
  -3   9  -9    2.28    0.12
   3   9   9    1.93    0.12
   3   9   9    2.00    0.13
   4   9  -9    0.74    0.09
   4  -9   9    0.77    0.07
   4   9  -9    0.67    0.07
  -4   9   9    0.74    0.07
   4   9   9    0.66    0.07
  -4   9  -9    0.80    0.08
  -4   9  -9    0.59    0.07
   4   9   9    0.79    0.07
   0  10  -9    1.99    0.15
   0  10  -9    1.90    0.13
   0  10  -9    1.86    0.11
   0  10  -9    1.87    0.18
   0  10   9    1.80    0.11
   1 -10   9    3.51    0.15
  -1  10   9    3.68    0.18
   1  10  -9    3.50    0.19
   1  10  -9    3.76    0.24
  -1  10   9    3.45    0.14
  -1  10   9    3.61    0.16
   1  10  -9    3.41    0.15
   1  10  -9    3.74    0.18
  -1  10  -9    3.83    0.18
  -1  10  -9    3.69    0.18
  -1  10  -9    3.72    0.19
  -1  10  -9    3.72    0.17
  -2  10   9    5.82    0.22
  -2  10   9    5.84    0.21
   2  10  -9    5.79    0.24
   2  10  -9    6.17    0.25
   2 -10   9    5.79    0.22
  -2  10  -9    5.73    0.24
  -2  10  -9    6.25    0.23
  -2  10  -9    5.61    0.23
  -2  10  -9    5.75    0.21
   3  10  -9    2.13    0.14
  -3  10   9    2.19    0.11
   3  10  -9    2.10    0.14
   3 -10   9    2.27    0.13
  -3  10   9    2.15    0.12
  -3  10  -9    2.15    0.12
  -3  10  -9    2.13    0.12
  -3  10  -9    2.21    0.14
   4 -10   9    1.38    0.09
  -4  10   9    1.49    0.11
   4  10  -9    1.45    0.11
  -4  10   9    1.42    0.09
  -4  10   9    1.36    0.10
  -4  10  -9    1.38    0.10
   4  10   9    1.53    0.09
  -4  10  -9    1.44    0.09
   0  11  -9    0.40    0.07
   0  11   9    0.29    0.06
   0  11  -9    0.38    0.09
   0  11  -9    0.35    0.06
  -1  11   9   21.73    0.66
   1  11  -9   22.31    0.67
  -1  11   9   22.10    0.64
   1  11  -9   22.91    0.70
   1  11  -9   21.48    0.66
  -1  11  -9   22.05    0.64
  -1  11  -9   21.93    0.67
  -1  11  -9   21.41    0.66
  -2  11   9    9.39    0.30
   2 -11   9    9.95    0.31
   2  11  -9   10.05    0.35
  -2  11   9    9.69    0.34
  -2  11   9   10.04    0.32
   2  11  -9    9.62    0.33
  -2  11  -9    9.76    0.30
  -2  11  -9   10.45    0.32
  -2  11  -9    9.42    0.33
  -2  11  -9    9.95    0.34
   3 -11   9    2.09    0.11
  -3  11   9    2.00    0.11
   3  11  -9    1.86    0.12
  -3  11   9    1.86    0.09
   3  11  -9    1.90    0.12
  -3  11   9    1.72    0.12
  -3  11   9    2.03    0.12
  -3  11  -9    1.75    0.12
  -3  11  -9    1.86    0.09
  -3  11  -9    1.79    0.10
   4 -11   9    0.09    0.05
   0  12  -9   40.28    1.17
   0  12   9   41.52    1.17
   0  12  -9   45.02    1.21
  -1  12   9    1.97    0.12
   1  12  -9    1.93    0.12
   1  12  -9    1.92    0.14
  -1  12   9    1.86    0.11
  -1  12  -9    2.00    0.12
  -1  12  -9    1.81    0.12
  -1  12  -9    1.85    0.14
   2 -12   9    2.55    0.12
  -2  12   9    2.50    0.12
   2  12  -9    2.47    0.13
  -2  12   9    2.58    0.14
   2  12  -9    2.88    0.15
  -2  12  -9    2.64    0.12
  -2  12  -9    2.52    0.13
  -2  12  -9    2.49    0.13
  -3  12   9    1.56    0.09
  -3  12   9    1.46    0.08
  -3  12   9    1.65    0.10
   3 -12   9    1.54    0.08
   3  12  -9    1.49    0.09
  -3  12  -9    1.77    0.10
  -3  12  -9    1.51    0.08
   0  13  -9    3.99    0.18
   0  13  -9    4.11    0.15
  -1  13   9   16.05    0.47
   1  13  -9   16.19    0.49
  -1  13  -9   16.05    0.47
  -1  13  -9   16.30    0.49
   2  13  -9    1.63    0.10
  -2  13   9    1.67    0.09
  -2  13   9    1.91    0.13
  -2  13  -9    1.56    0.12
  -2  13  -9    1.63    0.09
   0  14  -9    1.63    0.10
   0   0  10  118.48    3.46
   1   0  10    9.99    0.52
   1   0  10    9.92    0.34
   1   0 -10    9.58    0.33
  -1   0  10    9.82    0.51
   2   0  10   21.25    0.67
   2   0 -10   22.19    0.68
   3   0  10    0.08    0.05
   3   0  10    0.07    0.05
   3   0  10    0.03    0.04
   3   0 -10    0.13    0.06
   3   0  10    0.03    0.06
   3   0 -10    0.00    0.05
   3   0 -10    0.12    0.08
   4   0 -10    3.34    0.23
   4   0 -10    3.19    0.15
   4   0  10    3.01    0.15
   4   0  10    3.16    0.16
   4   0  10    3.15    0.14
   4   0 -10    3.51    0.17
   5   0 -10    1.94    0.14
   5   0 -10    2.18    0.13
   5   0  10    2.23    0.14
   5   0  10    2.07    0.12
   5   0 -10    1.97    0.13
   6   0 -10    0.19    0.05
   6   0 -10    0.14    0.05
   6   0  10    0.20    0.05
   6   0 -10    0.11    0.05
   0  -1  10  382.00   11.36
   0   1  10  373.54   10.46
   1  -1  10  119.57    3.52
   1  -1  10  119.94    3.26
  -1   1  10  119.73    3.52
   1   1 -10  115.08    3.26
   1   1  10  127.74    3.27
  -1  -1  10  120.47    3.51
   1   1  10  121.27    3.52
   1  -1 -10  115.51    3.25
   2   1 -10   58.54    1.61
   2  -1  10   55.30    1.58
   2  -1  10   54.76    1.89
   2   1  10   57.04    1.60
   2  -1 -10   56.84    1.60
   3  -1  10    3.23    0.15
   3  -1  10    3.33    0.14
   3   1 -10    3.37    0.16
   3   1 -10    3.28    0.16
   3   1 -10    3.38    0.21
   3   1  10    3.93    0.21
   3  -1 -10    3.46    0.15
   3   1  10    3.43    0.15
   3   1  10    3.80    0.15
   3   1  10    3.52    0.16
   3   1  10    3.37    0.14
   3  -1 -10    3.50    0.22
   4  -1  10    5.74    0.22
   4   1 -10    5.48    0.29
   4   1 -10    5.24    0.20
   4  -1  10    4.96    0.19
   4   1 -10    5.02    0.22
   4   1 -10    5.44    0.22
   4  -1 -10    5.02    0.20
   4   1  10    5.40    0.21
   4  -1 -10    5.27    0.22
   4  -1 -10    5.45    0.29
   4   1  10    5.25    0.19
   4   1  10    4.93    0.21
   4   1  10    5.10    0.20
   5   1 -10    0.49    0.08
   5   1 -10    0.13    0.06
   5   1 -10    0.30    0.08
   5  -1  10    0.37    0.07
   5   1  10    0.25    0.06
   5  -1 -10    0.36    0.08
   5   1  10    0.24    0.07
   6  -1  10    2.99    0.13
   6   1 -10    2.81    0.13
   6   1 -10    3.20    0.14
   6   1 -10    2.70    0.12
   6  -1 -10    2.84    0.13
   6  -1 -10    2.83    0.13
   6  -1 -10    3.07    0.13
   6   1  10    2.63    0.13
   6   1  10    2.66    0.12
   0  -2  10  158.38    4.41
   0   2  10  154.30    4.40
   0   2  10  152.48    4.16
   0   2 -10  148.95    4.14
   1  -2  10  211.19    5.76
   1   2 -10  210.12    5.77
  -1   2  10  216.45    6.05
   1  -2  10  218.54    6.06
   1   2  10  222.61    5.91
   1  -2 -10  207.78    5.76
  -1  -2  10  213.81    6.01
   2   2 -10   57.08    1.59
   2  -2  10   54.87    1.89
   2  -2 -10   54.02    1.58
   2   2  10   56.15    1.58
   3   2 -10    0.83    0.13
   3   2 -10    0.83    0.08
   3  -2  10    0.99    0.08
   3   2 -10    1.01    0.10
   3  -2  10    0.81    0.08
   3   2 -10    0.91    0.10
   3   2  10    0.72    0.07
   3   2  10    0.61    0.07
   3   2  10    0.79    0.08
   3  -2 -10    0.88    0.13
   3   2  10    0.83    0.11
   3   2  10    0.78    0.08
   4  -2  10    2.99    0.15
   4   2 -10    2.68    0.21
   4   2 -10    2.67    0.15
   4   2 -10    2.87    0.14
   4   2 -10    2.90    0.16
   4  -2  10    2.74    0.13
   4   2  10    2.82    0.15
   4   2  10    3.10    0.15
   4   2  10    2.68    0.13
   4   2  10    2.92    0.14
   4   2  10    2.73    0.20
   4  -2 -10    2.84    0.22
   5  -2  10    1.36    0.13
   5  -2  10    1.36    0.11
   5   2 -10    1.18    0.11
   5   2 -10    1.34    0.12
   5   2 -10    1.45    0.11
   5   2  10    1.16    0.11
   5   2  10    1.20    0.11
   5   2  10    1.19    0.11
   5  -2 -10    1.18    0.11
   6   2 -10    1.94    0.10
   6   2 -10    1.93    0.10
   6  -2  10    2.00    0.10
   6   2 -10    1.96    0.12
   6  -2 -10    1.93    0.10
   6   2  10    1.86    0.10
   6  -2 -10    2.21    0.11
   6   2  10    2.08    0.11
   0   3  10   14.09    0.65
   0  -3  10   14.10    0.64
   0   3 -10   13.83    0.45
   0   3  10   14.66    0.47
   1  -3  10   67.25    2.14
   1   3 -10   66.71    1.87
  -1   3  10   66.60    2.14
  -1  -3  10   67.68    2.09
   1   3  10   68.63    1.88
   1  -3 -10   65.78    1.86
   2   3 -10    5.17    0.24
   2   3  10    5.21    0.24
   2  -3 -10    4.83    0.23
   3   3 -10    0.69    0.08
   3  -3  10    1.12    0.09
   3  -3  10    0.76    0.08
  -3   3  10    0.68    0.08
   3   3 -10    0.84    0.09
   3   3 -10    0.66    0.09
   3   3 -10    1.14    0.10
   3   3 -10    0.74    0.12
   3   3  10    0.83    0.07
   3   3  10    0.73    0.08
   3   3  10    0.81    0.08
  -3   3 -10    0.65    0.08
   3   3  10    0.71    0.08
   3   3  10    0.69    0.12
   3  -3 -10    0.69    0.12
   4   3 -10    6.08    0.23
   4   3 -10    6.07    0.31
   4   3 -10    5.66    0.24
   4   3 -10    5.63    0.23
   4  -3  10    5.79    0.22
   4   3 -10    6.13    0.25
   4  -3  10    5.66    0.22
   4   3  10    6.01    0.23
   4   3  10    5.92    0.23
   4   3  10    6.22    0.23
   4  -3 -10    5.72    0.30
   4   3  10    5.99    0.30
   5  -3  10   22.09    0.65
   5   3 -10   21.77    0.65
   5   3 -10   22.69    0.66
   5  -3  10   21.54    0.63
   5   3 -10   23.31    0.67
   5   3  10   21.68    0.66
   5   3  10   21.70    0.65
   5   3  10   22.82    0.65
   6   3 -10    4.59    0.17
   6   3 -10    4.74    0.17
   6   3 -10    5.25    0.19
   6   3  10    4.86    0.17
   6   3  10    4.87    0.17
   6  -3 -10    5.10    0.17
   6  -3 -10    5.26    0.18
   0   4  10   74.32    1.99
   0   4 -10   70.31    1.98
   0  -4  10   69.17    2.21
  -1   4  10   14.12    0.46
   1   4 -10   14.11    0.47
   1   4  10   14.33    0.47
  -1  -4  10   12.85    0.73
   2   4 -10    6.59    0.25
   2   4 -10    5.52    0.23
   2  -4  10    6.02    0.21
   2   4 -10    6.12    0.27
   2  -4 -10    5.84    0.26
   2   4  10    5.47    0.26
   3  -4  10    0.21    0.06
   3   4 -10    0.32    0.07
   3   4 -10    0.26    0.06
  -3   4  10    0.17    0.06
   3   4 -10    0.33    0.07
   3   4 -10    0.16    0.09
   3   4 -10    0.45    0.07
  -3   4 -10    0.30    0.07
   3  -4 -10    0.32    0.09
   3   4  10    0.27    0.07
   3   4  10    0.30    0.05
   3   4  10    0.35    0.06
   3   4  10    0.20    0.08
   3   4  10    0.37    0.05
   3   4  10    0.38    0.07
  -3   4 -10    0.27    0.06
   4   4 -10    7.80    0.36
   4   4 -10    7.79    0.28
   4  -4  10    7.88    0.27
   4   4 -10    7.23    0.26
  -4   4  10    7.83    0.28
   4   4 -10    7.50    0.28
   4   4 -10    7.73    0.29
   4   4 -10    8.10    0.29
   4  -4 -10    7.86    0.36
   4   4  10    7.15    0.34
   4   4  10    7.91    0.28
   4   4  10    7.62    0.28
  -4   4 -10    7.09    0.28
   4   4  10    7.99    0.28
   5   4 -10   11.06    0.35
   5  -4  10   10.47    0.33
   5   4 -10   10.42    0.36
   5   4 -10   10.86    0.37
   5   4 -10   10.80    0.34
   5   4  10   10.98    0.35
   5   4  10   11.33    0.35
   5   4  10   10.52    0.35
   6   4 -10    3.02    0.14
   6   4 -10    2.93    0.13
   6  -4 -10    2.83    0.13
   6   4  10    2.81    0.11
   0   5  10   14.15    0.47
   0   5 -10   13.71    0.46
   1   5 -10   12.00    0.43
  -1   5  10   11.99    0.42
   1   5  10   12.42    0.43
   2   5 -10   81.74    2.25
  -2   5  10   80.39    2.23
   2   5 -10   82.45    2.26
   2   5 -10   84.29    2.24
   2  -5  10   81.37    2.23
   2   5 -10   89.63    2.33
   2   5 -10   81.99    2.25
  -2   5 -10   80.30    2.25
   2   5  10   82.99    2.31
   2   5  10   82.18    2.24
  -2   5 -10   79.50    2.23
  -2   5 -10   79.89    2.24
   2   5  10   83.47    2.23
   2   5  10   82.62    2.24
   2   5  10   80.65    2.21
   2   5  10   81.30    2.24
   3   5 -10   30.89    0.89
   3  -5  10   30.27    0.87
   3   5 -10   30.17    0.89
  -3   5  10   30.32    0.88
   3   5 -10   30.24    0.88
   3   5 -10   31.03    0.90
   3   5 -10   30.90    0.97
   3   5  10   31.27    0.88
   3   5  10   31.08    0.88
   3   5  10   29.72    0.96
   3   5  10   29.85    0.86
  -3   5 -10   30.44    0.88
   3   5  10   30.66    0.88
   3  -5 -10   30.81    0.96
  -3   5 -10   31.31    0.89
   4   5 -10    3.01    0.17
  -4   5  10    3.24    0.16
   4   5 -10    3.18    0.23
   4   5 -10    3.23    0.18
   4   5 -10    3.28    0.17
   4   5 -10    3.25    0.17
   4  -5  10    3.27    0.15
   4  -5 -10    2.81    0.22
   4   5  10    3.03    0.16
  -4   5 -10    3.04    0.16
   4   5  10    3.09    0.16
   4   5  10    2.69    0.27
   4   5  10    3.33    0.16
   5   5 -10   10.15    0.32
   5   5 -10    9.79    0.34
   5  -5  10    9.82    0.31
   5   5 -10    9.71    0.33
   5  -5 -10    9.44    0.31
   5   5  10   10.12    0.32
  -5   5 -10    9.54    0.32
   5   5  10    9.87    0.32
   5   5  10   10.29    0.32
   0   6  10   13.09    0.45
   0   6  10   12.24    0.38
   0   6 -10   12.94    0.45
  -1   6  10    4.18    0.17
   1   6 -10    4.12    0.18
   1   6 -10    4.38    0.19
   1  -6  10    4.22    0.17
   1   6 -10    4.55    0.23
  -1   6  10    5.35    0.29
   1   6 -10    4.39    0.19
   1   6  10    4.33    0.22
  -1   6 -10    4.26    0.17
  -1   6 -10    4.24    0.27
  -1   6 -10    4.18    0.18
   1   6  10    4.46    0.17
   1   6  10    4.21    0.16
  -1   6 -10    4.49    0.17
   2   6 -10   13.77    0.48
   2   6 -10   13.05    0.42
   2  -6  10   12.35    0.39
  -2   6  10   12.62    0.40
   2   6 -10   13.00    0.41
   2   6 -10   13.12    0.41
  -2   6 -10   12.42    0.41
   2   6  10   12.72    0.39
   2   6  10   12.79    0.39
  -2   6 -10   12.60    0.39
   2   6  10   11.91    0.39
   2   6  10   12.58    0.40
  -2   6 -10   12.15    0.39
   2   6  10   12.65    0.47
   3   6 -10    7.81    0.28
  -3   6  10    7.33    0.26
   3   6 -10    7.24    0.34
   3  -6  10    7.29    0.25
   3   6 -10    7.29    0.26
   3   6 -10    7.71    0.29
   3   6 -10    7.07    0.27
   3   6  10    7.37    0.26
   3   6  10    6.47    0.24
  -3   6 -10    7.33    0.27
   3  -6 -10    7.26    0.34
  -3   6 -10    7.22    0.26
   3   6  10    7.41    0.26
   3   6  10    6.86    0.25
   3   6  10    7.38    0.34
   4   6 -10   14.06    0.44
   4   6 -10   13.59    0.45
  -4   6  10   13.42    0.43
   4  -6  10   13.41    0.42
   4   6 -10   13.91    0.43
   4   6 -10   13.34    0.44
  -4   6 -10   13.33    0.43
   4   6  10   13.81    0.43
   4   6  10   13.93    0.43
   4   6  10   13.89    0.43
  -4   6 -10   13.51    0.44
   5   6 -10    2.89    0.14
  -5   6  10    2.86    0.14
   5   6 -10    2.84    0.14
   5  -6  10    2.78    0.12
   5   6 -10    2.60    0.14
   5   6  10    3.01    0.14
   5   6  10    2.98    0.14
  -5   6 -10    2.93    0.14
   0   7 -10    8.00    0.25
   0   7 -10    8.11    0.33
   0   7 -10    8.13    0.28
   0   7  10    8.05    0.26
   0   7  10    7.86    0.25
   0   7  10    7.94    0.32
   0   7 -10    8.13    0.27
   0   7 -10    7.94    0.28
   0   7 -10    7.67    0.28
   1  -7  10   13.58    0.41
   1   7 -10   14.81    0.51
   1   7 -10   13.44    0.42
   1   7 -10   14.71    0.45
   1   7 -10   14.04    0.45
   1   7 -10   14.30    0.44
  -1   7  10   14.37    0.42
   1   7  10   13.29    0.49
   1   7  10   13.67    0.42
  -1   7 -10   13.86    0.42
  -1   7 -10   13.64    0.42
  -1   7 -10   14.27    0.45
  -1   7 -10   13.02    0.44
   1   7  10   14.10    0.42
  -1   7 -10   13.50    0.48
   2   7 -10    5.51    0.23
   2   7 -10    5.34    0.22
   2   7 -10    5.55    0.23
  -2   7  10    5.54    0.21
   2  -7  10    5.55    0.21
   2   7 -10    5.47    0.28
  -2   7 -10    5.67    0.23
   2   7  10    5.55    0.21
   2   7  10    5.62    0.28
  -2   7 -10    5.81    0.21
  -2   7 -10    5.66    0.21
   2   7  10    5.50    0.21
   2   7  10    5.45    0.20
  -3   7  10    4.14    0.17
  -3   7  10    4.07    0.18
   3   7 -10    3.97    0.20
   3   7 -10    4.49    0.20
   3   7 -10    3.87    0.19
   3   7 -10    3.95    0.18
   3  -7  10    4.14    0.18
   3   7 -10    4.13    0.25
   3  -7 -10    3.94    0.25
  -3   7 -10    4.34    0.19
   3   7  10    4.01    0.18
  -3   7 -10    4.54    0.20
   3   7  10    3.87    0.16
  -3   7 -10    3.71    0.17
   3   7  10    3.89    0.17
   3   7  10    3.90    0.24
   4  -7  10    5.18    0.20
  -4   7  10    5.40    0.21
   4   7 -10    5.39    0.22
   4   7 -10    5.19    0.22
   4   7 -10    5.15    0.21
   4   7 -10    5.04    0.21
   4   7  10    5.71    0.21
  -4   7 -10    4.98    0.21
   4   7  10    5.29    0.21
  -4   7 -10    5.30    0.21
   5   7 -10   10.07    0.31
   5   7 -10   10.02    0.32
  -5   7  10    9.59    0.31
   5  -7  10    9.87    0.30
   5   7 -10    9.86    0.31
   5   7  10    9.82    0.31
   5   7  10    9.63    0.31
  -5   7 -10    9.31    0.31
   0   8 -10    0.14    0.07
   0   8 -10    0.10    0.05
   0   8 -10    0.07    0.04
   0   8  10    0.16    0.04
   0   8 -10    0.03    0.05
   0   8 -10    0.11    0.05
   0   8 -10    0.06    0.07
   1  -8  10   14.60    0.44
   1   8 -10   14.87    0.45
   1   8 -10   14.72    0.47
  -1   8  10   15.13    0.44
   1   8 -10   15.38    0.47
   1   8 -10   14.84    0.54
   1   8 -10   14.57    0.48
  -1   8 -10   14.21    0.47
   1   8  10   14.79    0.45
   1   8  10   14.69    0.52
  -1   8 -10   14.21    0.44
  -1   8 -10   14.44    0.52
  -1   8 -10   14.86    0.47
  -1   8 -10   14.99    0.45
   2   8 -10    1.82    0.14
   2   8 -10    1.70    0.18
   2   8 -10    1.94    0.14
   2   8 -10    1.79    0.13
   2  -8  10    1.68    0.11
  -2   8  10    1.90    0.12
  -2   8 -10    1.74    0.13
   2   8  10    1.80    0.11
   2   8  10    1.66    0.17
  -2   8 -10    1.82    0.12
  -2   8 -10    1.79    0.11
   2   8  10    1.65    0.11
   2   8  10    1.60    0.11
   3   8 -10    8.84    0.30
  -3   8  10    9.23    0.30
   3   8 -10    9.12    0.33
   3  -8  10    9.30    0.31
   3   8 -10    9.19    0.32
  -3   8  10    9.43    0.31
   3   8 -10    9.14    0.33
   3   8 -10    8.49    0.39
   3   8  10    9.20    0.31
  -3   8 -10    9.07    0.30
   3   8  10    9.01    0.31
  -3   8 -10    9.22    0.31
  -3   8 -10   10.02    0.33
   3  -8 -10    8.15    0.38
   4   8 -10    2.11    0.13
   4   8 -10    2.41    0.14
   4  -8  10    2.44    0.12
   4   8 -10    2.10    0.12
  -4   8  10    2.28    0.13
   4   8 -10    2.11    0.13
  -4   8 -10    2.14    0.13
   4   8  10    2.19    0.13
   4   8  10    2.08    0.12
  -4   8 -10    2.24    0.13
  -5   8  10    1.70    0.09
   5   8 -10    1.62    0.10
  -5   8  10    1.75    0.10
   5  -8  10    1.79    0.11
   5   8 -10    1.74    0.10
   5   8  10    1.74    0.09
   5   8  10    1.52    0.09
  -5   8 -10    1.61    0.09
   0   9 -10   26.70    0.77
   0   9 -10   25.39    0.76
   0   9 -10   25.32    0.83
   0   9 -10   25.01    0.75
   0   9 -10   25.87    0.74
   0   9  10   25.80    0.74
   0   9 -10   25.01    0.75
   1   9 -10   23.70    0.71
   1   9 -10   23.18    0.78
   1   9 -10   22.32    0.67
  -1   9  10   24.19    0.68
   1   9 -10   22.40    0.69
  -1   9  10   23.11    0.67
   1  -9  10   23.61    0.67
   1   9 -10   23.88    0.71
  -1   9 -10   24.25    0.71
  -1   9 -10   23.85    0.70
  -1   9 -10   22.91    0.67
  -1   9 -10   23.70    0.68
  -1   9 -10   23.61    0.71
   2   9 -10    7.92    0.36
  -2   9  10    8.43    0.28
   2   9 -10    8.40    0.31
   2  -9  10    8.35    0.28
   2   9 -10    8.19    0.29
  -2   9  10    8.55    0.28
   2   9 -10    8.72    0.32
  -2   9 -10    8.16    0.28
  -2   9 -10    8.50    0.28
  -2   9 -10    7.99    0.30
   2   9  10    7.58    0.27
   3   9 -10   29.45    0.85
   3   9 -10   29.86    0.86
   3  -9  10   30.62    0.84
   3   9 -10   29.61    0.86
  -3   9  10   29.64    0.84
  -3   9  10   28.80    0.83
  -3   9 -10   29.47    0.83
  -3   9 -10   29.86    0.86
   3   9  10   28.77    0.84
  -3   9 -10   29.03    0.84
   3   9  10   28.55    0.83
   4   9 -10    1.67    0.12
   4  -9  10    1.52    0.10
   4   9 -10    1.37    0.11
  -4   9  10    1.63    0.10
  -4   9 -10    1.45    0.10
  -4   9 -10    1.55    0.11
   4   9  10    1.52    0.10
   4   9  10    1.63    0.10
   0  10 -10   30.86    0.89
   0  10 -10   30.60    0.87
   0  10 -10   29.13    0.88
   0  10 -10   31.84    0.90
   0  10 -10   29.45    0.96
   0  10  10   31.04    0.87
   1  10 -10   13.10    0.43
   1  10 -10   12.53    0.39
  -1  10  10   12.70    0.40
  -1  10  10   12.44    0.37
   1  10 -10   12.51    0.42
  -1  10  10   12.17    0.41
   1  10 -10   11.96    0.48
  -1  10 -10   12.91    0.40
  -1  10 -10   12.92    0.42
  -1  10 -10   12.75    0.41
  -1  10 -10   12.73    0.42
   2  10 -10   19.15    0.58
   2 -10  10   17.95    0.55
  -2  10  10   19.00    0.55
   2  10 -10   18.74    0.59
  -2  10  10   18.85    0.56
  -2  10 -10   18.44    0.55
  -2  10 -10   19.71    0.56
  -2  10 -10   18.84    0.58
  -3  10  10    1.08    0.09
  -3  10  10    0.98    0.08
   3  10 -10    1.21    0.11
   3  10 -10    0.99    0.10
   3 -10  10    1.05    0.08
  -3  10 -10    1.07    0.09
  -3  10 -10    1.02    0.08
  -3  10 -10    1.27    0.11
  -4  10  10    0.97    0.07
  -4  10  10    1.00    0.08
  -4  10  10    0.92    0.09
   4 -10  10    0.92    0.07
   4  10 -10    0.94    0.09
   4  10  10    0.83    0.08
  -4  10 -10    0.94    0.07
  -4  10 -10    0.86    0.08
   0  11 -10   13.91    0.44
   0  11 -10   14.15    0.46
   0  11  10   13.48    0.42
   0  11 -10   13.83    0.43
   1  11 -10   22.63    0.68
   1  11 -10   21.59    0.64
   1  11 -10   22.62    0.67
  -1  11  10   23.63    0.68
  -1  11  10   22.61    0.65
  -1  11 -10   22.39    0.65
  -1  11 -10   21.38    0.67
  -1  11 -10   21.45    0.66
   2 -11  10    6.55    0.23
   2  11 -10    6.66    0.26
  -2  11  10    6.62    0.25
   2  11 -10    6.59    0.25
  -2  11  10    6.42    0.21
  -2  11  10    6.91    0.24
  -2  11 -10    6.99    0.24
  -2  11 -10    6.65    0.25
  -3  11  10    1.08    0.07
  -3  11  10    1.01    0.09
   3 -11  10    1.09    0.08
   3  11 -10    1.07    0.10
  -3  11  10    1.01    0.08
   3  11 -10    1.17    0.10
  -3  11  10    0.99    0.10
  -3  11 -10    1.07    0.07
  -3  11 -10    1.00    0.08
  -3  11 -10    1.01    0.10
   0  12 -10    1.11    0.09
   0  12  10    1.14    0.09
   0  12 -10    1.38    0.13
  -1  12  10    3.24    0.14
   1  12 -10    3.49    0.16
   1  12 -10    3.26    0.17
  -1  12 -10    3.66    0.17
  -1  12 -10    3.40    0.15
  -1  12 -10    3.34    0.15
   2  12 -10    4.42    0.18
  -2  12  10    4.28    0.18
   2  12 -10    4.31    0.17
   2 -12  10    4.36    0.16
  -2  12  10    4.28    0.16
  -2  12 -10    4.39    0.17
  -2  12 -10    4.54    0.18
  -3  12  10    8.19    0.28
   3 -12  10    7.87    0.26
  -3  12  10    7.67    0.24
  -3  12 -10    7.87    0.26
   0  13 -10    2.06    0.10
   0  13 -10    2.00    0.12
  -1  13  10    3.73    0.14
   1  13 -10    3.75    0.16
  -1  13 -10    3.96    0.14
  -1  13 -10    3.63    0.15
  -2  13  10    2.14    0.09
  -2  13 -10    2.12    0.09
   0   0  11    0.03    0.10
   1   0  11    0.31    0.07
   1   0 -11    0.40    0.08
  -1   0  11    0.29    0.13
   1   0  11    0.44    0.15
   2   0 -11   20.72    0.65
   2   0  11   19.57    0.63
   3   0  11    8.06    0.33
   3   0 -11    8.92    0.36
   3   0 -11    8.28    0.30
   3   0  11    7.93    0.27
   3   0 -11    8.22    0.29
   3   0  11    8.52    0.27
   3   0  11    8.27    0.28
   3   0  11    8.10    0.28
   4   0 -11    2.22    0.15
   4   0  11    1.93    0.12
   4   0  11    2.03    0.12
   4   0 -11    2.24    0.20
   4   0  11    2.20    0.14
   4   0 -11    2.16    0.13
   5   0  11   10.96    0.36
   5   0 -11   10.74    0.36
   5   0 -11   10.13    0.34
   5   0 -11   11.11    0.35
   6   0 -11    0.52    0.06
   6   0  11    0.59    0.06
   6   0 -11    0.45    0.05
   6   0 -11    0.50    0.06
   0  -1  11  129.18    3.83
   0   1  11  136.31    3.57
   0   1  11  127.32    3.82
   1   1 -11   11.33    0.39
   1  -1  11   11.31    0.60
   1  -1  11   11.84    0.39
  -1   1  11   11.73    0.60
   1   1  11   11.51    0.59
   1   1  11   12.27    0.40
   1  -1 -11   11.29    0.38
  -1  -1  11   11.47    0.59
   2  -1  11   28.54    0.88
   2   1 -11   30.50    0.91
   2  -1 -11   30.73    0.91
   2   1  11   30.02    0.90
   3   1 -11   19.79    0.61
   3   1 -11   19.43    0.60
   3  -1  11   20.22    0.58
   3  -1  11   19.97    0.59
   3   1 -11   20.95    0.68
   3   1  11   19.29    0.58
   3  -1 -11   21.03    0.68
   3   1  11   20.20    0.58
   3   1  11   19.50    0.65
   3  -1 -11   18.23    0.59
   3   1  11   20.08    0.59
   3   1  11   19.48    0.58
   4   1 -11    3.78    0.25
   4   1 -11    3.68    0.17
   4   1 -11    3.75    0.18
   4  -1  11    3.52    0.15
   4  -1  11    3.69    0.17
   4  -1 -11    3.61    0.16
   4   1  11    3.65    0.17
   4  -1 -11    3.56    0.18
   4   1  11    3.70    0.18
   4   1  11    3.34    0.15
   4   1  11    3.58    0.16
   4  -1 -11    3.76    0.24
   5   1 -11    2.90    0.15
   5  -1  11    3.14    0.16
   5   1 -11    2.89    0.16
   5   1 -11    3.12    0.15
   5  -1 -11    2.88    0.16
   5   1  11    2.93    0.14
   5   1  11    3.19    0.16
   6   1 -11    1.43    0.08
   6   1 -11    1.32    0.10
   6  -1  11    1.46    0.09
   6  -1 -11    1.40    0.08
   6  -1 -11    1.38    0.08
   6   1  11    1.42    0.09
   0   2  11   64.01    2.05
   0   2  11   64.37    1.80
   0  -2  11   64.20    2.05
   1   2 -11   58.41    1.65
   1  -2  11   59.84    1.94
   1  -2  11   58.71    1.64
  -1   2  11   57.58    1.93
  -1  -2  11   58.29    1.90
   1  -2 -11   57.98    1.64
   1   2  11   60.37    1.66
   2   2 -11    6.55    0.28
   2  -2 -11    6.02    0.27
   2   2  11    6.52    0.27
   3   2 -11    0.88    0.10
   3  -2  11    0.96    0.09
   3  -2  11    1.16    0.09
   3   2 -11    1.43    0.11
   3   2 -11    1.04    0.15
   3   2  11    1.11    0.09
   3   2  11    1.09    0.09
   3  -2 -11    1.08    0.14
   3   2  11    1.10    0.09
   3   2  11    1.02    0.14
   3   2  11    1.09    0.09
   4   2 -11    2.72    0.15
   4   2 -11    3.12    0.22
   4   2 -11    3.07    0.17
   4  -2  11    3.24    0.15
   4   2 -11    2.69    0.17
   4  -2  11    2.85    0.14
   4   2  11    3.06    0.15
   4   2  11    2.77    0.20
   4   2  11    3.24    0.15
   4   2  11    2.91    0.13
   4   2  11    3.12    0.16
   4  -2 -11    3.11    0.23
   5  -2  11    1.46    0.11
   5   2 -11    1.66    0.13
   5  -2  11    1.36    0.10
   5   2 -11    1.59    0.12
   5   2 -11    1.64    0.11
   5   2  11    1.58    0.11
   5   2  11    1.56    0.11
   5   2  11    1.55    0.12
   6   2 -11    2.49    0.11
   6   2 -11    2.54    0.12
   6  -2 -11    2.52    0.12
   6   2  11    2.57    0.11
   6  -2 -11    2.62    0.11
   0   3 -11   40.59    1.16
   0   3  11   41.73    1.18
   0  -3  11   39.62    1.42
  -1   3  11   42.78    1.52
   1   3 -11   42.82    1.23
   1   3  11   44.05    1.24
   1  -3 -11   41.14    1.21
   2   3 -11   36.57    1.05
   2   3 -11   33.28    0.98
   2   3 -11   34.43    1.00
   2  -3  11   32.26    0.96
   2  -3 -11   34.28    1.03
   2   3  11   33.08    0.96
   2   3  11   36.80    1.04
   2   3  11   35.17    1.04
   2   3  11   34.07    0.97
   3  -3  11   12.26    0.38
  -3   3  11   11.63    0.39
   3   3 -11   11.79    0.39
   3   3 -11   12.89    0.41
   3   3 -11   11.51    0.40
   3  -3  11   11.69    0.38
   3   3 -11   12.45    0.39
   3   3 -11   12.16    0.47
   3   3  11   12.08    0.39
   3  -3 -11   12.77    0.47
   3   3  11   11.87    0.38
   3   3  11   12.30    0.37
  -3   3 -11   11.44    0.39
   3   3  11   12.59    0.47
   3   3  11   12.37    0.39
   4   3 -11    0.15    0.08
   4   3 -11    0.25    0.06
   4   3 -11    0.34    0.09
   4   3 -11    0.27    0.11
   4  -3  11    0.35    0.07
   4  -3  11    0.29    0.07
   4  -3 -11    0.42    0.12
   4   3  11    0.28    0.08
   4   3  11    0.38    0.10
   4   3  11    0.37    0.08
   4   3  11    0.37    0.06
   4   3  11    0.23    0.07
   5   3 -11    0.63    0.08
   5   3 -11    0.80    0.10
   5  -3  11    0.55    0.07
   5  -3  11    0.63    0.06
   5   3 -11    0.59    0.07
   5   3  11    0.72    0.08
   5   3  11    0.70    0.08
   5   3  11    0.62    0.08
   6   3 -11    5.47    0.20
   6  -3 -11    5.37    0.20
   0   4  11    0.01    0.06
   0   4 -11    0.02    0.05
  -1   4  11   32.77    0.97
   1   4 -11   32.29    0.98
   1   4  11   33.09    0.98
   2  -4  11   13.36    0.42
   2   4 -11   14.07    0.41
   2   4 -11   13.87    0.44
   2   4 -11   13.98    0.45
   2   4 -11   14.23    0.44
  -2   4  11   13.49    0.43
   2   4 -11   15.04    0.51
   2   4  11   14.31    0.43
   2  -4 -11   14.41    0.49
  -2   4 -11   13.51    0.42
   2   4  11   14.33    0.42
   2   4  11   13.53    0.41
   2   4  11   14.30    0.43
  -2   4 -11   13.70    0.43
   2   4  11   14.92    0.51
   2   4  11   14.74    0.43
  -2   4 -11   14.09    0.44
  -3   4  11    8.38    0.29
   3   4 -11    8.57    0.31
   3  -4  11    8.54    0.28
   3   4 -11    8.79    0.29
   3   4 -11    8.44    0.37
   3   4 -11    8.28    0.30
   3   4 -11    8.21    0.30
   3   4  11    8.57    0.29
  -3   4 -11    8.42    0.29
  -3   4 -11    7.86    0.29
   3   4  11    8.25    0.36
   3   4  11    8.36    0.26
   3   4  11    7.84    0.27
   3   4  11    8.38    0.29
   3   4  11    8.30    0.29
   3  -4 -11    8.26    0.36
   4   4 -11    4.30    0.20
   4   4 -11    4.05    0.17
   4   4 -11    4.25    0.20
   4   4 -11    4.34    0.26
   4  -4  11    4.47    0.18
   4   4 -11    4.36    0.19
   4   4 -11    4.01    0.19
  -4   4  11    4.28    0.19
   4   4  11    3.55    0.26
   4   4  11    4.61    0.20
   4   4  11    4.32    0.19
   4   4  11    4.40    0.19
   4  -4 -11    4.12    0.25
   5   4 -11   11.09    0.35
   5   4 -11   11.32    0.38
   5   4 -11   11.85    0.37
   5  -4  11   11.34    0.35
   5   4  11   11.09    0.36
   5   4  11   11.68    0.36
   5   4  11   11.78    0.36
   0   5 -11   15.99    0.53
   0   5  11   16.61    0.54
  -1   5  11    5.69    0.24
   1   5 -11    5.12    0.21
  -1   5  11    5.26    0.19
   1   5 -11    5.54    0.26
   1   5 -11    5.25    0.21
   1   5 -11    5.40    0.21
   1   5  11    5.39    0.20
  -1   5 -11    5.47    0.21
   1   5  11    4.81    0.22
   1   5  11    5.12    0.18
  -1   5 -11    5.03    0.19
   1   5  11    5.35    0.25
  -1   5 -11    5.24    0.19
   2   5 -11    2.09    0.13
   2   5 -11    2.14    0.12
   2   5 -11    2.27    0.18
  -2   5  11    2.17    0.12
   2   5 -11    2.08    0.14
   2   5 -11    2.04    0.13
   2  -5  11    2.02    0.11
   2   5  11    2.06    0.11
  -2   5 -11    1.94    0.12
   2   5  11    1.95    0.11
   2   5  11    1.96    0.11
   2   5  11    1.85    0.09
  -2   5 -11    1.94    0.11
   2   5  11    2.04    0.16
   2  -5 -11    1.92    0.17
  -2   5 -11    2.07    0.12
   2   5  11    2.18    0.12
   3   5 -11    8.24    0.30
   3   5 -11    8.21    0.28
   3   5 -11    8.37    0.29
   3  -5  11    8.09    0.28
   3   5 -11    7.79    0.30
  -3   5  11    8.53    0.29
   3   5 -11    7.97    0.36
   3   5  11    8.49    0.27
   3  -5 -11    7.69    0.35
   3   5  11    7.81    0.29
  -3   5 -11    8.37    0.29
   3   5  11    7.61    0.28
   3   5  11    7.75    0.35
  -3   5 -11    7.99    0.29
   3   5  11    8.39    0.29
   4   5 -11   20.23    0.62
   4   5 -11   20.14    0.63
   4   5 -11   20.71    0.63
   4   5 -11   20.68    0.61
  -4   5  11   20.00    0.61
   4   5 -11   20.41    0.73
   4  -5  11   20.97    0.60
   4   5  11   20.36    0.61
   4   5  11   20.30    0.61
   4  -5 -11   19.04    0.70
  -4   5 -11   20.10    0.61
   4   5  11   21.15    0.61
   5   5 -11   10.68    0.34
   5   5 -11   10.94    0.35
   5   5 -11   10.52    0.34
   5  -5  11   10.73    0.33
   5   5  11   10.89    0.34
   5   5  11   10.84    0.34
   5  -5 -11   10.66    0.33
  -5   5 -11   10.70    0.34
   5   5  11   10.45    0.33
   0   6  11   30.76    0.87
   0   6 -11   30.71    0.94
   0   6 -11   30.92    0.89
   0   6 -11   29.99    0.89
   0   6  11   32.08    0.88
   0   6 -11   30.98    0.87
   0   6 -11   31.56    0.87
   0   6  11   32.18    0.95
   0   6  11   30.03    0.87
   0   6  11   31.06    0.88
   1  -6  11   10.87    0.35
   1   6 -11   11.63    0.38
   1   6 -11   11.49    0.38
  -1   6  11   11.64    0.36
  -1   6  11   10.91    0.41
   1   6 -11   11.95    0.44
   1   6 -11   11.61    0.36
   1   6 -11   11.53    0.35
   1   6 -11   12.29    0.38
   1   6 -11   10.87    0.38
  -1   6 -11   11.80    0.36
  -1   6 -11   12.07    0.38
   1   6  11   11.86    0.36
  -1   6 -11   12.32    0.37
   1   6  11   11.78    0.37
   1   6  11   12.23    0.44
   1   6  11   11.63    0.35
   1   6  11   11.62    0.36
   1   6  11   11.60    0.37
   2  -6  11   16.19    0.49
   2   6 -11   16.70    0.49
   2   6 -11   15.73    0.51
   2   6 -11   15.92    0.52
  -2   6  11   15.95    0.50
   2   6 -11   16.64    0.51
   2   6 -11   16.77    0.59
  -2   6 -11   15.81    0.50
  -2   6 -11   16.87    0.49
   2   6  11   16.66    0.58
   2   6  11   16.52    0.50
   2   6  11   16.51    0.50
   2   6  11   16.51    0.50
   2   6  11   17.03    0.49
  -2   6 -11   16.16    0.51
   3   6 -11    4.44    0.21
   3   6 -11    4.63    0.21
   3   6 -11    4.84    0.28
   3  -6  11    5.00    0.19
  -3   6  11    4.85    0.20
   3   6 -11    4.79    0.20
   3   6 -11    4.66    0.21
   3   6  11    4.66    0.26
   3   6  11    4.63    0.20
   3   6  11    4.40    0.19
   3   6  11    4.43    0.18
   3   6  11    4.67    0.19
  -3   6 -11    4.69    0.20
   3  -6 -11    4.44    0.25
  -3   6 -11    4.80    0.20
  -4   6  11    4.31    0.18
   4   6 -11    4.15    0.19
   4   6 -11    4.23    0.19
   4   6 -11    3.93    0.19
   4  -6  11    4.26    0.17
   4   6 -11    4.23    0.20
  -4   6 -11    4.00    0.18
   4   6  11    4.10    0.18
   4   6  11    3.85    0.18
   4   6  11    4.21    0.18
  -4   6 -11    4.22    0.19
   5   6 -11    1.89    0.12
   5  -6  11    1.78    0.09
  -5   6  11    1.80    0.10
   5   6 -11    1.70    0.11
   5   6 -11    1.74    0.11
   5   6  11    1.81    0.11
  -5   6 -11    1.73    0.11
   5   6  11    1.72    0.11
   0   7 -11    3.68    0.21
   0   7 -11    3.42    0.14
   0   7  11    3.65    0.14
   0   7 -11    3.72    0.16
   0   7 -11    3.57    0.17
   0   7  11    3.35    0.20
   0   7 -11    3.67    0.17
   0   7 -11    3.43    0.17
   0   7  11    3.54    0.15
   1   7 -11    5.52    0.23
   1   7 -11    5.56    0.22
  -1   7  11    5.54    0.20
   1  -7  11    5.16    0.19
   1   7 -11    5.46    0.27
   1   7 -11    5.36    0.20
   1   7 -11    5.31    0.24
   1   7 -11    5.70    0.22
  -1   7 -11    5.51    0.22
   1   7  11    5.51    0.20
   1   7  11    5.39    0.27
  -1   7 -11    5.29    0.20
   1   7  11    5.32    0.20
  -1   7 -11    5.65    0.20
   1   7  11    5.38    0.20
  -2   7  11   56.70    1.56
   2   7 -11   57.15    1.59
   2   7 -11   56.05    1.58
   2   7 -11   56.28    1.66
   2   7 -11   55.48    1.58
   2  -7  11   58.44    1.56
  -2   7 -11   56.44    1.59
  -2   7 -11   57.15    1.56
   2   7  11   56.13    1.56
   2   7  11   55.17    1.56
  -2   7 -11   56.37    1.56
   2   7  11   57.77    1.66
   2   7  11   56.48    1.56
  -3   7  11   13.40    0.43
   3   7 -11   13.69    0.45
   3   7 -11   13.64    0.52
   3   7 -11   13.57    0.43
   3  -7  11   14.37    0.43
   3   7 -11   14.30    0.45
   3   7 -11   13.51    0.45
  -3   7 -11   14.15    0.44
   3   7  11   13.49    0.43
   3   7  11   14.60    0.55
   3   7  11   13.72    0.42
   3  -7 -11   13.01    0.51
  -3   7 -11   14.28    0.45
   3   7  11   13.02    0.43
   4   7 -11    6.39    0.25
   4   7 -11    6.24    0.24
   4  -7  11    6.24    0.23
   4   7 -11    6.18    0.24
   4   7 -11    6.12    0.23
  -4   7  11    6.38    0.23
   4   7  11    6.42    0.24
  -4   7 -11    6.48    0.24
   4   7  11    6.50    0.23
  -4   7 -11    6.29    0.24
  -5   7  11    3.55    0.14
   5  -7  11    3.47    0.13
   5   7 -11    3.51    0.15
   5   7 -11    3.54    0.14
   5   7 -11    3.38    0.15
   5   7  11    3.43    0.14
   5   7  11    3.51    0.14
  -5   7 -11    3.37    0.14
   0   8 -11   13.64    0.50
   0   8 -11   13.76    0.44
   0   8 -11   13.83    0.44
   0   8 -11   13.39    0.44
   0   8 -11   13.62    0.42
   0   8  11   13.30    0.40
   0   8 -11   13.33    0.40
   0   8  11   13.47    0.41
  -1   8  11    3.63    0.15
   1   8 -11    3.65    0.16
   1   8 -11    3.71    0.18
   1   8 -11    3.90    0.19
   1   8 -11    3.88    0.24
   1  -8  11    3.56    0.15
   1   8 -11    3.78    0.19
  -1   8 -11    3.61    0.15
  -1   8 -11    3.86    0.16
   1   8  11    3.83    0.23
  -1   8 -11    3.62    0.18
   1   8  11    3.78    0.16
  -1   8 -11    3.40    0.17
   2   8 -11   27.09    0.80
   2   8 -11   26.92    0.87
  -2   8  11   26.47    0.76
   2   8 -11   26.04    0.78
   2  -8  11   27.69    0.76
   2   8 -11   26.66    0.79
  -2   8 -11   26.43    0.79
  -2   8 -11   27.68    0.77
   2   8  11   26.89    0.86
  -2   8 -11   27.34    0.77
   2   8  11   25.77    0.76
   2   8  11   23.86    0.76
   2   8  11   25.98    0.76
  -3   8  11   17.84    0.52
   3   8 -11   17.29    0.54
  -3   8  11   16.73    0.51
   3  -8  11   17.80    0.52
   3   8 -11   17.07    0.55
   3   8 -11   16.76    0.51
   3   8 -11   16.92    0.53
   3   8  11   16.84    0.52
  -3   8 -11   17.75    0.52
   3   8  11   16.62    0.52
  -3   8 -11   18.38    0.54
  -3   8 -11   16.53    0.51
  -4   8  11    6.11    0.22
   4   8 -11    5.66    0.23
   4   8 -11    5.70    0.22
   4   8 -11    5.95    0.23
   4  -8  11    5.94    0.21
   4   8 -11    5.74    0.21
  -4   8 -11    5.75    0.22
   4   8  11    5.79    0.22
   4   8  11    5.92    0.21
  -4   8 -11    6.46    0.22
   0   9 -11   76.17    2.18
   0   9 -11   75.24    2.10
   0   9 -11   77.48    2.09
   0   9 -11   78.69    2.11
   0   9 -11   80.21    2.12
   0   9  11   73.44    2.08
   0   9 -11   73.28    2.10
  -1   9  11   13.60    0.41
   1   9 -11   14.11    0.46
   1   9 -11   13.33    0.51
   1   9 -11   14.03    0.45
   1   9 -11   13.31    0.42
   1   9 -11   13.33    0.44
  -1   9 -11   13.56    0.41
  -1   9 -11   14.17    0.43
  -1   9 -11   14.06    0.44
  -1   9 -11   13.27    0.44
  -1   9 -11   13.92    0.45
  -2   9  11    6.36    0.23
   2  -9  11    6.44    0.23
   2   9 -11    6.52    0.27
   2   9 -11    5.67    0.30
   2   9 -11    6.20    0.25
  -2   9  11    6.20    0.23
   2   9 -11    6.60    0.26
  -2   9 -11    6.65    0.23
  -2   9 -11    6.87    0.24
  -2   9 -11    6.27    0.25
   2   9  11    6.18    0.23
   3  -9  11    0.69    0.08
  -3   9  11    0.48    0.07
  -3   9  11    0.61    0.07
   3   9 -11    0.47    0.09
   3   9 -11    0.54    0.08
   3   9 -11    0.57    0.09
  -3   9 -11    0.65    0.07
   3   9  11    0.41    0.06
  -3   9 -11    0.46    0.06
   3   9  11    0.58    0.07
  -3   9 -11    0.62    0.09
  -4   9  11    0.44    0.06
   4  -9  11    0.41    0.06
   4   9 -11    0.28    0.06
   4   9 -11    0.28    0.05
   4   9 -11    0.25    0.06
   4   9  11    0.23    0.05
  -4   9 -11    0.24    0.06
   4   9  11    0.26    0.05
  -4   9 -11    0.30    0.05
   0  10 -11   33.53    0.98
   0  10 -11   34.75    0.99
   0  10 -11   35.04    0.96
   0  10 -11   30.77    1.01
   0  10 -11   36.36    1.00
   0  10  11   34.01    0.96
   1  10 -11   13.11    0.43
   1  10 -11   12.94    0.40
  -1  10  11   12.78    0.39
   1  10 -11   13.69    0.45
  -1  10  11   13.75    0.41
  -1  10 -11   13.10    0.43
  -1  10 -11   13.42    0.41
  -1  10 -11   13.41    0.43
  -1  10 -11   12.96    0.43
   2  10 -11   15.93    0.50
   2  10 -11   15.65    0.50
  -2  10  11   15.60    0.48
   2 -10  11   15.74    0.47
  -2  10  11   15.86    0.46
  -2  10 -11   16.23    0.48
  -2  10 -11   15.32    0.46
  -2  10 -11   15.60    0.50
  -2  10 -11   15.94    0.49
  -3  10  11    9.81    0.31
   3  10 -11    9.66    0.33
  -3  10  11    9.64    0.30
   3 -10  11   10.22    0.31
   3  10 -11   10.02    0.33
  -3  10 -11    9.88    0.33
  -3  10 -11    9.67    0.31
  -3  10 -11    9.80    0.31
  -4  10  11    0.55    0.06
   4  10 -11    0.54    0.06
  -4  10  11    0.48    0.06
   4 -10  11    0.62    0.05
  -4  10  11    0.57    0.05
  -4  10 -11    0.58    0.05
  -4  10 -11    0.56    0.06
   0  11  11    3.59    0.16
   0  11 -11    3.77    0.16
   0  11 -11    3.95    0.18
   0  11 -11    3.70    0.19
  -1  11  11   14.55    0.45
   1  11 -11   15.53    0.47
   1  11 -11   15.99    0.48
   1  11 -11   14.84    0.44
  -1  11 -11   15.12    0.45
  -1  11 -11   14.52    0.47
  -1  11 -11   14.72    0.47
  -1  11 -11   14.46    0.46
   2 -11  11    0.29    0.05
   2  11 -11    0.09    0.06
  -2  11  11    0.20    0.06
  -2  11  11    0.15    0.05
  -2  11  11    0.19    0.04
   2  11 -11    0.19    0.07
  -2  11 -11    0.17    0.06
  -2  11 -11    0.18    0.06
  -3  11  11    1.33    0.08
   3  11 -11    1.29    0.10
  -3  11  11    1.35    0.09
   3  11 -11    1.23    0.10
  -3  11  11    1.17    0.09
   3 -11  11    1.19    0.08
  -3  11  11    1.33    0.07
  -3  11 -11    1.24    0.07
  -3  11 -11    1.30    0.09
  -3  11 -11    1.29    0.08
   0  12  11    2.89    0.12
   0  12 -11    2.90    0.14
   0  12 -11    2.87    0.13
   0  12 -11    3.02    0.16
   1  12 -11    5.06    0.19
  -1  12  11    4.59    0.17
   1  12 -11    5.09    0.21
  -1  12 -11    4.51    0.19
  -1  12 -11    4.67    0.18
  -1  12 -11    4.71    0.18
  -2  12  11    2.83    0.12
   2  12 -11    2.71    0.14
   2 -12  11    2.78    0.12
  -2  12  11    2.61    0.13
   2  12 -11    2.82    0.13
  -2  12 -11    2.56    0.13
  -2  12 -11    2.68    0.12
   0  13 -11    1.10    0.09
   0  13 -11    1.13    0.07
  -1  13  11    8.04    0.25
   1  13 -11    8.59    0.27
  -1  13 -11    7.93    0.29
  -1  13 -11    8.16    0.25
   0   0  12    0.11    0.11
   0   0  12    0.28    0.07
   1   0 -12    7.79    0.29
   1   0  12    7.87    0.50
   1   0  12    8.13    0.30
   2   0 -12   22.77    0.70
   2   0  12   22.07    0.67
   2   0  12   22.75    0.71
   2   0 -12   23.46    0.77
   2   0 -12   23.27    0.72
   2   0  12   23.12    0.65
   2   0 -12   22.74    0.66
   3   0  12    4.22    0.17
   3   0 -12    4.80    0.25
   3   0  12    4.18    0.17
   3   0  12    4.37    0.17
   3   0 -12    4.40    0.19
   3   0  12    3.94    0.18
   3   0 -12    4.27    0.20
   4   0 -12    0.07    0.06
   4   0  12    0.21    0.07
   4   0  12    0.11    0.06
   4   0  12    0.09    0.05
   4   0 -12    0.10    0.10
   4   0 -12   -0.02    0.06
   5   0  12    0.29    0.07
   5   0 -12    0.30    0.07
   5   0 -12    0.18    0.06
   5   0 -12    0.20    0.07
   6   0 -12    0.00    0.04
   6   0  12   -0.01    0.06
   0  -1  12   51.94    1.79
   0   1  12   53.25    1.80
   0   1  12   56.24    1.53
   1   1 -12   16.63    0.54
   1  -1  12   17.18    0.55
   1  -1  12   18.25    1.00
   1  -1 -12   16.60    0.54
   1   1  12   17.43    0.56
   2  -1  12   32.22    0.93
   2   1 -12   32.65    0.95
   2   1 -12   33.13    0.93
   2   1 -12   34.62    1.01
   2   1 -12   32.42    1.00
   2  -1  12   32.92    0.98
   2  -1 -12   32.63    0.94
   2   1  12   34.79    1.00
   2  -1 -12   31.86    0.96
   2   1  12   34.08    0.93
   2   1  12   33.69    0.94
   2  -1 -12   33.89    1.00
   3   1 -12    9.78    0.35
   3  -1  12    9.71    0.33
   3  -1  12    9.79    0.31
   3   1 -12    9.38    0.33
   3   1 -12   10.17    0.41
   3   1  12   10.11    0.33
   3  -1 -12   10.56    0.41
   3   1  12    9.78    0.32
   3   1  12    9.89    0.32
   3   1  12    9.35    0.31
   3   1  12    9.04    0.38
   4   1 -12    6.27    0.32
   4   1 -12    6.70    0.24
   4  -1  12    6.06    0.22
   4  -1  12    6.21    0.24
   4   1 -12    6.12    0.25
   4  -1 -12    6.34    0.23
   4   1  12    6.13    0.22
   4  -1 -12    6.07    0.31
   4  -1 -12    5.51    0.24
   4   1  12    6.11    0.23
   4   1  12    6.35    0.24
   4   1  12    6.08    0.23
   5   1 -12    2.41    0.15
   5  -1  12    2.21    0.11
   5   1 -12    2.28    0.13
   5  -1  12    2.28    0.13
   5   1 -12    2.47    0.13
   5   1  12    2.29    0.14
   5  -1 -12    2.30    0.13
   5   1  12    2.15    0.12
   6   1 -12    5.85    0.22
   6  -1 -12    4.81    0.17
   0   2  12   29.41    1.16
   0   2  12   31.26    0.91
   1   2 -12   16.83    0.55
   1  -2  12   16.94    0.54
   1   2  12   17.67    0.56
   2   2 -12    4.07    0.18
   2   2 -12    4.58    0.18
   2  -2  12    4.12    0.16
   2   2 -12    4.39    0.23
   2   2 -12    4.47    0.17
   2   2 -12    4.38    0.18
  -2   2 -12    4.23    0.21
   2  -2 -12    3.98    0.17
   2   2  12    4.21    0.17
   2   2  12    4.55    0.23
   2   2  12    4.21    0.17
   2   2  12    4.33    0.16
   2   2  12    4.18    0.17
   2  -2 -12    4.19    0.22
   3   2 -12   11.07    0.38
   3  -2  12   11.52    0.36
   3   2 -12   11.16    0.44
   3  -2  12   11.20    0.35
   3   2 -12   11.44    0.39
   3   2  12   11.46    0.44
   3   2  12   11.40    0.37
   3   2  12   10.57    0.35
   3   2  12   10.84    0.36
   3   2  12   11.32    0.35
   3  -2 -12   11.32    0.44
   4  -2  12    8.80    0.30
   4   2 -12    8.84    0.33
   4   2 -12    8.63    0.39
   4   2 -12    9.02    0.32
   4  -2  12    8.46    0.29
   4   2 -12    9.02    0.31
   4  -2 -12    8.36    0.38
   4   2  12    8.86    0.31
   4   2  12    8.51    0.30
   4   2  12    8.54    0.29
   4   2  12    9.13    0.30
   5  -2  12    0.35    0.05
   5  -2  12    0.50    0.07
   5   2 -12    0.42    0.08
   5   2 -12    0.41    0.07
   5   2 -12    0.25    0.06
   5   2  12    0.37    0.07
   5   2  12    0.37    0.06
   5   2  12    0.35    0.06
   0   3  12   10.73    0.39
  -1   3  12    8.25    0.32
   1   3 -12    7.77    0.30
   1   3  12    7.72    0.32
   2   3 -12   21.79    0.61
   2   3 -12   20.64    0.63
   2   3 -12   22.24    0.65
   2   3 -12   22.95    0.71
   2   3 -12   21.84    0.64
   2  -3  12   21.72    0.62
   2   3 -12   22.15    0.64
  -2   3  12   20.67    0.62
   2   3  12   21.11    0.63
   2  -3 -12   21.41    0.69
  -2   3 -12   20.63    0.63
  -2   3 -12   20.70    0.63
   2   3  12   21.94    0.63
   2   3  12   21.72    0.70
  -2   3 -12   20.19    0.61
   2   3  12   21.38    0.61
   2   3  12   20.94    0.61
   2   3  12   20.84    0.62
   3  -3  12    0.65    0.07
   3   3 -12    0.64    0.12
   3   3 -12    0.91    0.10
   3   3 -12    0.78    0.10
   3   3 -12    0.63    0.08
  -3   3  12    0.76    0.08
   3   3  12    0.85    0.08
   3   3  12    0.52    0.08
   3  -3 -12    0.56    0.12
   3   3  12    0.66    0.08
   3   3  12    1.05    0.09
   3   3  12    0.62    0.11
  -3   3 -12    0.53    0.08
   4   3 -12   12.67    0.41
   4   3 -12   12.56    0.40
   4  -3  12   11.68    0.39
   4   3 -12   12.18    0.49
   4  -3  12   12.19    0.38
   4   3 -12   11.87    0.41
   4   3  12   12.23    0.40
   4  -3 -12   11.67    0.47
   4   3  12   11.80    0.37
   4   3  12   12.86    0.40
   4   3  12   12.35    0.38
   4   3  12   12.54    0.39
   5  -3  12    0.37    0.05
   5   3 -12    0.23    0.06
   5   3 -12    0.32    0.07
   5   3 -12    0.40    0.06
   5  -3  12    0.38    0.06
   5   3  12    0.28    0.06
   5   3  12    0.43    0.07
   5   3  12    0.39    0.07
   0   4  12   23.67    0.74
   1   4 -12   29.03    0.88
   1   4 -12   29.71    0.85
   1   4 -12   29.08    0.83
   1   4 -12   27.50    0.82
  -1   4  12   29.37    0.88
   1   4 -12   29.50    0.81
   1   4 -12   28.87    0.92
  -1   4  12   27.43    0.81
  -1   4 -12   28.14    0.81
   1   4  12   28.62    0.88
   1   4  12   28.77    0.82
  -1   4 -12   27.91    0.82
   1   4  12   28.11    0.80
   1   4  12   28.63    0.81
  -1   4 -12   28.72    0.82
   1   4  12   29.45    0.83
   1   4  12   27.83    0.80
   2   4 -12   38.97    1.09
   2   4 -12   37.32    1.08
  -2   4  12   37.79    1.14
   2   4 -12   37.67    1.09
  -2   4  12   37.76    1.07
   2   4 -12   37.71    1.08
   2   4 -12   40.62    1.16
   2  -4  12   38.20    1.06
   2   4 -12   37.04    1.05
   2   4  12   39.26    1.06
  -2   4 -12   37.35    1.07
  -2   4 -12   37.08    1.08
   2  -4 -12   37.86    1.14
   2   4  12   38.64    1.07
  -2   4 -12   36.97    1.06
   2   4  12   37.69    1.07
   2   4  12   37.83    1.05
   2   4  12   38.13    1.15
   2   4  12   39.57    1.07
   3   4 -12   12.97    0.43
   3   4 -12   12.67    0.41
  -3   4  12   13.51    0.41
   3   4 -12   12.78    0.42
   3   4 -12   12.60    0.41
   3  -4  12   12.81    0.40
   3   4 -12   12.62    0.49
  -3   4 -12   13.36    0.41
   3   4  12   13.04    0.40
   3   4  12   12.61    0.41
   3   4  12   12.44    0.41
   3   4  12   12.46    0.49
   3   4  12   12.45    0.40
   3  -4 -12   13.50    0.50
   3   4  12   12.23    0.38
  -3   4 -12   12.66    0.41
   4   4 -12    4.21    0.27
   4   4 -12    4.17    0.20
   4   4 -12    4.24    0.20
  -4   4  12    3.97    0.18
   4   4 -12    4.56    0.19
   4   4 -12    4.35    0.19
   4  -4  12    4.44    0.18
   4   4  12    4.28    0.17
   4   4  12    4.37    0.19
   4  -4 -12    3.66    0.25
  -4   4 -12    3.94    0.19
   4   4  12    4.15    0.19
   4   4  12    4.15    0.19
   5   4 -12    2.02    0.12
   5  -4  12    2.18    0.11
   5   4 -12    2.12    0.13
   5   4 -12    2.08    0.11
   5   4  12    2.13    0.12
   5   4  12    1.93    0.12
   5   4  12    2.23    0.12
   0   5 -12   10.96    0.34
   0   5  12   10.27    0.33
   0   5  12   10.83    0.34
   0   5 -12   11.01    0.34
   0   5  12   10.82    0.40
   0   5 -12   10.58    0.39
   0   5 -12   12.16    0.39
   0   5  12   10.89    0.35
   0   5  12   10.83    0.34
   0   5 -12   11.06    0.36
  -1   5  12  108.23    2.96
   1   5 -12  110.39    2.99
   1   5 -12  110.26    3.04
   1   5 -12  109.38    2.96
  -1   5  12  113.52    3.04
   1   5 -12  108.40    2.98
   1   5 -12  109.01    2.98
   1  -5  12  104.92    2.95
   1   5 -12  110.54    2.96
   1   5 -12  103.14    2.98
   1   5  12  110.99    2.97
  -1   5 -12  110.55    2.96
   1   5  12  107.09    2.97
   1   5  12  110.75    3.05
   1   5  12  110.93    2.96
  -1   5 -12  113.95    2.97
  -1   5 -12  112.12    2.98
   1   5  12  108.73    2.97
   1   5  12  111.69    2.96
   2  -5  12   19.64    0.58
   2   5 -12   19.85    0.57
   2   5 -12   19.65    0.60
   2   5 -12   19.53    0.61
   2   5 -12   20.23    0.59
   2   5 -12   20.80    0.68
  -2   5  12   19.76    0.59
   2   5 -12   20.06    0.61
   2   5  12   20.14    0.59
   2  -5 -12   19.83    0.66
   2   5  12   20.18    0.57
   2   5  12   19.92    0.59
   2   5  12   20.15    0.58
  -2   5 -12   19.53    0.58
   2   5  12   20.14    0.67
  -2   5 -12   19.25    0.59
   2   5  12   20.45    0.59
  -2   5 -12   19.46    0.60
   3  -5  12    2.26    0.12
   3   5 -12    2.26    0.20
   3   5 -12    2.44    0.15
   3   5 -12    2.29    0.15
   3   5 -12    2.18    0.14
  -3   5  12    2.22    0.14
   3   5  12    2.24    0.19
   3   5  12    2.10    0.13
  -3   5 -12    2.40    0.14
  -3   5 -12    2.12    0.13
   3  -5 -12    2.12    0.19
   3   5  12    2.33    0.12
   3   5  12    2.13    0.14
   3   5  12    2.23    0.13
   4  -5  12    4.70    0.19
   4   5 -12    4.53    0.21
   4   5 -12    4.69    0.20
  -4   5  12    4.56    0.20
   4   5 -12    4.54    0.20
   4   5 -12    4.58    0.21
   4   5  12    4.92    0.20
   4   5  12    4.43    0.19
  -4   5 -12    4.76    0.20
   4   5  12    4.62    0.19
   5   5 -12    3.96    0.16
   5   5 -12    3.80    0.17
   5  -5  12    4.06    0.15
  -5   5 -12    3.93    0.16
   5   5  12    4.02    0.16
   5   5  12    3.92    0.16
   5   5  12    3.78    0.15
   5  -5 -12    3.89    0.15
   0   6  12    6.65    0.29
   0   6  12    6.39    0.22
   0   6  12    6.48    0.23
   0   6  12    6.68    0.23
   0   6 -12    6.26    0.28
   0   6 -12    6.74    0.25
   0   6 -12    6.47    0.22
   0   6 -12    6.71    0.23
   0   6  12    6.83    0.22
   1  -6  12   33.80    0.99
   1   6 -12   34.19    1.02
   1   6 -12   35.43    1.01
   1   6 -12   36.09    1.02
   1   6 -12   35.38    0.98
   1   6 -12   34.08    1.02
   1   6 -12   36.38    1.08
   1   6 -12   35.46    1.00
  -1   6  12   36.25    1.00
   1   6  12   35.71    1.00
  -1   6 -12   35.47    1.02
   1   6  12   36.83    1.00
   1   6  12   36.38    1.00
   1   6  12   35.27    1.08
  -1   6 -12   34.16    1.00
  -1   6 -12   37.45    1.00
   1   6  12   36.06    0.99
   1   6  12   35.75    1.00
   2  -6  12    5.86    0.21
   2   6 -12    5.83    0.24
   2   6 -12    5.64    0.21
   2   6 -12    5.97    0.29
   2   6 -12    6.09    0.24
  -2   6  12    5.53    0.22
   2   6 -12    5.44    0.23
  -2   6 -12    5.67    0.22
   2   6  12    5.60    0.22
   2   6  12    5.32    0.21
   2  -6 -12    5.45    0.27
  -2   6 -12    5.50    0.23
   2   6  12    5.36    0.22
  -2   6 -12    6.00    0.21
   2   6  12    5.49    0.20
   2   6  12    5.56    0.29
  -3   6  12   23.45    0.68
   3   6 -12   22.66    0.67
   3   6 -12   23.90    0.69
   3   6 -12   22.05    0.69
   3   6 -12   23.08    0.70
   3  -6  12   23.58    0.67
   3   6 -12   22.72    0.77
   3   6  12   22.09    0.67
  -3   6 -12   24.01    0.68
  -3   6 -12   23.39    0.69
   3   6  12   22.32    0.68
   3   6  12   22.70    0.66
   3  -6 -12   22.13    0.76
   3   6  12   23.20    0.68
   3   6  12   21.60    0.76
   4  -6  12    5.41    0.20
   4   6 -12    5.12    0.21
   4   6 -12    5.09    0.22
   4   6 -12    5.46    0.21
   4   6 -12    5.23    0.22
  -4   6  12    5.33    0.21
  -4   6 -12    4.97    0.21
  -4   6 -12    5.00    0.20
   4   6  12    4.86    0.20
   4   6  12    5.13    0.20
   4   6  12    5.17    0.21
   5   6 -12    7.30    0.24
   5   6 -12    7.04    0.24
   5   6 -12    6.88    0.23
  -5   6  12    6.89    0.23
   5  -6  12    7.23    0.22
  -5   6 -12    7.24    0.24
   5   6  12    6.78    0.23
   5   6  12    6.74    0.23
   0   7 -12    2.96    0.16
   0   7 -12    2.91    0.16
   0   7  12    2.95    0.19
   0   7 -12    2.87    0.20
   0   7  12    3.01    0.14
   0   7  12    3.03    0.13
   0   7 -12    2.88    0.14
   0   7 -12    3.03    0.13
   0   7 -12    3.19    0.16
   1   7 -12   25.60    0.78
   1   7 -12   26.39    0.77
   1   7 -12   27.09    0.85
   1  -7  12   25.69    0.75
   1   7 -12   26.72    0.78
  -1   7  12   26.35    0.76
   1   7 -12   26.23    0.78
   1   7 -12   26.69    0.76
   1   7  12   25.58    0.76
   1   7  12   26.94    0.76
   1   7  12   26.55    0.76
  -1   7 -12   25.85    0.76
   1   7  12   26.27    0.76
   1   7  12   26.72    0.84
  -1   7 -12   26.57    0.76
  -1   7 -12   26.93    0.78
   1   7  12   26.99    0.74
   2   7 -12   11.40    0.46
   2   7 -12   11.60    0.40
   2   7 -12   11.86    0.40
   2  -7  12   12.52    0.37
   2   7 -12   12.16    0.40
  -2   7  12   11.87    0.38
  -2   7 -12   11.80    0.38
   2   7  12   11.65    0.37
   2   7  12   11.83    0.46
  -2   7 -12   11.93    0.40
   2   7  12   10.68    0.37
   2   7  12   11.44    0.38
  -2   7 -12   12.61    0.38
   2   7  12   11.92    0.38
   3   7 -12    5.12    0.28
   3   7 -12    5.29    0.21
   3   7 -12    5.28    0.23
   3   7 -12    5.62    0.23
   3  -7  12    5.52    0.21
   3   7 -12    5.17    0.24
  -3   7  12    5.39    0.21
   3   7  12    5.25    0.20
  -3   7 -12    5.80    0.26
   3  -7 -12    5.36    0.35
   3   7  12    5.30    0.22
  -3   7 -12    5.17    0.22
   3   7  12    5.33    0.21
  -3   7 -12    5.69    0.22
   4   7 -12    0.80    0.08
   4   7 -12    1.16    0.10
   4   7 -12    1.20    0.11
   4   7 -12    0.84    0.09
   4  -7  12    0.89    0.08
  -4   7  12    0.92    0.08
   4   7  12    1.24    0.10
   4   7  12    1.03    0.09
  -4   7 -12    1.15    0.10
  -4   7 -12    0.94    0.10
   5   7 -12   20.80    0.59
   5   7 -12   19.77    0.64
  -5   7 -12   21.05    0.61
   5   7  12   21.37    0.59
   5   7  12   21.61    0.59
   0   8 -12   47.62    1.42
   0   8 -12   47.53    1.36
   0   8  12   46.88    1.34
   0   8 -12   50.67    1.37
   0   8 -12   50.48    1.37
   0   8  12   47.07    1.32
   0   8 -12   49.14    1.34
   0   8 -12   46.66    1.32
   1   8 -12    1.64    0.13
   1   8 -12    1.67    0.14
   1   8 -12    1.59    0.16
   1   8 -12    1.41    0.11
  -1   8  12    1.53    0.10
   1   8 -12    1.53    0.13
  -1   8 -12    1.58    0.10
  -1   8 -12    1.62    0.13
   1   8  12    1.51    0.16
  -1   8 -12    1.59    0.11
   1   8  12    1.55    0.11
  -1   8 -12    1.48    0.13
   2   8 -12    3.34    0.23
  -2   8  12    3.40    0.16
   2   8 -12    3.32    0.17
   2  -8  12    3.45    0.15
   2   8 -12    3.68    0.19
   2   8 -12    3.17    0.17
  -2   8 -12    3.47    0.18
   2   8  12    3.37    0.16
   2   8  12    3.24    0.29
  -2   8 -12    3.50    0.16
   2   8  12    3.37    0.15
   2   8  12    3.25    0.16
  -2   8 -12    3.47    0.16
  -3   8  12    3.04    0.15
   3   8 -12    3.67    0.18
   3   8 -12    3.26    0.17
  -3   8  12    3.44    0.16
   3  -8  12    3.45    0.16
   3   8 -12    3.34    0.18
  -3   8 -12    3.26    0.15
   3   8  12    3.37    0.16
   3   8  12    3.56    0.16
  -3   8 -12    3.35    0.16
  -3   8 -12    3.51    0.17
   4  -8  12    2.44    0.12
   4   8 -12    2.24    0.13
  -4   8  12    2.64    0.12
   4   8 -12    2.50    0.13
   4   8 -12    2.18    0.12
   4   8 -12    2.55    0.13
  -4   8 -12    2.51    0.12
   4   8  12    2.49    0.12
   4   8  12    2.35    0.12
  -4   8 -12    2.15    0.12
   0   9 -12    2.96    0.16
   0   9 -12    2.57    0.14
   0   9 -12    2.39    0.20
   0   9 -12    2.62    0.15
   0   9 -12    2.88    0.17
   0   9 -12    2.89    0.15
  -1   9  12   22.31    0.65
   1   9 -12   23.40    0.69
   1   9 -12   22.82    0.68
   1   9 -12   21.37    0.75
   1   9 -12   23.35    0.69
   1   9 -12   22.11    0.65
  -1   9 -12   23.02    0.68
   1   9  12   21.38    0.65
  -1   9 -12   21.95    0.67
  -1   9 -12   22.56    0.65
  -1   9 -12   23.39    0.66
  -1   9 -12   22.98    0.68
  -2   9  12    2.94    0.14
   2   9 -12    2.82    0.16
   2  -9  12    3.12    0.14
   2   9 -12    2.82    0.18
   2   9 -12    3.04    0.17
  -2   9  12    2.79    0.14
  -2   9 -12    3.45    0.17
  -2   9 -12    3.19    0.14
   2   9  12    2.99    0.14
  -2   9 -12    3.17    0.15
   3   9 -12    2.28    0.14
  -3   9  12    2.26    0.12
   3  -9  12    2.42    0.12
   3   9 -12    2.02    0.14
   3   9 -12    2.16    0.13
  -3   9  12    2.29    0.12
  -3   9 -12    2.35    0.14
   3   9  12    2.23    0.12
   3   9  12    2.27    0.12
  -3   9 -12    2.41    0.12
  -3   9 -12    2.32    0.12
   4   9 -12    0.45    0.05
  -4   9  12    0.59    0.06
   4   9 -12    0.45    0.06
   4  -9  12    0.45    0.05
   4   9 -12    0.42    0.06
  -4   9 -12    0.41    0.05
   4   9  12    0.52    0.05
  -4   9 -12    0.58    0.06
   4   9  12    0.67    0.06
   0  10 -12    6.98    0.27
   0  10 -12    6.70    0.26
   0  10  12    6.65    0.24
   0  10 -12    6.85    0.24
   0  10 -12    7.00    0.26
   0  10 -12    7.00    0.26
   1  10 -12    6.77    0.26
   1  10 -12    7.40    0.27
  -1  10  12    7.12    0.25
   1  10 -12    7.22    0.28
   1  10 -12    7.14    0.24
  -1  10  12    6.93    0.23
  -1  10 -12    6.89    0.26
  -1  10 -12    7.48    0.26
  -1  10 -12    7.36    0.27
  -1  10 -12    7.09    0.27
  -2  10  12    4.68    0.17
   2  10 -12    4.69    0.21
  -2  10  12    4.57    0.18
   2  10 -12    4.65    0.20
   2 -10  12    4.98    0.18
   2  10 -12    4.54    0.19
  -2  10 -12    4.64    0.17
  -2  10 -12    4.75    0.20
  -2  10 -12    4.84    0.19
  -2  10 -12    4.75    0.19
   3  10 -12    0.22    0.06
  -3  10  12    0.13    0.05
   3  10 -12    0.11    0.06
  -3  10  12    0.14    0.04
   3 -10  12    0.15    0.05
  -3  10 -12    0.11    0.05
  -3  10 -12    0.17    0.04
  -3  10 -12    0.17    0.06
   0  11 -12   11.74    0.38
   0  11  12   11.27    0.35
   0  11 -12   11.31    0.37
   0  11 -12   11.74    0.36
   1  11 -12    7.21    0.27
   1  11 -12    6.83    0.25
  -1  11  12    6.77    0.23
   1  11 -12    6.58    0.23
  -1  11 -12    6.68    0.25
  -1  11 -12    6.83    0.24
  -1  11 -12    6.93    0.24
  -1  11 -12    6.59    0.25
   2  11 -12    3.00    0.15
  -2  11  12    2.91    0.14
   2 -11  12    2.92    0.12
   2  11 -12    3.27    0.16
  -2  11  12    2.96    0.13
  -2  11 -12    3.07    0.14
  -2  11 -12    2.81    0.15
   3  11 -12    2.27    0.12
   3  11 -12    2.26    0.11
  -3  11  12    2.17    0.10
   3 -11  12    2.36    0.10
  -3  11  12    2.30    0.11
  -3  11  12    2.19    0.11
  -3  11 -12    2.36    0.11
  -3  11 -12    2.45    0.13
   0  12 -12   12.46    0.39
   0  12 -12   13.06    0.38
   0  12 -12   13.07    0.40
   1  12 -12    1.36    0.09
   1  12 -12    1.77    0.12
  -1  12  12    1.41    0.09
  -1  12 -12    1.42    0.10
  -1  12 -12    1.50    0.10
  -1  12 -12    1.41    0.09
   2  12 -12    0.92    0.08
   2  12 -12    0.73    0.07
  -2  12  12    0.91    0.07
  -2  12 -12    0.90    0.08
  -2  12 -12    0.79    0.07
   0  13 -12    0.38    0.05
   0   0  13    0.04    0.06
   1   0  13    1.71    0.13
   2   0  13    3.99    0.21
   2   0 -13    4.29    0.17
   2   0 -13    3.67    0.18
   2   0  13    4.22    0.16
   2   0 -13    3.76    0.21
   2   0  13    3.72    0.15
   2   0  13    4.11    0.17
   2   0 -13    3.72    0.17
   2   0  13    3.71    0.16
   3   0  13   51.94    1.45
   3   0  13   53.18    1.44
   3   0 -13   53.73    1.55
   3   0  13   52.59    1.46
   3   0  13   52.78    1.46
   3   0 -13   50.32    1.46
   3   0 -13   51.83    1.48
   4   0  13    6.63    0.25
   4   0  13    6.45    0.23
   4   0 -13    6.31    0.25
   4   0 -13    6.58    0.24
   4   0 -13    6.10    0.32
   5   0  13   -0.02    0.04
   5   0  13   -0.01    0.06
   5   0 -13    0.02    0.05
   5   0 -13    0.04    0.06
   5   0 -13   -0.04    0.04
   0   1  13   15.66    0.53
   0  -1  13   15.91    0.52
   1   1 -13    1.39    0.12
   1  -1  13    1.46    0.13
   1   1  13    1.73    0.13
   2   1 -13   61.71    1.64
   2  -1  13   60.71    1.63
   2   1 -13   59.76    1.66
   2   1 -13   60.48    1.71
   2  -1  13   57.04    1.63
   2   1 -13   60.12    1.66
   2  -1  13   59.52    1.64
   2   1 -13   58.15    1.65
   2  -1  13   58.18    1.69
   2  -1 -13   57.95    1.66
   2   1  13   60.30    1.65
   2   1  13   58.64    1.64
   2   1  13   61.17    1.71
   2  -1 -13   59.86    1.65
   2   1  13   61.89    1.63
   2   1  13   59.88    1.64
   2  -1 -13   59.28    1.71
   3   1 -13   33.74    1.00
   3   1 -13   34.28    0.99
   3   1 -13   35.22    1.07
   3  -1  13   34.94    0.98
   3  -1  13   35.16    0.97
   3   1  13   33.56    0.98
   3   1  13   34.87    0.97
   3   1  13   33.98    0.97
   3   1  13   32.08    1.04
   3   1  13   35.03    0.98
   3  -1 -13   34.57    1.06
   4  -1  13    4.08    0.18
   4  -1  13    4.00    0.17
   4   1 -13    3.72    0.24
   4   1 -13    4.17    0.18
   4   1 -13    3.81    0.19
   4   1  13    3.86    0.17
   4  -1 -13    3.73    0.25
   4   1  13    3.97    0.19
   4  -1 -13    3.73    0.18
   4   1  13    3.54    0.17
   4   1  13    3.91    0.16
   5   1 -13    0.82    0.09
   5  -1  13    0.90    0.09
   5  -1  13    0.91    0.07
   5   1 -13    0.73    0.07
   5   1 -13    0.76    0.07
   5   1  13    0.90    0.07
   5   1  13    0.91    0.08
   5   1  13    0.77    0.08
   0   2  13    2.22    0.15
   1   2 -13   69.79    1.94
   1  -2  13   70.49    1.97
   1   2 -13   70.56    1.92
   1   2 -13   68.68    1.97
   1   2  13   76.84    1.98
   1   2  13   70.00    1.93
   1   2  13   72.50    2.00
   1  -2 -13   67.98    1.94
   1   2  13   68.44    1.93
   2   2 -13   20.35    0.66
   2   2 -13   20.43    0.58
   2   2 -13   19.92    0.60
   2   2 -13   19.93    0.60
   2   2 -13   20.29    0.61
   2  -2  13   19.23    0.58
  -2   2  13   19.37    0.59
   2  -2  13   20.09    0.58
   2   2  13   21.12    0.58
  -2   2 -13   19.32    0.59
   2   2  13   20.33    0.59
   2   2  13   20.84    0.66
   2  -2 -13   19.34    0.65
   2   2  13   19.47    0.59
   2  -2 -13   19.83    0.59
  -2   2 -13   19.40    0.59
   2   2  13   19.45    0.58
   3  -2  13   15.37    0.47
   3   2 -13   15.09    0.48
   3   2 -13   14.62    0.49
   3  -2  13   14.90    0.46
   3   2 -13   14.94    0.55
   3  -2 -13   14.97    0.55
   3   2  13   15.50    0.47
   3   2  13   15.23    0.54
   3   2  13   15.11    0.46
   3   2  13   15.03    0.46
   3   2  13   14.81    0.47
   4  -2  13   17.54    0.53
   4   2 -13   16.88    0.62
   4   2 -13   17.61    0.56
   4   2 -13   17.69    0.55
   4   2 -13   18.07    0.54
   4  -2  13   17.87    0.52
   4   2  13   17.93    0.54
   4  -2 -13   16.00    0.61
   4   2  13   16.88    0.52
   4   2  13   16.99    0.53
   4   2  13   17.74    0.52
   5   2 -13    1.07    0.10
   5   2 -13    0.70    0.07
   5  -2  13    0.89    0.08
   5   2 -13    0.95    0.08
   5  -2  13    0.84    0.07
   5   2  13    0.87    0.07
   5   2  13    1.03    0.09
   5   2  13    0.87    0.08
   0   3  13   10.92    0.36
   0   3 -13   11.21    0.35
   0   3  13   11.44    0.36
   0   3 -13   11.37    0.37
   0   3  13   11.38    0.42
   1   3 -13   26.96    0.76
   1   3 -13   25.71    0.77
  -1   3  13   28.42    0.84
  -1   3  13   25.43    0.76
   1   3 -13   26.04    0.77
   1   3 -13   26.19    0.81
   1   3 -13   25.63    0.77
   1  -3  13   25.76    0.75
   1   3 -13   27.65    0.78
   1   3 -13   26.80    0.76
   1   3  13   26.22    0.75
  -1   3 -13   25.93    0.76
  -1   3 -13   26.32    0.75
   1   3  13   27.08    0.76
   1   3  13   27.28    0.76
   1   3  13   28.03    0.84
   1   3  13   27.30    0.76
  -1   3 -13   26.28    0.77
   1   3  13   26.11    0.75
   2   3 -13   19.91    0.59
   2  -3  13   18.50    0.57
   2   3 -13   20.20    0.66
   2   3 -13   18.44    0.58
  -2   3  13   19.60    0.58
   2   3 -13   19.98    0.57
   2   3 -13   18.92    0.60
   2   3 -13   18.78    0.59
   2   3  13   19.36    0.65
   2   3  13   19.57    0.58
  -2   3 -13   18.81    0.57
   2  -3 -13   19.35    0.64
  -2   3 -13   19.58    0.59
   2   3  13   20.20    0.57
  -2   3 -13   19.90    0.58
   2   3  13   19.63    0.58
   2   3  13   20.20    0.58
   2   3  13   20.21    0.57
   3   3 -13   12.31    0.39
   3   3 -13   11.86    0.47
  -3   3  13   11.96    0.39
   3   3 -13   12.39    0.40
   3  -3  13   11.62    0.38
   3   3 -13   11.63    0.41
   3   3  13   12.05    0.46
   3   3  13   12.28    0.37
   3   3  13   12.02    0.38
   3   3  13   12.24    0.39
  -3   3 -13   11.95    0.39
   3   3  13   11.85    0.38
   3  -3 -13   11.86    0.47
   3   3  13   12.45    0.40
   4  -3  13    6.15    0.24
   4   3 -13    6.97    0.26
   4   3 -13    6.38    0.26
   4  -3  13    6.54    0.24
   4   3 -13    6.57    0.25
   4   3  13    6.41    0.25
   4   3  13    6.57    0.24
   4   3  13    6.42    0.23
   4   3  13    6.44    0.22
   4   3  13    6.71    0.25
   5   3 -13    1.57    0.11
   5   3 -13    1.79    0.12
   5  -3  13    1.40    0.09
   5   3 -13    1.55    0.10
   5  -3  13    1.61    0.10
   5   3  13    1.57    0.11
   5   3  13    1.50    0.10
   5   3  13    1.44    0.10
   0   4  13   16.92    0.50
   0   4  13   17.46    0.51
   0   4 -13   17.01    0.50
   0   4  13   16.55    0.50
   0   4  13   16.40    0.49
   0   4 -13   16.81    0.50
   0   4 -13   17.40    0.52
   0   4  13   16.85    0.57
  -1   4  13   12.11    0.44
   1   4 -13   11.85    0.38
   1   4 -13   11.93    0.37
   1   4 -13   11.51    0.42
   1   4 -13   11.93    0.39
   1  -4  13   11.34    0.36
   1   4 -13   11.99    0.39
  -1   4  13   12.03    0.37
   1   4 -13   11.84    0.37
   1   4 -13   11.20    0.38
   1   4  13   11.87    0.36
   1   4  13   12.21    0.37
   1   4  13   11.95    0.44
   1   4  13   11.45    0.36
   1   4  13   12.13    0.38
  -1   4 -13   11.83    0.39
  -1   4 -13   11.84    0.37
  -1   4 -13   11.43    0.37
   1   4  13   12.08    0.38
   2   4 -13   59.41    1.66
   2  -4  13   56.57    1.63
   2   4 -13   60.87    1.65
   2   4 -13   62.55    1.73
   2   4 -13   58.44    1.66
  -2   4  13   60.27    1.64
   2   4 -13   60.76    1.63
   2   4 -13   59.55    1.65
  -2   4  13   57.56    1.71
  -2   4 -13   58.39    1.63
  -2   4 -13   58.26    1.64
   2  -4 -13   57.81    1.70
   2   4  13   58.42    1.62
   2   4  13   58.98    1.73
   2   4  13   57.94    1.64
   2   4  13   62.62    1.63
  -2   4 -13   58.76    1.65
   2   4  13   60.12    1.64
   2   4  13   61.92    1.64
   3   4 -13    5.78    0.22
   3   4 -13    6.01    0.24
  -3   4  13    5.44    0.22
   3   4 -13    5.44    0.22
   3  -4  13    5.54    0.21
   3   4 -13    5.66    0.25
   3   4 -13    5.51    0.29
   3  -4 -13    5.32    0.29
  -3   4 -13    5.17    0.22
  -3   4 -13    5.45    0.22
   3   4  13    5.41    0.21
   3   4  13    5.48    0.29
   3   4  13    5.63    0.22
   3   4  13    5.28    0.19
   3   4  13    5.66    0.22
   3   4  13    5.24    0.22
   4   4 -13   13.48    0.46
  -4   4  13   13.23    0.44
   4  -4  13   14.92    0.43
   4   4 -13   13.54    0.44
   4   4 -13   14.41    0.46
   4   4  13   13.95    0.44
   4   4  13   13.50    0.42
  -4   4 -13   13.72    0.44
   4   4  13   14.94    0.44
   4   4  13   14.33    0.44
   5   4 -13    1.91    0.11
   5  -4  13    1.79    0.09
   5   4 -13    2.01    0.12
   5   4  13    1.93    0.11
   5   4  13    1.92    0.11
   5   4  13    1.71    0.11
   0   5 -13    0.27    0.06
   0   5 -13    0.29    0.06
   0   5  13    0.28    0.05
   0   5  13    0.22    0.06
   0   5 -13    0.34    0.06
   0   5  13    0.26    0.05
   0   5  13    0.28    0.08
   0   5 -13    0.41    0.07
   0   5  13    0.33    0.06
   1   5 -13   18.63    0.63
   1   5 -13   19.23    0.58
   1  -5  13   17.98    0.55
   1   5 -13   19.15    0.55
  -1   5  13   18.78    0.56
   1   5 -13   19.20    0.56
   1   5 -13   19.35    0.58
  -1   5  13   17.58    0.62
   1   5 -13   18.06    0.57
   1   5 -13   18.95    0.58
   1   5  13   19.31    0.56
   1   5  13   19.82    0.56
   1   5  13   19.08    0.64
   1   5  13   19.32    0.55
   1   5  13   18.52    0.55
  -1   5 -13   19.20    0.56
   1   5  13   19.41    0.56
  -1   5 -13   18.84    0.56
  -1   5 -13   18.51    0.58
   2   5 -13    0.65    0.13
   2  -5  13    0.52    0.07
  -2   5  13    0.56    0.07
   2   5 -13    0.50    0.08
   2   5 -13    0.40    0.05
   2   5 -13    0.67    0.10
   2   5 -13    0.49    0.08
   2  -5 -13    0.37    0.10
   2   5  13    0.47    0.07
   2   5  13    0.52    0.08
   2   5  13    0.50    0.11
   2   5  13    0.52    0.07
  -2   5 -13    0.46    0.06
   2   5  13    0.51    0.06
  -2   5 -13    0.44    0.07
  -2   5 -13    0.50    0.08
   2   5  13    0.40    0.07
   3   5 -13    1.76    0.19
   3   5 -13    1.99    0.15
   3   5 -13    1.96    0.14
   3  -5  13    1.85    0.12
   3   5 -13    1.95    0.15
  -3   5  13    1.78    0.13
   3   5 -13    1.78    0.12
  -3   5 -13    2.02    0.13
   3   5  13    1.86    0.13
  -3   5 -13    1.99    0.13
   3   5  13    1.96    0.13
   3   5  13    1.99    0.18
   3   5  13    2.10    0.12
   3   5  13    2.06    0.13
   3  -5 -13    1.72    0.18
   4   5 -13   25.13    0.75
   4   5 -13   24.34    0.73
   4  -5  13   25.47    0.72
   4   5 -13   25.23    0.75
   4   5 -13   26.31    0.74
  -4   5  13   24.88    0.73
   4   5  13   24.50    0.73
   4   5  13   25.43    0.71
   4   5  13   25.48    0.73
   4   5  13   25.29    0.73
  -4   5 -13   24.86    0.74
   5   5 -13    5.68    0.21
   5   5 -13    5.98    0.20
   5  -5  13    6.02    0.19
   5   5  13    5.68    0.20
   5   5  13    5.88    0.20
   5  -5 -13    5.85    0.20
   5   5  13    5.88    0.20
  -5   5 -13    5.68    0.21
   0   6 -13    1.74    0.12
   0   6 -13    1.73    0.13
   0   6 -13    1.81    0.13
   0   6  13    1.93    0.11
   0   6  13    1.89    0.11
   0   6  13    2.08    0.17
   0   6 -13    1.95    0.12
   0   6  13    1.85    0.11
   0   6 -13    1.85    0.11
   0   6  13    1.96    0.11
   1   6 -13   10.68    0.36
  -1   6  13   10.53    0.34
   1   6 -13   11.18    0.36
   1   6 -13   10.62    0.33
   1   6 -13   10.27    0.32
   1   6 -13   10.23    0.36
   1   6 -13   10.11    0.35
  -1   6  13   10.37    0.40
   1  -6  13    9.70    0.32
   1   6 -13   10.42    0.41
   1   6  13   10.98    0.42
   1   6  13   10.61    0.32
   1   6  13   10.35    0.34
  -1   6 -13   10.11    0.33
  -1   6 -13   10.26    0.35
   1   6  13   10.48    0.34
  -1   6 -13   10.19    0.34
   1   6  13   10.05    0.33
   1   6  13   10.34    0.34
  -2   6  13    3.36    0.16
   2   6 -13    3.37    0.23
   2   6 -13    3.32    0.17
   2  -6  13    3.56    0.15
   2   6 -13    3.18    0.18
   2   6 -13    3.40    0.18
   2   6  13    3.17    0.15
  -2   6 -13    3.29    0.15
   2   6  13    3.34    0.16
  -2   6 -13    3.20    0.17
  -2   6 -13    3.56    0.16
   2   6  13    3.23    0.16
   2   6  13    3.37    0.16
   2   6  13    3.15    0.22
   3   6 -13    4.42    0.19
   3   6 -13    4.76    0.21
   3   6 -13    4.45    0.20
   3   6 -13    4.37    0.26
  -3   6  13    4.37    0.19
   3   6 -13    4.90    0.22
   3  -6  13    4.66    0.19
   3  -6 -13    4.07    0.25
   3   6  13    4.69    0.20
   3   6  13    4.51    0.18
   3   6  13    4.25    0.19
   3   6  13    4.59    0.19
  -3   6 -13    4.81    0.21
  -3   6 -13    4.81    0.20
  -4   6  13   14.77    0.46
   4   6 -13   14.52    0.47
   4   6 -13   14.72    0.46
   4   6 -13   14.68    0.46
   4   6 -13   15.17    0.47
   4  -6  13   15.05    0.45
   4   6  13   15.31    0.46
   4   6  13   15.03    0.45
  -4   6 -13   14.90    0.46
   4   6  13   15.09    0.46
   5   6 -13    1.80    0.11
   5   6 -13    1.96    0.10
   5  -6  13    1.83    0.09
   5   6  13    1.64    0.09
  -5   6 -13    2.10    0.12
   5   6  13    1.95    0.10
   0   7  13    2.48    0.14
   0   7 -13    2.58    0.15
   0   7 -13    2.70    0.15
   0   7 -13    2.49    0.13
   0   7 -13    2.69    0.12
   0   7 -13    2.52    0.15
   0   7  13    2.70    0.12
   0   7  13    2.80    0.19
   1   7 -13   11.03    0.38
   1   7 -13   10.87    0.38
  -1   7  13   10.94    0.35
   1   7 -13   11.22    0.38
   1   7 -13   10.67    0.35
   1   7 -13   10.49    0.36
   1   7 -13   11.43    0.44
   1   7  13   10.62    0.33
   1   7  13   11.37    0.43
   1   7  13   10.49    0.35
   1   7  13   11.28    0.35
  -1   7 -13   10.89    0.35
  -1   7 -13   10.76    0.35
  -1   7 -13   11.63    0.38
   1   7  13   10.54    0.35
   1   7  13   10.94    0.36
   2   7 -13   28.25    0.83
   2  -7  13   28.80    0.80
  -2   7  13   28.63    0.81
   2   7 -13   28.71    0.84
   2   7 -13   26.76    0.90
   2   7 -13   29.41    0.83
   2   7  13   27.04    0.81
   2   7  13   28.06    0.80
  -2   7 -13   28.66    0.83
  -2   7 -13   27.54    0.81
  -2   7 -13   28.80    0.81
   2   7  13   27.46    0.90
   2   7  13   26.73    0.80
   2   7  13   28.21    0.81
   3   7 -13   21.47    0.64
   3  -7  13   22.24    0.64
   3   7 -13   21.34    0.66
  -3   7  13   22.47    0.64
   3   7 -13   22.03    0.67
   3   7 -13   21.77    0.66
  -3   7 -13   21.92    0.66
   3   7  13   21.57    0.64
   3   7  13   21.50    0.64
   3   7  13   21.69    0.64
  -3   7 -13   22.20    0.65
   3   7  13   21.12    0.63
  -4   7  13    0.06    0.05
   4  -7  13    0.15    0.05
   4   7 -13    0.06    0.05
   4   7 -13    0.14    0.06
   4   7 -13    0.09    0.06
   4   7 -13    0.04    0.05
   4   7  13    0.04    0.05
  -4   7 -13    0.09    0.05
  -4   7 -13    0.12    0.05
   4   7  13    0.04    0.05
   0   8 -13   24.12    0.70
   0   8 -13   22.46    0.69
   0   8 -13   22.72    0.69
   0   8 -13   22.91    0.67
   0   8 -13   22.78    0.69
   0   8 -13   22.17    0.65
   0   8  13   22.42    0.65
   1   8 -13   25.15    0.73
  -1   8  13   23.91    0.69
   1   8 -13   23.76    0.79
   1   8 -13   23.32    0.69
   1   8 -13   23.69    0.72
   1   8 -13   24.92    0.73
  -1   8 -13   23.92    0.72
   1   8  13   23.25    0.69
   1   8  13   23.68    0.78
  -1   8 -13   23.56    0.69
  -1   8 -13   24.22    0.70
  -1   8 -13   24.35    0.72
  -2   8  13   19.55    0.57
   2   8 -13   19.63    0.61
   2   8 -13   19.76    0.60
   2  -8  13   19.66    0.57
   2   8 -13   19.11    0.60
  -2   8 -13   19.72    0.58
  -2   8 -13   19.55    0.58
  -2   8 -13   19.72    0.60
   2   8  13   19.22    0.58
   2   8  13   18.94    0.57
   2   8  13   18.50    0.57
  -3   8  13    8.05    0.27
   3  -8  13    8.05    0.27
   3   8 -13    7.90    0.28
  -3   8  13    7.13    0.26
   3   8 -13    8.02    0.29
   3   8 -13    8.33    0.29
  -3   8 -13    7.94    0.28
  -3   8 -13    7.94    0.27
   3   8  13    7.27    0.27
  -3   8 -13    7.73    0.26
   3   8  13    7.38    0.27
  -4   8  13    1.54    0.10
   4   8 -13    1.41    0.09
   4   8 -13    1.48    0.11
   4  -8  13    1.42    0.09
   4   8 -13    1.57    0.10
   4   8 -13    1.64    0.11
  -4   8 -13    1.44    0.10
  -4   8 -13    1.68    0.10
   4   8  13    1.58    0.10
   4   8  13    1.52    0.10
   0   9 -13    1.58    0.12
   0   9 -13    1.58    0.13
   0   9 -13    1.48    0.12
   0   9 -13    0.94    0.10
   0   9 -13    1.42    0.13
   1   9 -13    8.56    0.31
   1   9 -13    8.30    0.31
  -1   9  13    8.14    0.27
   1   9 -13    8.01    0.30
   1   9 -13    7.78    0.27
  -1   9 -13    8.52    0.30
  -1   9 -13    7.80    0.26
  -1   9 -13    8.19    0.30
  -1   9 -13    8.68    0.29
   1   9  13    7.99    0.28
  -2   9  13    0.12    0.06
   2   9 -13    0.11    0.07
   2   9 -13    0.16    0.06
   2  -9  13    0.30    0.06
   2   9 -13    0.22    0.07
  -2   9  13    0.21    0.05
  -2   9 -13    0.19    0.07
  -2   9 -13    0.04    0.06
  -2   9 -13    0.28    0.07
   2   9  13    0.23    0.06
  -2   9 -13    0.25    0.06
  -3   9  13    5.23    0.19
  -3   9  13    4.81    0.19
   3   9 -13    4.89    0.20
   3   9 -13    5.12    0.21
   3   9 -13    5.00    0.21
   3  -9  13    5.17    0.19
  -3   9 -13    5.11    0.18
  -3   9 -13    5.22    0.19
  -3   9 -13    5.64    0.21
   3   9  13    5.13    0.19
   3   9  13    5.33    0.19
   4  -9  13    0.43    0.05
   4   9 -13    0.41    0.06
  -4   9  13    0.44    0.05
   4   9  13    0.48    0.07
  -4   9 -13    0.43    0.05
   4   9  13    0.39    0.06
   0  10  13    1.68    0.11
   0  10 -13    1.89    0.13
   0  10 -13    1.83    0.14
   0  10 -13    1.68    0.12
   0  10 -13    1.57    0.12
   0  10 -13    1.95    0.12
   1  10 -13    8.84    0.31
   1  10 -13    8.81    0.29
  -1  10  13    9.07    0.30
   1  10 -13    9.97    0.33
   1  10 -13    9.43    0.32
  -1  10  13    9.05    0.28
  -1  10 -13    8.18    0.31
  -1  10 -13    8.97    0.32
  -1  10 -13    8.89    0.31
  -1  10 -13    9.20    0.31
  -1  10 -13    9.42    0.30
   2  10 -13    2.67    0.14
   2  10 -13    2.96    0.16
   2  10 -13    2.85    0.16
  -2  10  13    2.94    0.14
  -2  10  13    2.86    0.12
   2 -10  13    2.88    0.13
  -2  10 -13    2.98    0.14
  -2  10 -13    2.97    0.15
  -2  10 -13    2.89    0.12
  -2  10 -13    3.01    0.14
   3  10 -13    1.85    0.12
  -3  10  13    1.85    0.09
  -3  10  13    1.76    0.10
   3  10 -13    1.73    0.11
   3 -10  13    1.73    0.09
  -3  10 -13    1.83    0.10
  -3  10 -13    1.69    0.11
  -3  10 -13    1.77    0.09
   0  11  13    6.39    0.22
   0  11 -13    6.78    0.23
   0  11 -13    6.27    0.23
   0  11 -13    6.29    0.24
  -1  11  13    5.30    0.19
   1  11 -13    5.26    0.19
   1  11 -13    5.68    0.22
   1  11 -13    5.13    0.21
  -1  11 -13    5.31    0.20
  -1  11 -13    5.18    0.20
  -1  11 -13    5.48    0.21
  -1  11 -13    5.43    0.20
   2  11 -13    0.46    0.08
   2  11 -13    0.47    0.07
  -2  11  13    0.43    0.05
  -2  11 -13    0.48    0.07
  -2  11 -13    0.44    0.06
   0  12 -13    3.34    0.15
   0  12 -13    3.34    0.13
   0  12 -13    3.37    0.14
   1  12 -13    5.24    0.18
   1  12 -13    4.92    0.19
  -1  12  13    5.15    0.17
  -1  12 -13    4.97    0.18
  -1  12 -13    5.16    0.18
  -2  12  13    0.07    0.05
   2  12 -13    0.06    0.06
   0   0 -14   63.68    1.82
   0   0  14   68.82    1.88
   1   0  14    2.75    0.18
   1   0 -14    2.54    0.13
  -1   0 -14    2.58    0.14
   1   0  14    2.73    0.12
   1   0 -14    2.59    0.14
  -1   0 -14    2.86    0.20
   1   0  14    2.47    0.13
   1   0  14    2.73    0.13
   2   0 -14   46.28    1.30
   2   0  14   45.63    1.37
   2   0  14   47.00    1.29
   2   0  14   46.84    1.30
   2   0 -14   45.82    1.37
   2   0 -14   47.13    1.32
   2   0  14   48.92    1.30
   3   0  14   16.27    0.49
   3   0  14   15.75    0.48
   3   0 -14   15.26    0.49
   3   0  14   15.74    0.48
   3   0 -14   15.95    0.58
   4   0 -14   22.20    0.69
   4   0  14   24.27    0.69
   4   0  14   23.37    0.67
   4   0 -14   22.74    0.68
   5   0  14    2.67    0.12
   5   0 -14    2.88    0.13
   5   0 -14    2.97    0.14
   5   0  14    3.09    0.14
   5   0 -14    3.06    0.14
   0   1  14    2.16    0.16
   0   1 -14    2.06    0.11
   0  -1 -14    2.16    0.12
   0  -1  14    2.24    0.15
   0   1  14    2.05    0.12
   0   1  14    2.04    0.11
  -1  -1 -14   48.35    1.37
   1  -1  14   49.37    1.35
   1   1 -14   48.44    1.37
   1  -1  14   49.14    1.36
   1   1 -14   50.23    1.36
   1   1 -14   51.21    1.38
  -1   1  14   48.08    1.36
   1   1 -14   48.13    1.37
   1  -1  14   48.01    1.41
   1   1  14   47.78    1.35
   1  -1 -14   49.83    1.38
   1  -1 -14   49.40    1.36
   1   1  14   51.74    1.43
  -1   1 -14   49.15    1.37
  -1   1 -14   48.37    1.36
   1   1  14   50.35    1.36
  -1   1 -14   47.50    1.35
   1   1  14   48.74    1.35
   1   1  14   48.23    1.36
   2   1 -14    6.10    0.22
   2   1 -14    5.99    0.24
   2  -1  14    5.93    0.21
   2   1 -14    5.90    0.24
   2   1 -14    5.89    0.28
   2   1 -14    5.97    0.23
   2  -1  14    5.96    0.22
  -2   1 -14    5.59    0.23
   2   1  14    5.97    0.28
   2   1  14    6.07    0.22
   2  -1 -14    5.63    0.27
   2  -1 -14    5.90    0.22
   2   1  14    5.77    0.22
   2   1  14    5.82    0.21
   2   1  14    6.15    0.23
   3   1 -14   22.28    0.68
   3  -1  14   21.87    0.64
   3   1 -14   22.12    0.67
   3  -1  14   22.80    0.66
   3   1 -14   21.39    0.74
   3   1  14   22.16    0.64
   3   1  14   22.01    0.66
   3   1  14   21.27    0.72
   3   1  14   22.13    0.65
   3   1  14   22.81    0.66
   3  -1 -14   21.98    0.74
   4   1 -14   10.82    0.35
   4  -1  14   10.44    0.33
   4  -1  14    9.87    0.34
   4   1 -14   10.24    0.35
   4   1  14    9.67    0.32
   4   1  14    9.67    0.33
   4   1  14    9.88    0.32
   4  -1 -14   10.00    0.34
   4   1  14   10.49    0.35
   5  -1  14    2.49    0.13
   5   1 -14    2.37    0.12
   5   1 -14    2.56    0.13
   5   1 -14    2.58    0.12
   5  -1  14    2.41    0.11
   5   1  14    2.45    0.10
   5  -1 -14    2.67    0.13
   5   1  14    2.51    0.13
   0   2 -14   19.55    0.57
   0   2 -14   19.26    0.59
   0  -2  14   20.49    0.63
   0   2  14   18.79    0.56
   0   2  14   18.67    0.57
   0  -2 -14   18.84    0.58
   0   2 -14   19.82    0.57
   0   2  14   19.28    0.57
   0   2  14   19.65    0.64
   0   2  14   19.80    0.58
   1  -2  14    9.79    0.31
   1   2 -14   10.54    0.35
  -1   2  14   10.29    0.33
   1   2 -14    9.91    0.34
   1  -2  14    9.59    0.37
   1   2 -14   10.69    0.33
   1   2 -14   10.00    0.34
  -1   2  14   10.64    0.40
  -1   2 -14   10.28    0.34
   1   2  14   10.80    0.33
   1   2  14   10.11    0.33
   1   2  14   10.59    0.33
  -1   2 -14    9.81    0.33
   1   2  14   10.06    0.32
   1  -2 -14    9.69    0.33
  -1   2 -14   10.23    0.32
   1   2  14   10.13    0.32
   1   2  14   10.44    0.39
   2   2 -14   43.90    1.25
   2   2 -14   46.21    1.24
   2   2 -14   45.14    1.32
   2   2 -14   46.71    1.26
   2  -2  14   42.87    1.23
   2   2 -14   44.89    1.26
  -2   2  14   42.81    1.24
   2  -2  14   44.58    1.24
   2  -2 -14   45.09    1.25
  -2   2 -14   43.67    1.25
   2   2  14   44.32    1.24
   2   2  14   45.25    1.32
   2   2  14   44.44    1.25
   2  -2 -14   41.59    1.30
   2   2  14   45.92    1.23
   2   2  14   45.09    1.24
   2   2  14   45.04    1.24
  -2   2 -14   42.42    1.25
   3   2 -14   18.30    0.56
   3  -2  14   17.94    0.54
   3   2 -14   17.44    0.63
   3   2 -14   18.17    0.57
   3  -2  14   18.10    0.54
   3   2  14   18.75    0.54
   3   2  14   18.16    0.55
   3   2  14   17.31    0.55
   3  -2 -14   17.42    0.63
   3   2  14   17.35    0.62
   3   2  14   18.18    0.54
   4   2 -14   19.48    0.57
   4   2 -14   18.60    0.58
   4  -2  14   18.64    0.55
   4  -2  14   18.14    0.56
   4  -2 -14   18.38    0.56
   4   2  14   18.20    0.56
   4   2  14   18.65    0.55
   4   2  14   19.42    0.57
   4   2  14   19.14    0.55
   4   2  14   18.54    0.56
   5  -2  14    3.63    0.15
   5   2 -14    3.80    0.16
   5   2 -14    3.94    0.17
   5  -2  14    3.70    0.14
   5   2 -14    3.96    0.15
   5   2  14    3.80    0.15
   5   2  14    3.65    0.15
   5   2  14    3.91    0.16
   0   3  14    6.84    0.24
   0   3  14    6.51    0.23
   0   3  14    7.15    0.31
   0   3  14    7.29    0.25
   0   3 -14    7.37    0.25
   0   3 -14    7.39    0.26
   0  -3  14    6.73    0.29
   0   3  14    7.25    0.25
   0   3 -14    7.11    0.25
   1   3 -14   36.67    1.12
   1  -3  14   36.71    1.05
  -1   3  14   37.80    1.07
  -1   3  14   38.99    1.15
   1   3 -14   37.36    1.08
   1   3 -14   39.85    1.09
   1   3 -14   39.25    1.06
   1   3 -14   37.97    1.06
   1   3 -14   36.06    1.07
   1   3 -14   38.02    1.08
  -1   3 -14   37.38    1.07
   1   3  14   39.18    1.07
  -1   3 -14   39.12    1.08
  -1   3 -14   37.48    1.06
   1   3  14   39.30    1.06
   1  -3 -14   35.50    1.07
   1   3  14   38.39    1.07
   1   3  14   37.99    1.14
   1   3  14   37.57    1.06
   1   3  14   37.56    1.05
   2   3 -14   71.88    2.02
  -2   3  14   75.61    2.00
   2  -3  14   70.62    1.99
   2   3 -14   75.13    1.99
   2   3 -14   73.16    2.08
   2   3 -14   74.97    2.02
   2   3 -14   72.03    2.02
   2   3  14   73.88    2.00
  -2   3 -14   71.91    2.00
   2   3  14   72.95    2.00
   2   3  14   72.36    2.00
   2  -3 -14   70.69    2.07
  -2   3 -14   75.58    2.02
   2   3  14   75.33    1.99
   2   3  14   72.48    1.99
   2   3  14   72.30    2.09
  -2   3 -14   69.10    1.98
  -3   3  14   25.75    0.78
   3   3 -14   27.33    0.80
   3  -3  14   27.01    0.77
   3   3 -14   26.26    0.80
   3   3 -14   25.98    0.87
   3   3 -14   27.40    0.78
   3   3  14   26.99    0.77
   3   3  14   26.65    0.76
   3   3  14   27.41    0.77
   3   3  14   26.53    0.78
  -3   3 -14   26.44    0.78
   3   3  14   25.25    0.86
   3  -3 -14   25.97    0.86
   3   3  14   28.08    0.78
   4   3 -14   10.80    0.37
   4  -3  14   10.54    0.35
   4  -3  14   11.07    0.34
   4   3 -14   10.87    0.36
   4   3 -14   10.78    0.38
   4   3  14   10.81    0.35
   4   3  14   10.59    0.33
   4   3  14   10.80    0.34
   4   3  14   10.92    0.36
   4   3  14   10.80    0.35
   5   3 -14    1.71    0.09
   5  -3  14    1.95    0.09
   5   3 -14    1.82    0.12
   5   3 -14    1.90    0.11
   5   3  14    1.84    0.11
   5   3  14    1.79    0.10
   5   3  14    1.82    0.10
   0   4  14    0.89    0.08
   0   4 -14    0.79    0.08
   0   4  14    0.79    0.08
   0   4  14    0.72    0.11
   0   4 -14    0.80    0.09
   0   4  14    0.87    0.08
   0   4 -14    0.87    0.08
   0   4  14    0.86    0.09
   1  -4  14   27.64    0.80
   1   4 -14   26.69    0.87
  -1   4  14   28.66    0.90
   1   4 -14   28.51    0.84
   1   4 -14   29.69    0.81
   1   4 -14   28.88    0.81
   1   4 -14   28.80    0.83
   1   4 -14   29.24    0.84
  -1   4  14   28.53    0.82
   1   4 -14   29.56    0.84
   1   4  14   28.85    0.82
   1   4  14   27.66    0.81
  -1   4 -14   28.32    0.82
  -1   4 -14   29.09    0.82
   1   4  14   28.24    0.81
  -1   4 -14   28.53    0.84
   1   4  14   28.79    0.82
   1   4  14   29.07    0.82
   1   4  14   28.44    0.90
   2   4 -14    0.76    0.10
   2   4 -14    0.89    0.10
  -2   4  14    0.77    0.12
   2   4 -14    0.92    0.10
  -2   4  14    0.81    0.09
   2   4 -14    0.82    0.11
   2  -4  14    0.80    0.07
   2   4 -14    0.81    0.13
   2   4 -14    0.75    0.07
   2   4  14    0.74    0.12
  -2   4 -14    0.66    0.08
   2   4  14    0.75    0.09
   2   4  14    0.87    0.09
   2   4  14    0.83    0.08
   2   4  14    0.82    0.08
   2   4  14    0.76    0.09
  -2   4 -14    0.76    0.09
  -2   4 -14    0.86    0.09
   3   4 -14   28.34    0.94
   3   4 -14   31.20    0.88
   3   4 -14   28.70    0.85
   3   4 -14   31.20    0.88
   3   4 -14   27.58    0.85
  -3   4  14   30.04    0.86
   3  -4  14   29.60    0.84
   3   4  14   30.31    0.84
   3   4  14   28.53    0.94
   3   4  14   30.69    0.86
   3   4  14   31.33    0.85
   3  -4 -14   28.16    0.93
   3   4  14   28.91    0.83
  -3   4 -14   28.41    0.86
   3   4  14   29.10    0.86
  -3   4 -14   30.02    0.86
   4   4 -14    1.23    0.12
   4   4 -14    1.22    0.10
  -4   4  14    1.31    0.11
   4   4 -14    1.24    0.12
   4  -4  14    1.25    0.10
   4   4  14    1.20    0.11
  -4   4 -14    1.25    0.11
   4   4  14    1.40    0.12
   4   4  14    1.10    0.09
   4   4  14    0.95    0.09
   5  -4  14    3.15    0.12
   5   4 -14    3.16    0.14
   5   4 -14    3.14    0.14
   5   4  14    2.97    0.13
   5   4  14    3.16    0.13
   5   4  14    3.07    0.13
   0   5  14    5.83    0.21
   0   5  14    6.01    0.22
   0   5 -14    5.56    0.23
   0   5 -14    5.71    0.21
   0   5 -14    5.76    0.21
   0   5  14    6.06    0.29
   0   5  14    5.76    0.21
   0   5  14    5.64    0.22
   1   5 -14   32.30    0.94
   1  -5  14   31.27    0.90
   1   5 -14   32.43    0.94
   1   5 -14   31.04    0.99
   1   5 -14   31.66    0.91
  -1   5  14   32.15    1.00
   1   5 -14   32.04    0.94
   1   5 -14   31.85    0.92
  -1   5  14   31.71    0.92
   1   5 -14   32.57    0.94
   1   5  14   34.04    1.02
   1   5  14   31.59    0.91
   1   5  14   33.79    0.93
  -1   5 -14   32.88    0.92
   1   5  14   32.29    0.91
   1   5  14   33.43    0.93
   1   5  14   33.06    0.92
  -1   5 -14   32.55    0.94
  -1   5 -14   32.72    0.92
   2   5 -14    9.65    0.33
   2  -5  14   10.24    0.32
   2   5 -14    9.83    0.40
   2   5 -14    9.88    0.35
  -2   5  14   10.11    0.33
   2   5 -14    9.39    0.31
   2   5 -14   10.36    0.34
   2   5 -14    9.40    0.34
   2   5 -14    9.92    0.35
   2   5  14   10.07    0.33
  -2   5 -14   10.04    0.32
   2   5  14    9.83    0.32
  -2   5 -14    9.83    0.33
   2   5  14    9.57    0.33
   2   5  14    9.95    0.34
   2   5  14    9.80    0.40
   2   5  14    9.41    0.31
  -2   5 -14   10.32    0.35
  -3   5  14    1.37    0.12
   3   5 -14    1.20    0.12
   3  -5  14    1.47    0.11
   3   5 -14    1.10    0.10
   3   5 -14    1.12    0.15
   3   5 -14    1.18    0.12
   3   5 -14    1.31    0.12
   3   5  14    0.96    0.08
  -3   5 -14    1.39    0.11
   3  -5 -14    1.00    0.14
   3   5  14    1.18    0.10
  -3   5 -14    1.11    0.11
   3   5  14    1.07    0.10
   3   5  14    1.16    0.11
  -4   5  14   12.80    0.40
   4   5 -14   12.99    0.42
   4  -5  14   12.58    0.39
   4   5 -14   12.84    0.42
   4   5 -14   12.81    0.40
   4   5  14   12.47    0.38
   4   5  14   13.40    0.40
   4   5  14   12.64    0.40
   4   5  14   12.53    0.40
  -4   5 -14   12.21    0.40
   5   5 -14    4.37    0.16
   5  -5  14    4.08    0.14
   5   5 -14    4.17    0.15
   5   5  14    4.32    0.17
   5   5  14    4.04    0.15
   5  -5 -14    4.02    0.15
   5   5  14    4.21    0.15
   0   6 -14   53.99    1.51
   0   6  14   54.18    1.49
   0   6  14   54.01    1.48
   0   6 -14   53.52    1.48
   0   6 -14   53.36    1.49
   0   6 -14   54.49    1.51
   0   6 -14   52.12    1.50
   0   6  14   53.54    1.48
   0   6  14   55.26    1.58
   0   6  14   53.56    1.49
   1   6 -14   54.16    1.52
   1   6 -14   55.42    1.52
  -1   6  14   54.08    1.49
   1   6 -14   52.22    1.48
   1   6 -14   51.53    1.57
   1   6 -14   55.98    1.52
  -1   6  14   54.49    1.57
   1   6 -14   52.44    1.51
   1   6 -14   55.16    1.49
   1   6  14   54.45    1.49
  -1   6 -14   55.33    1.50
   1   6  14   55.59    1.59
   1   6  14   52.06    1.48
   1   6  14   51.97    1.50
   1   6  14   54.42    1.50
  -1   6 -14   53.87    1.49
  -1   6 -14   54.99    1.52
   2   6 -14   35.06    1.03
   2   6 -14   36.87    1.06
   2   6 -14   37.21    1.07
   2   6 -14   37.40    1.06
  -2   6  14   38.37    1.04
   2  -6  14   38.86    1.03
   2   6 -14   35.47    1.12
  -2   6 -14   37.51    1.06
   2   6  14   35.50    1.04
  -2   6 -14   37.40    1.04
   2   6  14   36.61    1.03
   2   6  14   36.77    1.04
   2   6  14   36.10    1.04
  -2   6 -14   37.24    1.03
   2   6  14   33.63    1.01
   2   6  14   36.91    1.14
   3   6 -14    1.85    0.13
   3   6 -14    1.85    0.15
   3   6 -14    1.86    0.12
   3   6 -14    1.80    0.14
  -3   6  14    1.81    0.12
   3  -6  14    1.74    0.12
   3   6  14    1.76    0.12
   3   6  14    1.78    0.13
   3   6  14    1.91    0.12
  -3   6 -14    1.78    0.13
   3   6  14    1.72    0.12
  -3   6 -14    1.75    0.13
   4   6 -14    0.34    0.06
   4   6 -14    0.33    0.07
  -4   6  14    0.40    0.07
   4  -6  14    0.31    0.06
   4   6 -14    0.38    0.07
   4   6 -14    0.34    0.07
  -4   6 -14    0.42    0.07
   4   6  14    0.40    0.07
   4   6  14    0.28    0.06
   4   6  14    0.46    0.06
   0   7 -14    0.52    0.08
   0   7 -14    0.45    0.08
   0   7 -14    0.52    0.06
   0   7  14    0.57    0.11
   0   7 -14    0.39    0.08
   0   7  14    0.39    0.06
   0   7 -14    0.40    0.08
  -1   7  14   12.94    0.40
   1   7 -14   12.71    0.43
   1   7 -14   13.38    0.43
   1   7 -14   13.09    0.43
   1   7 -14   12.01    0.48
   1   7 -14   12.48    0.40
   1   7 -14   12.74    0.42
   1   7  14   13.25    0.49
  -1   7 -14   13.30    0.41
   1   7  14   12.70    0.38
  -1   7 -14   13.46    0.43
   1   7  14   12.20    0.40
   1   7  14   13.87    0.41
  -1   7 -14   12.84    0.40
   1   7  14   12.77    0.41
  -2   7  14    3.27    0.16
   2   7 -14    3.38    0.18
   2  -7  14    3.13    0.15
   2   7 -14    3.18    0.22
   2   7 -14    3.38    0.19
   2   7 -14    3.25    0.17
   2   7  14    3.40    0.15
  -2   7 -14    3.16    0.16
  -2   7 -14    3.38    0.16
   2   7  14    3.13    0.15
   2   7  14    3.10    0.16
   2   7  14    3.33    0.16
  -2   7 -14    3.48    0.18
   3   7 -14    6.20    0.23
  -3   7  14    6.50    0.23
   3   7 -14    5.60    0.24
   3   7 -14    6.34    0.26
   3   7 -14    6.19    0.25
   3  -7  14    6.68    0.23
   3   7  14    6.12    0.23
   3   7  14    6.11    0.22
  -3   7 -14    6.40    0.24
  -3   7 -14    6.21    0.24
   3   7  14    6.29    0.22
   3   7  14    6.26    0.24
   4   7 -14   10.17    0.33
   4   7 -14   10.20    0.32
   4  -7  14   10.68    0.32
   4   7 -14   10.61    0.34
   4   7 -14   10.40    0.34
  -4   7  14   10.92    0.33
   4   7  14   10.47    0.33
  -4   7 -14   10.59    0.33
   4   7  14   10.39    0.33
  -4   7 -14   10.14    0.33
   0   8  14    5.91    0.20
   0   8 -14    5.52    0.24
   0   8 -14    5.73    0.24
   0   8 -14    6.36    0.25
   0   8 -14    5.70    0.20
   0   8 -14    5.52    0.24
   0   8 -14    5.89    0.22
   1   8 -14    7.19    0.27
   1   8 -14    6.86    0.24
   1   8 -14    6.68    0.26
   1   8 -14    7.09    0.27
   1   8 -14    7.22    0.28
   1   8 -14    6.37    0.31
  -1   8  14    6.78    0.24
  -1   8 -14    7.00    0.27
  -1   8 -14    7.03    0.27
   1   8  14    6.91    0.25
  -1   8 -14    7.09    0.24
  -1   8 -14    7.14    0.25
   2   8 -14    0.55    0.09
   2   8 -14    0.61    0.10
   2   8 -14    0.57    0.09
   2  -8  14    0.40    0.06
  -2   8  14    0.53    0.07
  -2   8 -14    0.42    0.08
   2   8  14    0.48    0.07
  -2   8 -14    0.58    0.08
  -2   8 -14    0.59    0.07
   2   8  14    0.55    0.07
   3   8 -14    1.16    0.11
   3   8 -14    1.02    0.11
   3  -8  14    1.22    0.10
  -3   8  14    1.20    0.09
  -3   8  14    1.23    0.10
   3   8 -14    1.37    0.12
  -3   8 -14    1.12    0.09
   3   8  14    0.86    0.08
  -3   8 -14    1.19    0.10
  -3   8 -14    1.24    0.11
   3   8  14    1.17    0.10
   4  -8  14    3.27    0.12
   4   8 -14    3.07    0.13
   4   8 -14    2.98    0.13
   4   8 -14    3.20    0.15
  -4   8  14    2.84    0.12
   4   8 -14    2.95    0.13
  -4   8 -14    2.90    0.12
   4   8  14    2.90    0.12
  -4   8 -14    3.14    0.13
   4   8  14    2.89    0.12
   0   9 -14  112.36    3.03
   0   9 -14  114.35    3.01
   0   9 -14  110.86    3.03
   0   9 -14  109.44    3.03
   0   9 -14  109.19    3.03
   1   9 -14    0.04    0.06
   1   9 -14    0.16    0.08
  -1   9  14    0.17    0.04
   1   9 -14    0.07    0.05
   1   9 -14    0.04    0.07
  -1   9 -14    0.19    0.07
   1   9  14    0.13    0.05
  -1   9 -14    0.19    0.07
  -1   9 -14    0.12    0.04
  -1   9 -14    0.09    0.06
   2  -9  14    0.24    0.05
  -2   9  14    0.29    0.05
  -2   9  14    0.24    0.06
   2   9 -14    0.22    0.08
   2   9 -14    0.23    0.07
   2   9 -14    0.24    0.06
  -2   9 -14    0.27    0.05
  -2   9 -14    0.25    0.06
  -2   9 -14    0.26    0.07
  -2   9 -14    0.22    0.07
   2   9  14    0.20    0.06
   3   9 -14    3.01    0.14
  -3   9  14    3.15    0.13
  -3   9  14    2.98    0.13
   3   9 -14    3.10    0.15
   3  -9  14    3.16    0.13
   3   9 -14    3.17    0.16
  -3   9 -14    3.14    0.13
   3   9  14    3.24    0.13
  -3   9 -14    3.17    0.15
  -3   9 -14    3.08    0.13
  -3   9 -14    2.97    0.14
   0  10 -14   13.98    0.42
   0  10 -14   13.27    0.44
   0  10  14   13.75    0.41
   0  10 -14   13.51    0.43
   0  10 -14   14.05    0.44
   0  10 -14   14.13    0.43
   1  10 -14    1.27    0.09
   1  10 -14    1.25    0.12
  -1  10  14    1.50    0.10
   1  10 -14    1.22    0.11
   1  10 -14    1.29    0.10
  -1  10 -14    1.16    0.09
  -1  10 -14    1.24    0.10
  -1  10 -14    1.19    0.11
  -1  10 -14    1.41    0.11
   2  10 -14    0.22    0.05
   2 -10  14    0.24    0.05
   2  10 -14    0.25    0.06
   2  10 -14    0.31    0.07
  -2  10  14    0.25    0.06
  -2  10  14    0.26    0.04
   2  10  14    0.28    0.05
  -2  10 -14    0.22    0.05
  -2  10 -14    0.22    0.06
  -2  10 -14    0.20    0.06
  -2  10 -14    0.21    0.04
   3 -10  14    0.46    0.05
  -3  10  14    0.46    0.05
   3  10 -14    0.46    0.06
   3  10 -14    0.50    0.06
  -3  10  14    0.41    0.05
  -3  10  14    0.47    0.04
  -3  10 -14    0.47    0.04
  -3  10 -14    0.35    0.05
   0  11 -14   29.03    0.86
   0  11 -14   31.45    0.85
   0  11 -14   30.67    0.86
   0  11  14   29.93    0.84
   1  11 -14    2.51    0.14
   1  11 -14    2.46    0.13
  -1  11  14    2.43    0.11
  -1  11 -14    2.25    0.12
  -1  11 -14    2.41    0.12
  -1  11 -14    2.32    0.12
   2  11 -14    0.11    0.05
  -2  11  14    0.06    0.04
   2  11 -14    0.07    0.05
  -2  11 -14    0.06    0.04
  -2  11 -14    0.07    0.04
   0  12 -14    1.40    0.08
   0  12 -14    1.23    0.09
   1  12 -14    0.67    0.07
  -1  12 -14    0.64    0.05
   0   0  15    0.01    0.07
   0   0  15    0.02    0.04
   0   0 -15    0.17    0.06
   0   0  15    0.06    0.05
   0   0 -15    0.03    0.05
   1   0  15    2.91    0.14
   1   0  15    3.02    0.19
   1   0 -15    2.88    0.15
  -1   0 -15    2.91    0.14
   1   0  15    3.04    0.13
   1   0  15    2.72    0.13
   1   0 -15    3.08    0.15
  -1   0 -15    3.71    0.16
   1   0  15    2.95    0.14
   2   0  15   62.05    1.76
   2   0 -15   62.54    1.84
   2   0  15   67.08    1.78
   2   0 -15   66.81    1.80
   2   0  15   63.04    1.84
   2   0 -15   65.58    1.78
   3   0  15  147.12    3.99
   3   0  15  153.39    3.99
   3   0  15  154.41    4.01
   3   0 -15  144.47    4.09
   3   0 -15  141.70    4.01
   4   0  15   10.29    0.32
   4   0  15   10.25    0.34
   4   0 -15    9.72    0.34
   4   0 -15   10.04    0.34
   5   0  15    5.08    0.17
   5   0  15    5.40    0.18
   5   0  15    5.48    0.19
   5   0 -15    5.47    0.19
   5   0 -15    5.35    0.19
   0  -1 -15   48.40    1.32
   0  -1 -15   44.94    1.31
   0  -1  15   49.89    1.38
   0   1  15   46.29    1.30
   0   1  15   47.20    1.31
   0  -1  15   45.52    1.30
   0  -1  15   44.51    1.30
   0   1 -15   47.11    1.31
   0   1 -15   47.14    1.32
   0   1  15   47.41    1.31
   0   1  15   48.15    1.38
   0   1  15   47.14    1.30
  -1   1  15    2.79    0.14
  -1  -1 -15    2.87    0.15
   1  -1  15    2.85    0.14
   1  -1  15    2.90    0.14
   1  -1  15    2.85    0.13
  -1   1  15    2.90    0.19
   1   1 -15    3.13    0.16
   1   1 -15    3.00    0.15
   1   1 -15    2.79    0.14
   1  -1  15    2.94    0.18
   1   1 -15    2.74    0.14
   1   1  15    2.83    0.14
  -1   1 -15    3.56    0.15
  -1   1 -15    3.04    0.15
   1   1  15    2.91    0.14
   1   1  15    2.92    0.14
   1  -1 -15    2.82    0.14
   1   1  15    3.05    0.13
   1   1  15    2.88    0.18
   1  -1 -15    3.02    0.15
   2   1 -15   14.51    0.54
   2   1 -15   15.62    0.49
   2   1 -15   15.40    0.49
   2   1 -15   15.08    0.48
   2  -1  15   15.54    0.47
   2   1 -15   15.79    0.47
   2  -1  15   14.89    0.46
   2   1  15   15.50    0.47
   2   1  15   15.33    0.54
   2  -1 -15   14.98    0.47
   2   1  15   15.51    0.47
   2   1  15   14.96    0.47
   2   1  15   16.09    0.48
   2   1  15   15.12    0.46
  -2   1 -15   14.89    0.47
   3  -1  15   41.14    1.14
   3   1 -15   42.34    1.18
   3   1 -15   40.64    1.16
   3   1 -15   39.05    1.24
   3  -1  15   41.46    1.15
   3   1  15   41.64    1.15
   3   1  15   42.34    1.16
   3   1  15   40.41    1.14
   3  -1 -15   38.88    1.23
   3   1  15   40.51    1.14
   4   1 -15    7.63    0.26
   4  -1  15    7.31    0.26
   4  -1  15    7.24    0.25
   4   1 -15    7.18    0.27
   4   1  15    7.01    0.25
   4   1  15    7.47    0.27
   4   1  15    7.11    0.25
   4   1  15    6.80    0.25
   4  -1 -15    7.06    0.26
   4   1  15    7.19    0.25
   5  -1  15    1.07    0.09
   5   1 -15    1.35    0.09
   5   1 -15    1.11    0.09
   5  -1  15    1.23    0.07
   5   1 -15    1.23    0.10
   5  -1  15    1.26    0.08
   5   1  15    1.25    0.07
   5  -1 -15    1.22    0.09
   5   1  15    1.15    0.09
   0   2  15    0.02    0.05
   0   2 -15    0.16    0.05
   0   2  15    0.09    0.04
   0   2  15    0.04    0.07
   0  -2 -15    0.04    0.05
   0   2  15    0.08    0.05
   0   2  15    0.04    0.05
   0   2 -15    0.03    0.06
   0  -2  15    0.10    0.07
   0   2 -15    0.00    0.05
   1  -2  15   76.19    2.18
  -1   2  15   75.15    2.06
   1   2 -15   75.10    2.07
   1  -2  15   73.59    2.04
   1   2 -15   76.45    2.06
   1   2 -15   76.19    2.07
   1   2 -15   75.11    2.07
  -1   2  15   79.67    2.15
  -1   2 -15   74.93    2.06
   1   2  15   76.04    2.14
   1   2  15   73.14    2.06
   1  -2 -15   73.15    2.06
  -1   2 -15   73.59    2.05
   1   2  15   72.79    2.04
   1   2  15   75.66    2.05
   1   2  15   75.55    2.05
  -1   2 -15   74.40    2.07
   2   2 -15   45.93    1.42
   2   2 -15   49.83    1.37
   2  -2  15   47.73    1.35
  -2   2  15   47.44    1.35
   2   2 -15   49.46    1.38
   2   2 -15   48.46    1.37
   2   2 -15   49.61    1.35
   2  -2  15   48.06    1.34
  -2   2 -15   47.41    1.36
  -2   2 -15   51.82    1.38
   2   2  15   47.60    1.34
   2   2  15   49.25    1.36
  -2   2 -15   48.57    1.36
   2   2  15   45.98    1.43
   2   2  15   49.16    1.35
   2   2  15   48.52    1.36
   2  -2 -15   49.24    1.36
   2   2  15   49.14    1.35
   3  -2  15   63.14    1.76
   3   2 -15   65.61    1.78
   3  -2  15   62.05    1.76
   3   2 -15   61.60    1.86
   3   2 -15   64.10    1.79
   3   2  15   64.53    1.76
   3   2  15   64.98    1.76
   3   2  15   66.95    1.76
   3  -2 -15   60.83    1.85
   3   2  15   66.75    1.77
   3   2  15   66.55    1.77
   3   2  15   61.02    1.85
   4  -2  15   12.04    0.39
   4   2 -15   12.88    0.40
   4   2 -15   12.49    0.41
   4  -2  15   12.48    0.38
   4   2  15   12.92    0.40
   4  -2 -15   11.68    0.38
   4   2  15   11.92    0.38
   4   2  15   12.80    0.38
   4   2  15   12.31    0.39
   4   2  15   12.21    0.38
   5  -2  15    0.76    0.07
   5   2 -15    0.83    0.08
   5   2 -15    0.75    0.07
   5   2 -15    0.80    0.06
   5  -2  15    0.72    0.06
   5   2  15    0.84    0.06
   5   2  15    0.71    0.07
   5  -2 -15    0.84    0.07
   0   3  15   28.70    0.83
   0  -3  15   28.21    0.89
   0   3 -15   29.70    0.85
   0   3  15   28.53    0.83
   0   3 -15   28.70    0.84
   0   3  15   29.29    0.82
   0   3 -15   30.40    0.83
   0   3  15   28.86    0.91
   0   3  15   30.00    0.84
   1  -3  15   33.37    0.94
   1   3 -15   33.53    0.97
  -1   3  15   34.89    1.05
   1   3 -15   34.13    0.98
   1   3 -15   35.65    0.98
   1   3 -15   34.36    0.96
  -1   3  15   34.49    0.96
   1   3 -15   32.00    0.96
   1   3  15   33.38    0.96
   1  -3 -15   31.94    0.96
  -1   3 -15   33.65    0.98
   1   3  15   34.96    0.97
  -1   3 -15   33.59    0.96
   1   3  15   34.84    0.96
  -1   3 -15   33.34    0.95
   1   3  15   33.40    1.04
   1   3  15   33.59    0.95
  -2   3  15   78.54    2.22
   2  -3  15   77.86    2.12
   2   3 -15   79.39    2.16
   2   3 -15   75.03    2.21
  -2   3  15   80.90    2.14
   2   3 -15   76.97    2.13
   2   3 -15   79.21    2.15
   2   3 -15   73.64    2.15
   2   3  15   79.41    2.13
   2   3  15   77.31    2.14
   2   3  15   79.21    2.13
  -2   3 -15   79.14    2.14
  -2   3 -15   79.86    2.15
   2   3  15   76.45    2.22
   2   3  15   78.26    2.13
  -2   3 -15   75.09    2.12
   2   3  15   78.72    2.14
  -3   3  15   18.18    0.57
   3   3 -15   20.19    0.59
   3   3 -15   18.20    0.57
   3   3 -15   19.04    0.59
   3  -3  15   19.54    0.56
   3   3 -15   17.36    0.64
   3   3  15   18.88    0.55
  -3   3 -15   18.03    0.57
   3  -3 -15   17.18    0.63
   3   3  15   18.95    0.56
   3   3  15   18.97    0.56
   3   3  15   18.33    0.72
   3   3  15   18.57    0.57
   3   3  15   19.98    0.57
   4   3 -15   13.37    0.42
   4  -3  15   12.88    0.39
   4   3 -15   13.17    0.41
   4   3  15   12.70    0.40
   4   3  15   12.66    0.41
   4   3  15   12.38    0.37
   4   3  15   12.23    0.39
   4   3  15   12.78    0.40
   5   3 -15    0.35    0.05
   5  -3  15    0.45    0.05
   5   3 -15    0.49    0.06
   5   3  15    0.39    0.05
   5  -3 -15    0.67    0.06
   5   3  15    0.50    0.05
   0   4 -15   55.86    1.55
   0   4  15   56.24    1.54
   0   4 -15   56.03    1.54
   0   4  15   53.20    1.61
   0   4  15   55.76    1.53
   0   4 -15   56.62    1.53
   0   4  15   54.45    1.53
   0   4  15   55.72    1.52
   1   4 -15   18.58    0.56
   1   4 -15   18.09    0.54
   1   4 -15   17.76    0.54
   1   4 -15   18.54    0.56
   1  -4  15   16.99    0.52
   1   4 -15   17.93    0.56
  -1   4  15   17.99    0.54
  -1   4  15   18.54    0.63
   1   4 -15   18.11    0.56
  -1   4 -15   17.75    0.54
   1   4  15   17.81    0.55
  -1   4 -15   18.09    0.56
   1   4  15   17.56    0.53
   1   4  15   18.45    0.54
  -1   4 -15   17.82    0.54
   1   4  15   18.93    0.63
   1   4  15   17.73    0.54
  -2   4  15   40.48    1.10
   2   4 -15   38.80    1.12
   2  -4  15   38.92    1.08
   2   4 -15   36.89    1.10
  -2   4  15   37.89    1.17
   2   4 -15   38.61    1.08
   2   4 -15   39.74    1.12
   2   4 -15   35.96    1.10
   2   4 -15   37.70    1.17
   2   4  15   38.28    1.08
   2   4  15   39.22    1.10
   2   4  15   38.05    1.18
  -2   4 -15   38.77    1.08
   2   4  15   39.53    1.09
  -2   4 -15   40.50    1.11
  -2   4 -15   39.14    1.10
   2   4  15   39.19    1.09
   2   4  15   38.29    1.10
   3   4 -15   15.03    0.45
   3   4 -15   13.32    0.52
  -3   4  15   13.95    0.45
   3   4 -15   14.82    0.47
   3  -4  15   14.66    0.44
   3   4 -15   14.98    0.47
  -3   4 -15   13.96    0.45
   3  -4 -15   12.68    0.51
  -3   4 -15   13.28    0.45
   3   4  15   14.67    0.45
   3   4  15   14.74    0.45
   3   4  15   14.17    0.42
   3   4  15   14.06    0.44
   3   4  15   14.40    0.44
   4   4 -15    9.89    0.32
   4  -4  15    9.34    0.30
   4   4 -15    9.42    0.33
   4   4 -15    8.88    0.31
  -4   4  15    8.88    0.31
  -4   4 -15    8.97    0.31
   4   4  15    9.14    0.30
   4   4  15    9.51    0.31
   4   4  15    8.98    0.31
   4   4  15    9.17    0.29
   5   4 -15    0.66    0.07
   5  -4  15    0.60    0.07
   5   4 -15    0.60    0.06
   5   4  15    0.70    0.06
   5  -4 -15    0.60    0.06
   5   4  15    0.64    0.06
   0   5 -15    9.16    0.31
   0   5  15    9.05    0.31
   0   5 -15    9.17    0.32
   0   5 -15    9.10    0.30
   0   5  15    9.09    0.38
   0   5  15    9.09    0.31
   0   5  15    9.18    0.30
   0   5  15    9.07    0.30
   0   5 -15    8.84    0.32
   1   5 -15    2.20    0.15
  -1   5  15    2.20    0.13
   1   5 -15    2.04    0.14
  -1   5  15    2.20    0.18
   1   5 -15    2.54    0.15
   1   5 -15    1.87    0.12
   1   5 -15    2.06    0.11
   1   5 -15    2.13    0.14
  -1   5 -15    2.19    0.14
  -1   5 -15    1.92    0.13
   1   5  15    2.03    0.12
  -1   5 -15    2.11    0.12
   1   5  15    2.01    0.12
   1   5  15    1.96    0.12
   1   5  15    2.06    0.12
   1   5  15    2.18    0.19
   2   5 -15   27.29    0.82
   2   5 -15   27.23    0.89
  -2   5  15   29.36    0.82
   2   5 -15   27.22    0.79
   2   5 -15   26.45    0.82
   2  -5  15   29.01    0.80
   2   5 -15   27.17    0.81
   2   5 -15   28.43    0.84
   2   5 -15   28.85    0.84
   2   5  15   27.88    0.82
   2   5  15   27.92    0.80
  -2   5 -15   29.68    0.82
   2   5  15   28.41    0.82
   2   5  15   28.94    0.81
  -2   5 -15   29.53    0.84
   2   5  15   28.17    0.91
   2   5  15   28.53    0.82
  -2   5 -15   28.03    0.81
  -3   5  15   13.86    0.44
   3   5 -15   14.08    0.47
   3   5 -15   13.98    0.44
   3   5 -15   14.42    0.46
   3  -5  15   14.83    0.43
   3   5 -15   13.51    0.44
   3   5  15   14.08    0.44
   3   5  15   14.41    0.45
  -3   5 -15   14.18    0.45
   3   5  15   13.74    0.43
   3   5  15   14.24    0.44
  -3   5 -15   13.54    0.45
  -4   5  15    5.26    0.20
   4   5 -15    5.09    0.22
   4   5 -15    5.33    0.20
   4   5 -15    5.19    0.21
   4  -5  15    5.32    0.19
   4   5  15    4.92    0.19
   4   5  15    5.18    0.20
  -4   5 -15    5.14    0.20
   4   5  15    5.18    0.20
   4   5  15    5.10    0.18
   0   6 -15   25.88    0.76
   0   6 -15   25.47    0.75
   0   6  15   25.65    0.76
   0   6 -15   27.41    0.78
   0   6  15   26.88    0.85
   0   6  15   26.58    0.75
   0   6  15   26.03    0.75
   0   6 -15   26.13    0.78
   1   6 -15   11.38    0.36
  -1   6  15   11.86    0.38
   1   6 -15   12.01    0.40
   1   6 -15   12.19    0.41
   1   6 -15   11.58    0.37
   1   6 -15   11.66    0.40
  -1   6  15   11.71    0.45
   1   6 -15   12.48    0.40
   1   6  15   12.08    0.38
   1   6  15   11.46    0.46
   1   6  15   11.81    0.36
  -1   6 -15   11.89    0.40
  -1   6 -15   11.88    0.38
   1   6  15   12.02    0.38
  -1   6 -15   11.95    0.38
   1   6  15   11.69    0.38
  -2   6  15   15.65    0.47
   2   6 -15   14.86    0.48
   2   6 -15   14.04    0.46
   2   6 -15   15.60    0.49
   2   6 -15   15.07    0.48
   2  -6  15   15.07    0.45
   2   6 -15   13.71    0.53
  -2   6 -15   14.95    0.48
   2   6  15   14.47    0.43
  -2   6 -15   14.69    0.45
   2   6  15   15.23    0.46
  -2   6 -15   15.34    0.47
   2   6  15   15.06    0.46
   2   6  15   14.74    0.45
   2   6  15   14.97    0.47
   3   6 -15    3.10    0.15
   3   6 -15    2.79    0.16
  -3   6  15    3.43    0.16
   3   6 -15    3.31    0.18
   3   6 -15    3.13    0.17
   3  -6  15    3.49    0.15
  -3   6 -15    3.39    0.16
   3   6  15    3.33    0.15
   3   6  15    3.37    0.16
  -3   6 -15    3.12    0.16
   3   6  15    3.29    0.16
   3   6  15    3.12    0.15
   4  -6  15    4.49    0.17
  -4   6  15    4.18    0.17
   4   6 -15    4.33    0.17
   4   6 -15    4.39    0.19
   4   6 -15    4.28    0.18
   4   6 -15    4.42    0.17
   4   6  15    4.44    0.17
   4   6  15    4.21    0.16
   4   6  15    4.41    0.16
  -4   6 -15    4.40    0.17
   4   6  15    4.27    0.17
   0   7 -15   14.35    0.42
   0   7 -15   13.34    0.44
   0   7 -15   13.85    0.45
   0   7 -15   13.62    0.45
   0   7 -15   14.13    0.45
   0   7  15   13.78    0.51
   0   7  15   13.50    0.42
   0   7 -15   14.09    0.43
   1   7 -15    1.48    0.12
   1   7 -15    1.69    0.14
   1   7 -15    1.45    0.10
   1   7 -15    1.47    0.11
   1   7 -15    1.65    0.14
   1   7 -15    1.58    0.13
  -1   7  15    1.48    0.11
   1   7  15    1.47    0.11
  -1   7 -15    1.42    0.12
   1   7  15    1.44    0.11
  -1   7 -15    1.41    0.12
   1   7  15    1.48    0.11
  -1   7 -15    1.57    0.11
   1   7  15    1.41    0.09
   2   7 -15    0.47    0.09
   2   7 -15    0.41    0.09
  -2   7  15    0.21    0.06
   2   7 -15    0.39    0.08
   2  -7  15    0.41    0.06
  -2   7 -15    0.33    0.07
  -2   7 -15    0.28    0.07
   2   7  15    0.46    0.07
   2   7  15    0.33    0.06
   2   7  15    0.32    0.07
   2   7  15    0.42    0.07
  -2   7 -15    0.32    0.06
   3   7 -15    1.72    0.12
   3   7 -15    1.60    0.11
   3   7 -15    1.52    0.12
  -3   7  15    1.57    0.11
   3   7 -15    1.74    0.14
   3  -7  15    1.69    0.11
   3   7  15    1.56    0.12
  -3   7 -15    1.64    0.11
  -3   7 -15    1.57    0.12
   3   7  15    1.74    0.11
   3   7  15    1.59    0.10
   3   7  15    1.57    0.10
  -4   7  15    3.24    0.13
   4   7 -15    3.46    0.15
   4  -7  15    3.29    0.13
   4   7 -15    3.20    0.13
   4   7 -15    3.37    0.15
   4   7 -15    3.07    0.14
   4   7  15    3.31    0.13
   4   7  15    3.18    0.14
  -4   7 -15    3.14    0.13
   0   8 -15   47.94    1.28
   0   8 -15   44.04    1.30
   0   8 -15   46.68    1.30
   0   8 -15   46.51    1.31
   0   8 -15   46.15    1.30
   0   8  15   46.06    1.27
   0   8 -15   45.12    1.26
   1   8 -15   18.68    0.58
   1   8 -15   18.59    0.57
   1   8 -15   20.09    0.60
   1   8 -15   20.06    0.60
   1   8 -15   18.85    0.59
  -1   8  15   19.16    0.57
  -1   8 -15   18.98    0.60
  -1   8 -15   18.79    0.56
  -1   8 -15   20.27    0.58
   1   8  15   19.50    0.57
  -1   8 -15   19.73    0.60
   2   8 -15    5.13    0.22
   2   8 -15    4.69    0.21
   2   8 -15    4.96    0.21
  -2   8  15    4.95    0.19
   2  -8  15    4.89    0.18
  -2   8 -15    4.96    0.19
   2   8  15    4.75    0.19
  -2   8 -15    4.96    0.19
  -2   8 -15    4.96    0.21
   3  -8  15    1.06    0.08
  -3   8  15    1.14    0.09
   3   8 -15    1.36    0.12
  -3   8  15    1.11    0.09
   3   8 -15    1.33    0.11
   3   8 -15    1.09    0.10
  -3   8 -15    1.15    0.10
   3   8  15    1.20    0.09
  -3   8 -15    1.20    0.09
   4  -8  15    0.72    0.06
  -4   8  15    0.62    0.06
  -4   8 -15    0.71    0.06
   4   8  15    0.67    0.07
   0   9  15    6.53    0.23
   0   9 -15    6.46    0.25
   0   9 -15    6.57    0.25
   0   9 -15    6.15    0.25
   0   9 -15    6.53    0.25
   0   9 -15    6.45    0.23
   1   9 -15    3.15    0.17
   1   9 -15    2.88    0.16
   1   9 -15    2.82    0.13
  -1   9  15    2.88    0.12
   1   9 -15    2.90    0.15
  -1   9 -15    2.93    0.14
  -1   9 -15    2.60    0.15
  -1   9 -15    2.80    0.12
  -1   9 -15    2.95    0.16
  -1   9 -15    2.90    0.16
  -2   9  15    1.64    0.10
   2   9 -15    1.72    0.11
   2  -9  15    1.73    0.09
   2   9 -15    1.67    0.13
   2   9 -15    1.68    0.12
  -2   9  15    1.77    0.10
  -2   9 -15    1.55    0.12
  -2   9 -15    1.66    0.12
  -2   9 -15    1.63    0.10
  -2   9 -15    1.75    0.11
   2   9  15    1.82    0.11
   3   9 -15    1.81    0.10
   3  -9  15    1.69    0.09
   3   9 -15    1.47    0.10
  -3   9  15    1.60    0.09
  -3   9  15    1.74    0.09
   3   9 -15    1.88    0.12
  -3   9 -15    1.76    0.09
  -3   9 -15    1.69    0.10
   3   9  15    1.73    0.09
  -3   9 -15    1.56    0.10
   0  10 -15    1.05    0.10
   0  10 -15    0.85    0.08
   0  10 -15    0.95    0.09
   0  10 -15    1.05    0.10
   0  10  15    1.00    0.08
   0  10 -15    0.80    0.09
   1  10 -15    9.54    0.31
   1  10 -15    9.71    0.32
  -1  10  15    9.63    0.30
   1  10 -15    8.75    0.29
   1  10 -15    9.48    0.32
  -1  10 -15    9.71    0.31
  -1  10 -15    9.34    0.31
  -1  10 -15    9.09    0.31
  -1  10 -15    9.28    0.30
   2  10 -15    1.15    0.10
  -2  10  15    1.28    0.07
   2  10 -15    1.18    0.09
   2  10 -15    1.39    0.11
  -2  10  15    1.42    0.09
  -2  10 -15    1.18    0.06
  -2  10 -15    1.29    0.09
  -2  10 -15    1.17    0.09
  -2  10 -15    1.31    0.09
  -2  10 -15    1.29    0.10
   0  11 -15    1.08    0.10
   0  11 -15    1.12    0.09
   0  11 -15    1.01    0.08
   1  11 -15    6.66    0.22
  -1  11  15    6.39    0.20
   1  11 -15    6.18    0.22
  -1  11 -15    5.82    0.21
  -1  11 -15    6.12    0.21
  -1  11 -15    6.16    0.21
   2  11 -15    3.22    0.15
  -2  11  15    3.07    0.12
  -2  11 -15    3.16    0.13
   0   0  16    1.07    0.13
   0   0 -16    1.38    0.11
   0   0  16    1.27    0.10
   0   0  16    1.15    0.10
   0   0 -16    1.18    0.10
  -1   0  16    4.78    0.26
  -1   0  16    5.33    0.26
   1   0  16    5.04    0.19
   1   0  16    5.10    0.25
   1   0  16    4.63    0.20
   1   0 -16    4.81    0.22
   1   0  16    5.21    0.20
  -1   0 -16    4.94    0.20
  -1   0 -16    5.05    0.21
   1   0 -16    5.15    0.21
   1   0  16    5.12    0.20
   2   0  16    7.28    0.26
   2   0 -16    7.39    0.27
   2   0  16    7.31    0.27
   2   0  16    7.36    0.26
   2   0  16    6.91    0.32
   2   0 -16    7.30    0.28
   3   0  16   16.24    0.49
   3   0  16   16.94    0.51
   3   0 -16   15.89    0.58
   4   0  16    2.40    0.13
   4   0  16    2.62    0.14
   4   0 -16    2.77    0.14
   4   0  16    2.53    0.13
   5   0  16    1.42    0.07
   5   0 -16    1.43    0.08
   5   0  16    1.37    0.08
   0  -1 -16   10.43    0.35
   0  -1  16    9.68    0.33
   0  -1  16   10.52    0.40
   0   1 -16   10.30    0.35
   0   1  16   10.13    0.33
   0  -1 -16    9.95    0.34
   0   1 -16   10.48    0.34
   0   1  16   10.09    0.34
   0  -1  16    9.77    0.33
   0   1  16   10.58    0.41
   1  -1  16    8.11    0.27
   1   1 -16    7.68    0.28
   1  -1  16    7.87    0.26
   1   1 -16    8.00    0.28
   1  -1  16    7.62    0.32
  -1  -1 -16    7.98    0.29
  -1   1  16    7.97    0.35
   1  -1  16    8.22    0.28
  -1   1  16    7.83    0.28
   1   1 -16    8.13    0.30
   1   1  16    7.71    0.28
   1   1  16    8.07    0.26
  -1   1 -16    8.31    0.29
   1   1  16    7.70    0.27
   1   1  16    7.99    0.27
   1   1  16    7.58    0.33
   1  -1 -16    7.78    0.28
   1  -1 -16    7.93    0.29
  -1   1 -16    8.12    0.28
   2   1 -16   53.09    1.51
   2   1 -16   55.00    1.52
   2   1 -16   54.22    1.50
   2  -1  16   54.22    1.50
   2  -1  16   54.48    1.49
   2   1  16   55.01    1.50
   2   1  16   55.59    1.51
   2  -1 -16   55.85    1.51
  -2   1 -16   51.09    1.50
   2   1  16   53.34    1.49
   2   1  16   53.59    1.49
   2   1  16   52.78    1.58
   3   1 -16   12.76    0.50
   3  -1  16   13.24    0.42
   3   1 -16   13.22    0.43
   3  -1  16   13.88    0.42
   3   1  16   13.13    0.42
   3   1  16   14.41    0.43
   3  -1 -16   12.47    0.49
   3   1  16   13.64    0.42
   4  -1  16   14.14    0.42
   4  -1  16   13.42    0.43
   4   1 -16   13.89    0.43
   4   1 -16   14.19    0.43
   4   1  16   14.06    0.43
   4   1  16   13.92    0.42
   4  -1 -16   13.56    0.42
   4   1  16   13.40    0.41
   5  -1  16    0.33    0.04
   5  -1  16    0.29    0.04
   5   1 -16    0.31    0.04
   5   1 -16    0.29    0.04
   5   1  16    0.39    0.05
   5  -1 -16    0.37    0.05
   0  -2 -16   18.15    0.55
   0   2  16   17.44    0.51
   0   2  16   17.16    0.61
   0  -2  16   17.76    0.60
   0   2  16   17.54    0.53
   0   2  16   17.87    0.53
   0   2 -16   17.51    0.53
   0   2  16   17.47    0.54
   0   2 -16   17.48    0.55
   1  -2  16    4.96    0.19
   1   2 -16    4.95    0.21
  -1   2  16    5.39    0.21
   1   2 -16    4.91    0.20
   1  -2  16    4.68    0.20
   1   2 -16    5.02    0.22
  -1   2  16    4.91    0.27
   1   2 -16    5.17    0.22
   1   2  16    5.06    0.27
   1   2  16    5.18    0.20
   1  -2 -16    5.27    0.21
   1   2  16    5.24    0.20
   1   2  16    4.91    0.20
   1   2  16    5.30    0.19
  -1   2 -16    5.21    0.21
  -1   2 -16    5.35    0.22
   2  -2  16   12.16    0.38
  -2   2  16   11.57    0.39
   2   2 -16   12.22    0.41
  -2   2  16   11.93    0.46
   2   2 -16   12.35    0.39
   2   2 -16   11.23    0.40
   2   2 -16   12.06    0.40
   2  -2  16   11.43    0.38
   2   2  16   11.96    0.38
   2   2  16   12.01    0.46
   2   2  16   12.48    0.38
  -2   2 -16   11.93    0.39
   2   2  16   12.07    0.38
   2   2  16   11.91    0.39
  -2   2 -16   11.57    0.39
   3   2 -16    0.78    0.11
   3   2 -16    0.71    0.09
   3  -2  16    0.68    0.08
   3  -2  16    0.45    0.07
   3   2 -16    0.52    0.11
   3   2  16    0.60    0.08
  -3   2 -16    0.75    0.10
   3   2  16    0.71    0.08
   3   2  16    0.50    0.07
   3  -2 -16    0.58    0.12
   3   2  16    0.60    0.07
   3   2  16    0.55    0.08
   4   2 -16    6.48    0.25
   4   2 -16    7.36    0.24
   4  -2  16    6.87    0.23
   4  -2  16    6.34    0.23
   4  -2 -16    6.29    0.23
   4   2  16    6.44    0.22
   4   2  16    6.01    0.22
   4   2  16    6.37    0.22
   4   2  16    6.89    0.24
   5  -2  16    0.05    0.03
   5   2 -16   -0.01    0.03
   5  -2 -16   -0.02    0.03
   5   2  16   -0.05    0.04
   0   3  16   12.50    0.40
   0   3 -16   12.96    0.43
   0   3  16   12.75    0.48
   0   3 -16   12.58    0.41
   0   3  16   12.84    0.41
   0  -3  16   11.70    0.55
   0   3  16   13.24    0.41
   0   3  16   13.08    0.39
   0   3 -16   13.05    0.40
   1   3 -16   16.34    0.49
   1   3 -16   16.01    0.51
  -1   3  16   16.15    0.49
   1   3 -16   16.07    0.51
   1   3 -16   13.63    0.51
   1   3 -16   15.91    0.51
   1  -3  16   15.12    0.47
  -1   3  16   16.46    0.58
  -1   3 -16   16.79    0.49
   1   3  16   15.49    0.57
   1  -3 -16   15.79    0.50
   1   3  16   16.20    0.48
  -1   3 -16   16.15    0.49
   1   3  16   16.56    0.49
   1   3  16   16.00    0.50
  -1   3 -16   16.98    0.51
   1   3  16   16.06    0.49
   2   3 -16   11.68    0.47
   2   3 -16   12.36    0.40
  -2   3  16   12.67    0.48
  -2   3  16   12.98    0.41
   2   3 -16   12.59    0.42
   2   3 -16   12.44    0.42
   2   3 -16   12.82    0.43
   2  -3  16   12.92    0.39
   2   3  16   12.23    0.39
  -2   3 -16   13.11    0.42
   2   3  16   12.44    0.41
   2   3  16   12.52    0.40
  -2   3 -16   12.20    0.39
  -2   3 -16   12.95    0.41
   2   3  16   12.14    0.48
   2   3  16   13.13    0.40
   2   3  16   13.16    0.41
   3   3 -16    1.40    0.13
   3   3 -16    1.39    0.13
  -3   3  16    1.42    0.12
   3  -3  16    1.36    0.11
   3   3 -16    1.44    0.12
   3   3  16    1.46    0.11
   3   3  16    1.43    0.11
  -3   3 -16    1.79    0.13
   3   3  16    1.64    0.13
   3   3  16    1.62    0.13
   3   3  16    1.34    0.10
   4   3 -16    4.26    0.19
   4   3 -16    4.28    0.18
   4  -3  16    4.20    0.16
   4   3  16    4.26    0.18
   4   3  16    3.87    0.16
   4   3  16    4.00    0.17
   4   3  16    4.23    0.16
   4   3  16    4.00    0.15
   5   3 -16    0.77    0.07
   5  -3  16    0.83    0.06
   5  -3 -16    0.84    0.07
   5   3  16    0.88    0.08
   0   4  16    0.41    0.07
   0   4  16    0.53    0.08
   0   4 -16    0.48    0.08
   0   4  16    0.39    0.07
   0   4  16    0.41    0.10
   0   4 -16    0.40    0.07
   0   4 -16    0.33    0.08
   0   4 -16    0.58    0.09
   0   4  16    0.50    0.07
   1  -4  16    5.46    0.20
  -1   4  16    5.77    0.29
  -1   4  16    5.46    0.22
   1   4 -16    5.37    0.23
   1   4 -16    5.54    0.24
   1   4 -16    5.45    0.23
   1   4 -16    5.73    0.22
   1   4 -16    5.48    0.23
  -1   4 -16    5.70    0.22
  -1   4 -16    5.87    0.24
  -1   4 -16    5.84    0.23
   1   4  16    5.83    0.23
   1   4  16    5.63    0.21
   1   4  16    5.83    0.22
   1   4  16    5.70    0.29
   1   4  16    5.83    0.21
   2   4 -16   10.09    0.43
   2   4 -16   11.03    0.38
   2   4 -16   10.46    0.36
   2   4 -16   11.18    0.39
   2   4 -16   11.69    0.39
   2   4 -16   11.29    0.35
  -2   4  16   10.80    0.43
  -2   4  16   11.53    0.37
   2  -4  16   11.23    0.35
  -2   4 -16   11.36    0.38
   2   4  16   11.40    0.37
   2   4  16   11.10    0.37
   2   4  16   11.15    0.36
   2   4  16   11.21    0.37
  -2   4 -16   11.73    0.37
   2   4  16   11.39    0.35
   2   4  16   10.73    0.44
  -2   4 -16   10.96    0.35
   3   4 -16    2.32    0.16
   3  -4  16    2.17    0.13
   3   4 -16    2.27    0.15
  -3   4  16    2.15    0.14
   3   4 -16    2.26    0.14
   3   4  16    2.14    0.13
  -3   4 -16    2.57    0.14
   3   4  16    2.13    0.11
   3   4  16    1.99    0.14
  -3   4 -16    2.12    0.14
   3   4  16    2.58    0.14
   4   4 -16    0.00    0.05
   4   4 -16    0.02    0.06
   4  -4  16    0.08    0.05
  -4   4  16    0.04    0.05
  -4   4 -16    0.08    0.05
   4   4  16    0.03    0.05
   4   4  16    0.07    0.05
   4   4  16    0.07    0.04
   4   4  16    0.13    0.05
   0   5 -16    0.94    0.09
   0   5 -16    1.29    0.12
   0   5  16    0.94    0.08
   0   5  16    1.21    0.10
   0   5  16    1.45    0.15
   0   5 -16    1.26    0.10
   0   5 -16    0.96    0.11
   0   5  16    1.04    0.10
   1   5 -16   40.17    1.15
   1   5 -16   38.26    1.13
  -1   5  16   39.46    1.13
   1   5 -16   40.81    1.16
  -1   5  16   38.76    1.21
   1   5 -16   40.72    1.13
   1   5 -16   39.13    1.15
   1   5 -16   40.31    1.15
   1   5  16   40.73    1.14
   1   5  16   39.51    1.23
  -1   5 -16   42.02    1.13
  -1   5 -16   41.46    1.14
  -1   5 -16   41.93    1.16
   1   5  16   39.94    1.12
   1   5  16   41.44    1.13
   2   5 -16    0.02    0.07
   2   5 -16    0.08    0.06
   2   5 -16    0.05    0.08
   2  -5  16    0.04    0.05
   2   5 -16    0.07    0.07
   2   5 -16    0.29    0.07
  -2   5  16    0.17    0.06
   2   5 -16   -0.01    0.04
   2   5 -16    0.00    0.05
   2   5  16    0.06    0.06
  -2   5 -16    0.09    0.06
   2   5  16    0.05    0.04
   2   5  16   -0.02    0.05
   2   5  16   -0.02    0.06
   2   5  16    0.06    0.06
  -2   5 -16    0.03    0.06
  -2   5 -16   -0.03    0.06
   3   5 -16    6.16    0.25
   3   5 -16    6.17    0.23
   3   5 -16    5.89    0.23
  -3   5  16    6.03    0.23
   3  -5  16    6.18    0.22
   3   5 -16    6.82    0.26
   3   5  16    6.16    0.24
   3   5  16    5.77    0.22
  -3   5 -16    5.91    0.23
  -3   5 -16    6.10    0.23
   3   5  16    6.60    0.24
   4   5 -16    1.77    0.12
   4  -5  16    1.89    0.10
  -4   5  16    1.82    0.11
   4   5 -16    2.08    0.12
  -4   5 -16    1.92    0.11
   4   5  16    1.77    0.11
   4   5  16    1.69    0.11
   4   5  16    1.82    0.10
   4   5  16    1.89    0.09
   0   6  16    8.88    0.30
   0   6 -16    9.09    0.33
   0   6  16    8.99    0.38
   0   6 -16    8.62    0.30
   0   6 -16    9.04    0.30
   0   6  16    9.05    0.30
   0   6 -16    9.03    0.33
   0   6 -16    9.10    0.32
   1   6 -16   40.88    1.16
  -1   6  16   41.15    1.13
   1   6 -16   39.71    1.12
   1   6 -16   40.25    1.15
   1   6 -16   41.19    1.15
   1   6 -16   38.25    1.12
   1   6 -16   39.63    1.15
   1   6  16   40.19    1.13
  -1   6 -16   39.70    1.15
   1   6  16   41.72    1.13
   1   6  16   40.23    1.12
   1   6  16   39.12    1.13
  -1   6 -16   41.23    1.13
  -1   6 -16   39.87    1.13
   2  -6  16   14.68    0.46
   2   6 -16   16.00    0.50
  -2   6  16   15.72    0.47
   2   6 -16   15.75    0.50
   2   6 -16   14.76    0.48
   2   6 -16   15.42    0.47
  -2   6 -16   15.94    0.48
   2   6  16   14.81    0.44
  -2   6 -16   15.16    0.47
   2   6  16   15.55    0.47
   2   6  16   14.55    0.47
  -2   6 -16   15.90    0.49
   2   6  16   15.33    0.47
   3   6 -16    3.44    0.18
  -3   6  16    3.40    0.15
   3  -6  16    3.54    0.15
   3   6 -16    3.23    0.17
   3   6 -16    3.26    0.15
   3   6 -16    3.35    0.16
   3   6  16    3.07    0.15
  -3   6 -16    3.22    0.16
   3   6  16    3.33    0.15
  -3   6 -16    3.18    0.16
   3   6  16    3.26    0.16
   3   6  16    3.57    0.15
   4   6 -16    0.69    0.06
   4   6 -16    0.74    0.08
   4  -6  16    0.76    0.06
  -4   6  16    0.69    0.07
   4   6 -16    0.64    0.07
   4   6  16    0.66    0.06
   4   6  16    0.71    0.07
  -4   6 -16    0.64    0.06
   4   6  16    0.77    0.06
   0   7 -16   15.15    0.49
   0   7 -16   14.99    0.49
   0   7  16   14.94    0.45
   0   7 -16   15.95    0.49
   0   7 -16   14.95    0.45
   0   7 -16   14.98    0.47
   1   7 -16    9.46    0.33
   1   7 -16    9.12    0.33
   1   7 -16    8.82    0.33
   1   7 -16    8.38    0.32
  -1   7  16    8.83    0.30
   1   7 -16    8.93    0.30
   1   7  16    9.09    0.29
  -1   7 -16    9.35    0.33
   1   7  16    9.52    0.30
   1   7  16    8.93    0.31
  -1   7 -16    9.31    0.30
  -1   7 -16    9.60    0.33
  -1   7 -16    9.78    0.31
   1   7  16    9.40    0.31
   2   7 -16    0.30    0.07
   2  -7  16    0.22    0.05
   2   7 -16    0.28    0.08
   2   7 -16    0.33    0.08
  -2   7  16    0.28    0.06
   2   7  16    0.23    0.06
  -2   7 -16    0.40    0.07
  -2   7 -16    0.31    0.06
  -2   7 -16    0.25    0.07
   2   7  16    0.35    0.06
   2   7  16    0.21    0.06
   3   7 -16   12.38    0.41
   3  -7  16   13.56    0.39
  -3   7  16   13.89    0.40
   3   7 -16   12.80    0.39
   3   7 -16   13.11    0.42
  -3   7  16   12.75    0.39
   3   7 -16   13.20    0.42
  -3   7 -16   12.93    0.41
   3   7  16   12.54    0.39
   3   7  16   13.90    0.39
   3   7  16   12.90    0.40
  -3   7 -16   13.42    0.40
   4   7 -16    0.04    0.04
  -4   7  16    0.07    0.03
   4  -7  16    0.11    0.03
   4   7 -16    0.14    0.05
  -4   7 -16    0.11    0.04
   4   7  16    0.11    0.04
   0   8 -16    8.23    0.29
   0   8 -16    8.93    0.31
   0   8 -16    8.53    0.27
   0   8  16    8.58    0.27
   0   8 -16    9.02    0.31
   0   8 -16    8.30    0.30
   0   8 -16    8.10    0.30
  -1   8  16    0.16    0.05
   1   8 -16    0.20    0.08
   1   8 -16    0.08    0.07
   1   8 -16    0.12    0.06
   1   8 -16    0.08    0.05
   1   8 -16   -0.02    0.05
  -1   8 -16    0.12    0.05
  -1   8 -16    0.12    0.07
  -1   8 -16    0.15    0.06
  -1   8 -16    0.14    0.07
   2   8 -16    1.69    0.14
   2  -8  16    1.51    0.09
   2   8 -16    1.72    0.13
  -2   8  16    1.61    0.10
   2   8 -16    1.77    0.13
  -2   8 -16    1.53    0.11
   2   8  16    1.67    0.11
  -2   8 -16    1.88    0.13
  -2   8 -16    1.81    0.13
  -2   8 -16    1.61    0.10
   3   8 -16    2.04    0.12
  -3   8  16    1.94    0.10
   3   8 -16    1.91    0.12
   3   8 -16    1.86    0.13
  -3   8  16    2.01    0.10
   3  -8  16    1.77    0.10
  -3   8 -16    1.92    0.11
   3   8  16    2.21    0.11
  -3   8 -16    2.18    0.10
   0   9  16    0.35    0.06
   0   9 -16    0.37    0.07
   0   9 -16    0.31    0.06
   0   9 -16    0.48    0.07
   0   9 -16    0.49    0.08
   0   9 -16    0.35    0.07
   1   9 -16    6.53    0.25
   1   9 -16    6.55    0.23
   1   9 -16    6.82    0.25
   1   9 -16    6.44    0.24
  -1   9  16    6.47    0.23
  -1   9  16    6.72    0.22
  -1   9 -16    6.85    0.25
  -1   9 -16    6.54    0.21
  -1   9 -16    6.94    0.24
  -1   9 -16    6.73    0.25
  -1   9 -16    6.97    0.25
  -2   9  16    0.84    0.07
  -2   9  16    0.90    0.07
   2   9 -16    0.93    0.09
   2   9 -16    0.91    0.08
   2   9 -16    0.87    0.09
  -2   9 -16    0.87    0.07
  -2   9 -16    0.87    0.08
  -2   9 -16    0.74    0.08
  -2   9 -16    0.82    0.07
   2   9  16    1.02    0.08
   3   9 -16    0.20    0.05
   3   9 -16    0.13    0.06
   3   9 -16    0.17    0.05
  -3   9  16    0.29    0.04
  -3   9  16    0.24    0.04
   3   9  16    0.16    0.05
  -3   9 -16    0.17    0.03
  -3   9 -16    0.17    0.04
   0  10  16   11.19    0.33
   0  10 -16   11.23    0.35
   0  10 -16   10.57    0.35
   0  10 -16   11.29    0.35
   0  10 -16   11.22    0.34
   0  10 -16   10.82    0.35
  -1  10  16    4.54    0.17
   1  10 -16    4.26    0.18
   1  10 -16    4.66    0.18
   1  10 -16    4.11    0.17
  -1  10 -16    4.34    0.17
  -1  10 -16    4.37    0.17
  -1  10 -16    4.37    0.17
  -1  10 -16    4.27    0.18
   2  10 -16    0.17    0.05
   2  10 -16    0.15    0.04
   2  10 -16    0.15    0.05
  -2  10  16    0.16    0.04
  -2  10 -16    0.16    0.04
  -2  10 -16    0.14    0.04
  -2  10 -16    0.20    0.04
  -2  10 -16    0.16    0.05
   0  11 -16    9.71    0.30
   0  11 -16    9.77    0.29
   1  11 -16    1.65    0.12
   1  11 -16    1.38    0.09
  -1  11 -16    1.36    0.08
   0   0 -17   -0.02    0.06
   0   0 -17    0.17    0.06
   0   0  17    0.01    0.05
   0   0  17    0.03    0.07
   0   0  17   -0.08    0.05
   1   0  17    0.74    0.08
  -1   0 -17    0.71    0.09
   1   0  17    0.76    0.08
   1   0 -17    0.77    0.09
   1   0  17    0.83    0.13
   1   0  17    0.85    0.08
   1   0 -17    0.84    0.10
  -1   0 -17    1.11    0.10
  -1   0  17    0.90    0.09
  -1   0  17    0.67    0.11
   2   0  17   12.02    0.38
   2   0  17   11.51    0.38
   2   0 -17   11.70    0.38
   2   0  17   11.64    0.37
   3   0  17    0.55    0.08
   3   0  17    0.47    0.07
   3   0  17    0.51    0.07
   4   0  17    0.08    0.05
   4   0  17    0.02    0.04
   4   0 -17    0.12    0.05
   4   0  17    0.06    0.04
   0  -1 -17    0.20    0.07
   0  -1  17    0.25    0.09
   0   1  17    0.14    0.09
   0  -1  17    0.25    0.06
   0  -1 -17    0.36    0.08
   0   1 -17    0.14    0.06
   0   1  17    0.20    0.06
   0  -1  17    0.20    0.07
   0   1  17    0.17    0.06
   0   1 -17    0.15    0.07
   1   1 -17   13.75    0.48
   1  -1  17   12.36    0.39
   1  -1  17   12.27    0.46
   1  -1  17   12.16    0.40
   1   1 -17   12.52    0.42
   1  -1  17   12.25    0.40
  -1   1  17   12.48    0.41
   1   1 -17   12.87    0.41
  -1  -1 -17   11.96    0.41
  -1   1  17   12.50    0.48
   1  -1 -17   13.17    0.41
   1   1  17   13.07    0.39
  -1   1 -17   13.08    0.42
   1   1  17   12.88    0.40
   1   1  17   13.54    0.41
  -1   1 -17   13.03    0.41
   1   1  17   12.38    0.48
   1   1  17   12.84    0.41
  -1  -1  17   12.06    0.48
   2   1 -17   23.92    0.74
   2   1 -17   25.90    0.74
  -2   1  17   24.58    0.83
   2  -1  17   25.91    0.73
   2  -1  17   24.74    0.74
   2  -1  17   26.73    0.74
   2   1 -17   25.56    0.76
   2   1  17   23.49    0.81
   2   1  17   26.36    0.75
   2   1  17   24.27    0.73
   2   1  17   26.29    0.73
   2  -1 -17   25.86    0.74
  -2   1 -17   23.81    0.74
   2   1  17   26.29    0.74
   3   1 -17    4.08    0.18
   3  -1  17    4.09    0.17
   3  -1  17    3.80    0.17
   3   1  17    3.65    0.17
   3   1  17    3.92    0.17
   3   1  17    4.04    0.18
   3   1  17    3.93    0.17
   4   1 -17   11.13    0.36
   4  -1  17   11.90    0.35
   4  -1  17   11.31    0.35
   4   1 -17   11.66    0.36
   4  -1  17   10.79    0.35
   4   1  17   11.78    0.36
   4   1  17   11.51    0.35
   4  -1 -17   11.57    0.35
   4   1  17   10.92    0.35
   0   2 -17    5.99    0.23
   0   2 -17    6.09    0.24
   0   2  17    5.72    0.22
   0  -2  17    5.64    0.28
   0   2  17    5.53    0.21
   0   2  17    5.99    0.23
   0   2 -17    5.96    0.23
   0   2  17    6.07    0.29
   1  -2  17   68.53    1.98
   1  -2  17   70.61    2.01
  -1   2  17   73.58    2.01
   1   2 -17   73.16    2.02
   1   2 -17   73.16    2.03
   1   2 -17   74.21    2.01
  -1   2  17   70.56    2.09
   1   2  17   72.79    2.00
   1   2  17   74.20    1.99
   1   2  17   77.95    2.00
   1  -2 -17   70.88    2.01
  -1  -2  17   72.71    2.09
   1   2  17   70.02    2.09
  -1   2 -17   76.40    2.03
  -1   2 -17   75.92    2.01
   1   2  17   73.32    2.01
   2  -2  17    2.39    0.14
  -2   2  17    2.38    0.14
   2   2 -17    2.42    0.15
   2  -2  17    2.40    0.13
  -2   2  17    2.20    0.19
   2  -2  17    2.82    0.15
   2   2 -17    2.50    0.14
   2   2 -17    2.43    0.16
   2   2  17    2.41    0.14
   2   2  17    2.14    0.17
   2   2  17    2.29    0.14
   2   2  17    2.57    0.15
  -2   2 -17    2.46    0.15
  -2   2 -17    2.30    0.14
   2   2  17    2.64    0.14
   3   2 -17   16.95    0.52
   3  -2  17   16.58    0.49
   3  -2  17   15.27    0.49
   3   2 -17   16.50    0.50
   3   2 -17   15.98    0.50
   3   2  17   16.40    0.50
  -3   2 -17   15.71    0.50
   3   2  17   16.33    0.49
   3   2  17   16.19    0.49
   3   2  17   15.53    0.48
   4  -2  17    0.80    0.08
   4   2 -17    0.78    0.08
   4  -2  17    0.76    0.07
   4   2 -17    0.82    0.08
   4   2  17    0.76    0.07
   4   2  17    0.90    0.07
   4   2  17    0.91    0.07
   4   2  17    0.77    0.08
   0   3  17   33.10    0.91
   0   3 -17   33.37    0.96
   0   3 -17   33.64    0.94
   0   3  17   31.50    0.93
   0   3  17   32.22    1.01
   0   3 -17   31.48    0.93
   0   3 -17   32.85    0.94
   0   3  17   32.19    0.94
  -1   3  17   40.29    1.23
   1  -3  17   38.94    1.12
   1   3 -17   41.26    1.15
   1   3 -17   38.94    1.15
   1   3 -17   39.92    1.16
  -1   3  17   40.32    1.14
   1   3 -17   40.88    1.14
   1   3  17   40.59    1.13
   1   3  17   41.19    1.13
  -1   3 -17   41.36    1.16
  -1   3 -17   39.96    1.14
   1  -3 -17   39.18    1.14
  -1   3 -17   40.72    1.13
   1   3  17   38.24    1.22
   1   3  17   41.53    1.13
   1   3  17   40.82    1.14
   2  -3  17   21.07    0.62
   2   3 -17   22.12    0.63
  -2   3  17   20.22    0.64
   2   3 -17   22.79    0.66
   2   3 -17   20.93    0.65
   2   3 -17   21.45    0.66
  -2   3 -17   20.50    0.64
   2   3  17   21.38    0.64
   2   3  17   21.68    0.63
  -2   3 -17   20.87    0.64
   2   3  17   22.00    0.63
   2   3  17   21.87    0.63
   3   3 -17    2.87    0.16
   3   3 -17    2.53    0.17
   3  -3  17    2.70    0.13
  -3   3  17    2.60    0.14
   3   3 -17    2.87    0.15
   3   3  17    2.64    0.15
   3   3  17    2.43    0.13
   3   3  17    2.51    0.13
  -3   3 -17    2.56    0.14
   3   3  17    2.50    0.13
   4   3 -17    1.23    0.10
   4  -3  17    1.24    0.09
   4   3 -17    1.33    0.10
   4   3  17    1.16    0.09
   4   3  17    1.34    0.10
   4   3  17    1.33    0.09
   0   4 -17   14.69    0.47
   0   4  17   14.72    0.46
   0   4 -17   14.80    0.46
   0   4  17   14.51    0.44
   0   4 -17   14.04    0.47
   0   4 -17   15.37    0.48
   0   4  17   14.34    0.46
   0   4 -17   14.67    0.45
   0   4  17   14.99    0.54
  -1   4  17    5.05    0.27
   1   4 -17    5.28    0.21
   1   4 -17    5.16    0.22
   1   4 -17    4.99    0.22
  -1   4  17    5.56    0.21
   1   4 -17    5.25    0.23
   1   4 -17    5.05    0.21
  -1   4 -17    5.68    0.22
   1   4  17    5.58    0.22
  -1   4 -17    5.79    0.21
   1   4  17    5.14    0.20
   1   4  17    5.09    0.27
   1   4  17    5.31    0.21
   1   4  17    5.47    0.21
  -1   4 -17    5.28    0.23
   2   4 -17    7.68    0.30
  -2   4  17    7.84    0.28
   2   4 -17    7.70    0.29
   2  -4  17    7.53    0.26
   2   4 -17    8.12    0.30
   2   4 -17    7.57    0.26
   2   4  17    7.56    0.26
   2   4  17    7.99    0.29
  -2   4 -17    7.72    0.29
   2   4  17    8.05    0.27
   2   4  17    7.90    0.28
  -2   4 -17    8.37    0.29
  -2   4 -17    7.74    0.27
  -3   4  17    3.71    0.17
   3   4 -17    3.82    0.18
   3   4 -17    3.78    0.19
   3   4 -17    3.94    0.19
   3  -4  17    4.08    0.16
   3   4  17    4.01    0.18
  -3   4 -17    3.81    0.17
   3   4  17    3.83    0.15
   3   4  17    3.92    0.16
   3   4  17    3.81    0.17
   4   4 -17    5.55    0.20
  -4   4  17    5.29    0.19
   4   4 -17    5.49    0.21
   4  -4  17    5.30    0.19
   4   4  17    5.57    0.20
   4   4  17    5.81    0.19
  -4   4 -17    5.52    0.20
   4   4  17    5.29    0.19
   0   5 -17    0.28    0.06
   0   5 -17    0.37    0.08
   0   5 -17    0.33    0.08
   0   5  17    0.54    0.10
   0   5  17    0.27    0.06
   0   5 -17    0.29    0.08
   0   5  17    0.24    0.06
   0   5 -17    0.33    0.08
  -1   5  17   13.00    0.41
   1   5 -17   12.34    0.42
   1   5 -17   12.42    0.42
   1   5 -17   13.38    0.43
   1   5 -17   12.78    0.43
   1   5 -17   12.64    0.40
   1   5  17   13.08    0.42
  -1   5 -17   13.12    0.41
  -1   5 -17   12.69    0.41
   1   5  17   12.55    0.40
   1   5  17   13.02    0.41
   1   5  17   13.03    0.40
  -1   5 -17   13.24    0.43
   2   5 -17    4.77    0.22
   2   5 -17    4.63    0.20
   2   5 -17    4.49    0.19
   2   5 -17    4.95    0.22
  -2   5  17    4.73    0.20
   2   5 -17    4.61    0.20
   2  -5  17    4.70    0.18
   2   5  17    4.88    0.20
  -2   5 -17    4.37    0.20
   2   5  17    4.54    0.19
  -2   5 -17    4.45    0.19
  -2   5 -17    4.94    0.20
   2   5  17    4.57    0.17
   3   5 -17   22.21    0.65
   3   5 -17   20.44    0.62
  -3   5  17   20.75    0.62
   3  -5  17   21.28    0.61
   3   5 -17   22.28    0.64
   3   5  17   21.68    0.63
  -3   5 -17   19.97    0.63
   3   5  17   21.44    0.61
   3   5  17   21.55    0.62
  -3   5 -17   21.46    0.63
  -4   5  17    0.17    0.04
   4  -5  17    0.28    0.04
   4   5 -17    0.13    0.05
   4   5 -17    0.19    0.05
   4   5  17    0.23    0.04
   4   5  17    0.20    0.05
   4   5  17    0.19    0.04
  -4   5 -17    0.24    0.05
   0   6 -17    1.68    0.14
   0   6 -17    1.57    0.12
   0   6 -17    1.68    0.13
   0   6 -17    1.79    0.11
   0   6  17    1.78    0.11
   0   6 -17    1.87    0.14
   1   6 -17    0.09    0.04
  -1   6  17    0.07    0.05
   1   6 -17    0.24    0.07
   1   6 -17    0.06    0.07
   1   6 -17    0.03    0.06
   1   6 -17    0.04    0.07
   1   6  17    0.04    0.04
  -1   6 -17    0.05    0.07
  -1   6 -17    0.05    0.06
   1   6  17    0.03    0.06
   1   6  17    0.05    0.06
   1   6  17    0.08    0.06
  -1   6 -17    0.09    0.06
   2   6 -17   11.27    0.42
   2   6 -17   10.01    0.35
   2  -6  17   10.18    0.33
   2   6 -17   10.60    0.36
   2   6 -17   10.22    0.34
  -2   6  17   10.95    0.34
   2   6 -17   10.99    0.37
   2   6  17   10.38    0.32
   2   6  17   10.28    0.34
  -2   6 -17   10.57    0.34
  -2   6 -17   10.62    0.36
   2   6  17   10.50    0.34
  -2   6 -17   10.87    0.35
   2   6  17    9.63    0.34
  -3   6  17    1.87    0.11
   3   6 -17    1.87    0.12
   3   6 -17    1.93    0.13
   3   6 -17    1.79    0.13
   3   6 -17    1.94    0.11
   3  -6  17    2.03    0.11
   3   6  17    1.85    0.11
  -3   6 -17    1.85    0.12
  -3   6 -17    1.79    0.12
   3   6  17    1.97    0.11
   3   6  17    2.03    0.12
   4   6 -17    6.18    0.22
  -4   6  17    7.02    0.23
   4  -6  17    6.15    0.20
   4   6 -17    6.39    0.22
  -4   6 -17    6.06    0.21
   4   6  17    6.30    0.20
   0   7 -17    6.39    0.26
   0   7 -17    6.54    0.26
   0   7 -17    6.48    0.24
   0   7 -17    6.77    0.26
   0   7  17    6.56    0.23
   0   7 -17    6.56    0.22
   1   7 -17    0.04    0.06
   1   7 -17    0.02    0.06
   1   7 -17    0.13    0.07
   1   7 -17    0.04    0.07
  -1   7  17    0.07    0.05
  -1   7 -17    0.11    0.07
   1   7  17    0.11    0.06
  -1   7 -17    0.18    0.07
   1   7  17    0.04    0.04
  -1   7 -17    0.05    0.06
  -1   7 -17    0.13    0.05
   2   7 -17    1.66    0.13
  -2   7  17    1.70    0.11
   2   7 -17    1.70    0.13
   2   7 -17    1.75    0.12
   2  -7  17    1.65    0.10
   2   7  17    1.48    0.10
   2   7  17    1.70    0.11
  -2   7 -17    1.57    0.11
  -2   7 -17    1.62    0.12
  -2   7 -17    1.60    0.11
   2   7  17    1.42    0.11
   3   7 -17    2.70    0.14
   3  -7  17    2.59    0.11
   3   7 -17    2.48    0.12
  -3   7  17    2.62    0.12
   3   7 -17    2.38    0.11
   3   7 -17    2.62    0.14
  -3   7  17    2.47    0.12
  -3   7 -17    2.40    0.12
   3   7  17    2.31    0.12
   3   7  17    2.44    0.11
  -3   7 -17    2.43    0.13
   0   8 -17   10.47    0.36
   0   8  17   10.76    0.32
   0   8 -17   10.40    0.35
   0   8 -17   11.14    0.36
   0   8 -17   10.65    0.34
   0   8 -17   10.43    0.32
   1   8 -17   10.59    0.35
   1   8 -17   10.51    0.35
   1   8 -17   10.04    0.34
  -1   8  17   10.07    0.32
   1   8 -17   10.06    0.34
  -1   8 -17   10.33    0.35
  -1   8 -17   10.48    0.35
  -1   8 -17   11.04    0.33
  -1   8 -17   10.04    0.32
  -1   8 -17   10.08    0.35
   2   8 -17    0.60    0.08
   2   8 -17    0.63    0.07
  -2   8  17    0.57    0.06
   2   8 -17    0.63    0.08
  -2   8 -17    0.72    0.08
  -2   8 -17    0.54    0.07
  -2   8 -17    0.67    0.06
   2   8  17    0.68    0.07
  -2   8 -17    0.72    0.07
   3  -8  17    1.03    0.07
  -3   8  17    0.96    0.07
  -3   8  17    1.04    0.07
   3   8 -17    1.01    0.08
   3   8 -17    1.17    0.10
   3   8 -17    0.97    0.08
  -3   8 -17    0.93    0.08
  -3   8 -17    0.99    0.07
  -3   8 -17    0.94    0.08
   3   8  17    1.06    0.08
   0   9 -17    0.27    0.06
   0   9  17    0.31    0.05
   0   9 -17    0.37    0.06
   0   9 -17    0.43    0.06
   0   9 -17    0.40    0.07
   1   9 -17   12.45    0.38
  -1   9  17   12.29    0.35
   1   9 -17   12.23    0.38
  -1   9  17   12.32    0.37
   1   9 -17   11.55    0.38
  -1   9 -17   12.15    0.37
  -1   9 -17   11.67    0.36
  -1   9 -17   12.15    0.38
  -1   9 -17   11.75    0.38
  -1   9 -17   11.93    0.38
  -2   9  17    1.08    0.08
   2   9 -17    1.13    0.09
   2   9 -17    1.10    0.09
   2   9 -17    1.12    0.10
  -2   9  17    1.09    0.07
  -2   9 -17    1.11    0.07
  -2   9 -17    1.12    0.08
  -2   9 -17    1.06    0.09
  -2   9 -17    1.13    0.09
  -2   9 -17    1.04    0.09
   0  10 -17    0.16    0.05
   0  10 -17    0.31    0.05
   0  10 -17    0.23    0.05
   0  10 -17    0.18    0.04
   1  10 -17    2.37    0.12
  -1  10  17    2.29    0.10
   1  10 -17    2.15    0.11
   1  10 -17    2.07    0.11
  -1  10 -17    2.39    0.11
  -1  10 -17    2.14    0.11
  -1  10 -17    2.26    0.11
  -1  10 -17    2.36    0.12
   0   0  18   14.22    0.53
   0   0 -18   14.53    0.46
   0   0  18   15.10    0.46
   0   0 -18   15.39    0.48
   0   0  18   14.23    0.46
   1   0  18    5.17    0.21
  -1   0 -18    4.96    0.21
   1   0  18    5.13    0.21
   1   0 -18    5.36    0.23
  -1   0 -18    4.78    0.22
  -1   0  18    4.45    0.20
   1   0  18    4.53    0.26
   1   0  18    5.10    0.19
   1   0 -18    5.17    0.21
  -1   0  18    4.94    0.26
   2   0  18   18.30    0.56
   2   0  18   18.16    0.56
   2   0 -18   18.83    0.57
   2   0  18   19.11    0.55
   3   0  18   11.38    0.36
   3   0  18   11.77    0.37
   3   0  18   11.47    0.37
   4   0  18    0.26    0.05
   4   0  18    0.40    0.06
   4   0  18    0.35    0.05
   4   0 -18    0.36    0.06
   0  -1 -18    0.15    0.07
   0   1 -18    0.26    0.07
   0   1  18    0.27    0.09
   0  -1 -18    0.24    0.07
   0   1  18    0.22    0.07
   0   1 -18    0.16    0.07
   0   1  18    0.14    0.06
   0  -1  18    0.30    0.09
   0  -1  18    0.23    0.06
   1  -1  18   18.89    0.56
  -1  -1 -18   18.53    0.58
   1   1 -18   19.11    0.59
  -1   1  18   18.99    0.57
   1  -1  18   18.63    0.57
   1  -1  18   17.75    0.55
  -1   1  18   18.40    0.65
   1   1 -18   20.08    0.58
   1   1  18   19.36    0.56
   1   1  18   18.85    0.55
  -1   1 -18   18.46    0.57
  -1  -1  18   17.40    0.64
   1   1  18   19.54    0.57
   1   1  18   18.14    0.64
   1   1  18   19.22    0.57
   1  -1 -18   19.39    0.57
  -1   1 -18   19.41    0.59
   2  -1  18   10.46    0.34
   2  -1  18   10.64    0.35
   2   1 -18   10.96    0.35
   2  -1  18   10.25    0.35
  -2   1 -18    9.86    0.35
   2   1  18   10.70    0.34
   2   1  18   10.73    0.35
   2   1  18    9.94    0.33
   2   1  18   10.95    0.35
   3  -1  18    1.72    0.11
   3  -1  18    1.80    0.11
   3  -1  18    1.90    0.11
   3   1 -18    1.86    0.13
   3   1  18    1.51    0.12
   3   1  18    1.74    0.11
   3   1  18    1.76    0.11
   4  -1  18    2.30    0.11
   4  -1  18    2.40    0.12
   4  -1  18    2.43    0.11
   4   1 -18    2.53    0.12
   4   1  18    2.34    0.10
   4   1  18    2.39    0.11
   4  -1 -18    2.44    0.11
   4   1  18    2.32    0.12
   0  -2  18    0.55    0.11
   0  -2 -18    0.54    0.07
   0   2 -18    0.51    0.08
   0   2 -18    0.52    0.08
   0   2 -18    0.53    0.08
   0   2  18    0.48    0.07
   0   2  18    0.43    0.10
   0   2  18    0.51    0.08
   1   2 -18    1.93    0.15
   1  -2  18    1.73    0.11
   1   2 -18    1.78    0.13
  -1   2  18    2.09    0.13
  -1   2  18    1.77    0.17
   1  -2  18    1.91    0.12
   1   2 -18    1.83    0.13
   1   2  18    1.80    0.11
   1   2  18    1.75    0.17
   1  -2 -18    1.88    0.13
  -1  -2  18    1.70    0.16
   1   2  18    2.03    0.13
  -1   2 -18    1.78    0.14
  -1   2 -18    1.94    0.13
   1   2  18    1.99    0.13
   1   2  18    1.79    0.11
  -2   2  18    7.89    0.29
   2   2 -18    8.04    0.28
   2  -2  18    8.18    0.27
   2  -2  18    7.96    0.29
   2   2 -18    7.85    0.29
   2   2 -18    7.98    0.30
  -2   2 -18    7.96    0.29
   2   2  18    8.34    0.29
   2   2  18    8.41    0.28
   2   2  18    8.01    0.28
   2   2  18    8.41    0.28
  -2   2 -18    7.75    0.29
   3  -2  18    1.08    0.10
   3  -2  18    0.99    0.08
   3   2 -18    0.90    0.09
   3  -2  18    1.16    0.13
   3   2 -18    1.13    0.10
   3   2  18    0.87    0.08
  -3   2 -18    1.08    0.09
   3   2  18    0.94    0.08
   3   2  18    1.06    0.09
   3   2  18    0.92    0.09
   4  -2  18    4.27    0.16
   4   2 -18    4.19    0.17
   4   2 -18    4.09    0.16
   4  -2  18    4.04    0.15
   4   2  18    4.13    0.15
   4   2  18    4.09    0.14
   4   2  18    3.96    0.16
   0   3 -18   12.17    0.40
   0   3 -18   11.71    0.39
   0   3  18   12.61    0.39
   0   3 -18   12.46    0.39
   0   3  18   11.51    0.46
   0   3 -18   12.64    0.41
   0   3  18   11.22    0.37
   0   3  18   12.02    0.39
  -1   3  18    1.48    0.11
   1   3 -18    1.09    0.10
   1   3 -18    1.28    0.12
   1   3 -18    1.29    0.12
  -1   3  18    0.75    0.13
  -1   3 -18    1.38    0.12
   1   3  18    1.26    0.11
   1   3  18    1.35    0.17
   1   3  18    1.29    0.11
   1   3  18    1.22    0.11
  -1  -3  18    1.09    0.18
  -1   3 -18    1.28    0.13
   1  -3 -18    1.19    0.11
   1   3  18    1.16    0.10
   2   3 -18    2.39    0.15
   2  -3  18    2.48    0.13
   2  -3  18    2.61    0.14
   2   3 -18    2.53    0.16
   2   3 -18    2.61    0.13
  -2   3  18    2.34    0.14
   2   3  18    2.58    0.15
   2   3  18    2.69    0.14
  -2   3 -18    2.43    0.15
   2   3  18    2.57    0.13
   2   3  18    2.55    0.14
  -2   3 -18    2.50    0.15
   3   3 -18   36.06    1.00
   3  -3  18   37.14    0.99
   3  -3  18   35.04    1.00
   3   3 -18   36.71    1.02
   3   3 -18   34.94    1.01
  -3   3  18   35.53    1.00
   3   3  18   36.32    0.99
  -3   3 -18   33.73    1.00
   3   3  18   34.55    0.98
   3   3  18   35.23    1.00
   3   3  18   35.19    0.99
   4   3 -18    2.84    0.13
   4  -3  18    2.93    0.12
   4  -3  18    2.86    0.12
   4   3 -18    2.82    0.13
   4   3  18    2.97    0.12
   4   3  18    2.93    0.12
   4   3  18    3.11    0.13
   0   4  18    7.85    0.27
   0   4 -18    8.29    0.29
   0   4 -18    8.23    0.30
   0   4  18    8.38    0.29
   0   4 -18    8.52    0.31
   0   4 -18    7.93    0.29
   1   4 -18   28.20    0.86
   1   4 -18   26.15    0.83
   1   4 -18   28.96    0.85
  -1   4  18   28.70    0.84
   1   4 -18   29.28    0.83
   1   4 -18   29.02    0.86
  -1   4 -18   29.93    0.86
   1   4  18   30.61    0.84
   1   4  18   29.49    0.83
  -1   4 -18   29.17    0.84
   1   4  18   30.15    0.83
   1   4  18   28.77    0.84
   2   4 -18   48.09    1.31
   2   4 -18   45.60    1.30
  -2   4  18   44.98    1.29
   2  -4  18   45.21    1.29
   2  -4  18   44.44    1.27
   2   4  18   47.88    1.29
  -2   4 -18   45.90    1.29
  -2   4 -18   44.87    1.30
   2   4  18   46.60    1.29
   2   4  18   48.44    1.28
   2   4  18   46.14    1.28
  -3   4  18    0.39    0.06
   3   4 -18    0.31    0.08
   3  -4  18    0.34    0.06
   3   4 -18    0.38    0.07
   3  -4  18    0.43    0.07
   3   4 -18    0.46    0.08
  -3   4 -18    0.34    0.07
   3   4  18    0.31    0.06
   3   4  18    0.40    0.07
   3   4  18    0.46    0.05
   3   4  18    0.27    0.06
   4  -4  18    2.93    0.12
   4  -4  18    2.74    0.12
   4   4 -18    2.88    0.13
   4   4 -18    2.92    0.13
  -4   4 -18    3.35    0.15
   4   4  18    2.76    0.11
   4   4  18    2.88    0.12
   4   4  18    2.77    0.11
   0   5 -18   48.28    1.38
   0   5 -18   51.38    1.37
   0   5 -18   50.94    1.39
   0   5  18   48.01    1.36
   0   5 -18   49.47    1.39
   0   5  18   47.16    1.35
   1   5 -18    0.74    0.07
   1   5 -18    0.67    0.10
   1   5 -18    0.60    0.09
  -1   5  18    0.80    0.09
   1   5 -18    0.62    0.09
   1   5 -18    0.55    0.09
   1   5  18    0.44    0.07
   1   5  18    0.61    0.07
   1   5  18    0.74    0.08
  -1   5 -18    0.59    0.08
  -1   5 -18    0.48    0.08
  -1   5 -18    0.66    0.08
   1   5  18    0.54    0.07
   2  -5  18    5.44    0.20
   2   5 -18    5.41    0.22
  -2   5  18    5.77    0.22
   2   5 -18    6.01    0.24
   2   5 -18    5.10    0.21
   2   5 -18    5.21    0.21
   2   5 -18    5.48    0.23
  -2   5 -18    6.13    0.22
   2   5  18    5.58    0.21
   2   5  18    5.52    0.19
  -2   5 -18    5.71    0.23
   2   5  18    5.63    0.21
   3   5 -18    1.51    0.12
  -3   5  18    1.34    0.10
   3  -5  18    1.49    0.10
   3   5 -18    1.48    0.10
   3  -5  18    1.38    0.09
   3   5 -18    1.66    0.13
   3   5  18    1.66    0.11
  -3   5 -18    1.68    0.11
   3   5  18    1.52    0.10
  -3   5 -18    1.55    0.11
   3   5  18    1.48    0.10
   4   5 -18    0.30    0.05
   4   5 -18    0.31    0.05
   4  -5  18    0.34    0.05
   4   5  18    0.33    0.05
   0   6 -18    1.90    0.14
   0   6 -18    2.02    0.13
   0   6 -18    1.73    0.13
   0   6 -18    1.87    0.11
   0   6  18    1.79    0.11
   0   6 -18    2.14    0.15
   1   6 -18   15.18    0.46
   1   6 -18   16.99    0.51
  -1   6  18   15.44    0.48
   1   6 -18   15.16    0.49
   1   6 -18   15.13    0.49
   1   6 -18   15.39    0.50
   1   6  18   15.47    0.47
   1   6  18   15.78    0.49
   1   6  18   16.54    0.48
  -1   6 -18   15.77    0.50
  -1   6 -18   16.54    0.50
  -1   6 -18   16.90    0.48
  -1   6 -18   16.10    0.48
   2   6 -18    1.52    0.13
   2   6 -18    1.54    0.10
   2  -6  18    1.53    0.10
  -2   6  18    1.64    0.11
   2   6 -18    1.43    0.12
   2   6 -18    1.55    0.11
   2   6  18    1.56    0.11
  -2   6 -18    1.58    0.10
   2   6  18    1.71    0.11
  -2   6 -18    1.71    0.12
  -2   6 -18    1.57    0.11
   2   6  18    1.67    0.11
  -3   6  18    2.11    0.11
   3   6 -18    2.25    0.11
   3   6 -18    2.22    0.13
   3   6 -18    2.28    0.13
   3  -6  18    2.09    0.11
  -3   6 -18    2.02    0.11
   3   6  18    2.07    0.11
  -3   6 -18    2.06    0.12
   3   6  18    2.02    0.11
   3   6  18    2.11    0.11
   0   7 -18   28.15    0.83
   0   7 -18   28.03    0.80
   0   7 -18   29.59    0.84
   0   7 -18   28.07    0.81
   0   7 -18   29.20    0.83
   0   7  18   28.81    0.80
   1   7 -18    1.36    0.11
   1   7 -18    1.27    0.11
  -1   7  18    1.40    0.10
   1   7 -18    1.28    0.12
   1   7 -18    0.96    0.10
  -1   7 -18    1.56    0.10
  -1   7 -18    1.44    0.12
   1   7  18    1.44    0.08
  -1   7 -18    1.37    0.11
  -1   7 -18    1.34    0.12
  -1   7 -18    1.35    0.13
   2   7 -18    9.74    0.32
  -2   7  18    9.48    0.30
   2   7 -18    9.03    0.31
   2   7 -18    9.62    0.32
  -2   7 -18    9.53    0.30
  -2   7 -18    9.72    0.32
  -2   7 -18    9.50    0.30
   2   7  18    9.29    0.30
   2   7  18    9.31    0.30
  -2   7 -18    9.98    0.32
  -3   7  18    0.42    0.05
   3   7 -18    0.39    0.06
   3   7 -18    0.36    0.06
   3  -7  18    0.49    0.05
  -3   7  18    0.43    0.05
  -3   7 -18    0.42    0.05
  -3   7 -18    0.41    0.05
  -3   7 -18    0.41    0.05
   3   7  18    0.39    0.05
   0   8 -18    4.56    0.19
   0   8 -18    4.78    0.20
   0   8 -18    4.79    0.18
   0   8 -18    4.75    0.20
   0   8  18    4.68    0.16
   1   8 -18   11.61    0.38
   1   8 -18   11.63    0.37
  -1   8  18   12.15    0.36
   1   8 -18   12.29    0.39
   1   8 -18   12.02    0.38
  -1   8 -18   12.11    0.38
  -1   8 -18   12.15    0.37
  -1   8 -18   12.04    0.39
  -1   8 -18   12.44    0.39
  -1   8 -18   11.83    0.35
   2   8 -18    1.58    0.11
  -2   8  18    1.57    0.08
  -2   8  18    1.55    0.09
   2   8 -18    1.66    0.11
   2   8 -18    1.49    0.10
  -2   8 -18    1.58    0.08
  -2   8 -18    1.34    0.10
  -2   8 -18    1.61    0.09
  -2   8 -18    1.62    0.11
   0   9 -18    6.30    0.22
   0   9 -18    6.13    0.22
   0   9  18    6.30    0.20
   0   9 -18    6.31    0.23
  -1   9  18    0.08    0.04
   1   9 -18   -0.06    0.04
   1   9 -18    0.01    0.04
  -1   9  18    0.03    0.03
   1   9 -18    0.07    0.05
  -1   9 -18    0.11    0.05
  -1   9 -18    0.09    0.04
  -1   9 -18    0.01    0.04
  -1   9 -18    0.06    0.05
  -2   9  18    7.50    0.23
   2   9 -18    6.44    0.28
   2   9 -18    7.03    0.28
   2   9 -18    7.65    0.27
  -2   9 -18    7.14    0.24
  -2   9 -18    7.33    0.24
  -2   9 -18    7.16    0.24
   0  10 -18    0.06    0.04
   0   0 -19    0.02    0.06
   0   0 -19   -0.04    0.06
   0   0  19    0.01    0.06
   1   0 -19    7.03    0.25
  -1   0 -19    6.59    0.25
   1   0  19    6.63    0.25
  -1   0 -19    6.56    0.26
  -1   0  19    6.40    0.25
   1   0  19    6.38    0.23
   1   0  19    6.70    0.25
   2   0  19   10.03    0.33
   2   0  19   10.10    0.33
   2   0  19    9.41    0.31
   3   0  19    0.24    0.05
   3   0 -19    0.26    0.06
   3   0  19    0.34    0.06
   3   0  19    0.36    0.06
   4   0  19    0.05    0.03
   4   0 -19    0.09    0.04
   4   0  19    0.07    0.03
   4   0  19    0.11    0.04
   0   1 -19   18.24    0.55
   0   1  19   17.23    0.52
   0  -1 -19   16.45    0.52
   0  -1  19   15.96    0.52
   0   1 -19   17.27    0.53
  -1   1  19    6.77    0.25
   1  -1  19    7.02    0.25
   1   1 -19    7.21    0.26
   1  -1  19    6.44    0.23
   1  -1  19    7.07    0.26
  -1  -1 -19    6.81    0.26
   1   1 -19    7.32    0.28
  -1   1 -19    6.57    0.25
  -1   1 -19    6.83    0.27
   1   1  19    6.65    0.24
   1   1  19    7.00    0.25
   1   1  19    7.27    0.26
   1  -1 -19    6.72    0.26
   2  -1  19    1.40    0.11
   2  -1  19    1.28    0.10
   2  -1  19    1.49    0.11
   2   1  19    1.27    0.11
   2   1  19    1.39    0.10
  -2   1 -19    1.48    0.12
   2   1  19    1.65    0.11
   2   1  19    1.36    0.12
   3  -1  19    3.84    0.16
   3  -1  19    3.60    0.16
   3  -1  19    3.85    0.16
   3   1 -19    3.78    0.17
   3   1  19    3.98    0.16
   3   1  19    3.74    0.16
   3   1  19    3.83    0.17
   4  -1  19    4.47    0.15
   4  -1  19    4.61    0.15
   4   1 -19    4.32    0.16
   4   1  19    4.45    0.15
   4  -1 -19    4.29    0.15
   4   1  19    4.25    0.14
   4   1  19    4.30    0.16
   0   2  19   11.45    0.36
   0   2 -19   11.24    0.38
   0  -2 -19   10.26    0.36
   0   2 -19   10.27    0.36
   0   2 -19   11.41    0.36
   1   2 -19    0.99    0.10
   1   2 -19    0.75    0.09
   1  -2  19    0.93    0.10
   1   2 -19    0.66    0.09
  -1   2  19    0.74    0.09
   1  -2  19    0.64    0.09
  -1   2 -19    0.94    0.10
   1  -2 -19    0.60    0.08
   1   2  19    0.70    0.07
  -1   2 -19    0.77    0.09
   1   2  19    0.95    0.09
   1   2  19    0.84    0.09
   2   2 -19   20.09    0.62
   2  -2  19   20.96    0.62
  -2   2  19   20.61    0.62
   2  -2  19   20.07    0.60
   2   2  19   22.69    0.61
   2   2  19   20.29    0.61
  -2   2 -19   20.23    0.62
  -2   2 -19   20.67    0.62
   2   2  19   21.16    0.62
   2   2  19   22.44    0.63
   3   2 -19    0.24    0.06
   3  -2  19    0.27    0.06
   3   2 -19    0.24    0.06
   3  -2  19    0.31    0.06
   3   2  19    0.28    0.05
   3   2  19    0.23    0.05
   3   2  19    0.26    0.06
   3   2  19    0.19    0.06
  -3   2 -19    0.22    0.06
   4  -2  19    0.61    0.06
   4   2 -19    0.55    0.05
   4  -2  19    0.65    0.05
   4   2  19    0.58    0.05
   4   2  19    0.48    0.06
   0   3 -19   20.33    0.64
   0   3 -19   21.41    0.63
   0   3  19   20.38    0.61
   0   3  19   21.96    0.63
   0   3 -19   21.90    0.65
   1   3 -19   15.68    0.50
  -1   3  19   15.45    0.48
   1   3 -19   15.43    0.48
   1   3 -19   14.64    0.49
  -1   3 -19   15.64    0.50
   1  -3 -19   15.27    0.48
  -1   3 -19   16.19    0.49
   1   3  19   16.02    0.47
   1   3  19   16.03    0.48
   1   3  19   16.11    0.49
   2  -3  19    1.54    0.10
   2   3 -19    1.71    0.12
   2   3 -19    1.54    0.13
   2  -3  19    1.78    0.12
  -2   3  19    1.42    0.11
   2   3  19    1.72    0.11
  -2   3 -19    1.63    0.12
   2   3  19    1.53    0.11
   2   3  19    1.62    0.11
   2   3  19    1.59    0.12
  -2   3 -19    1.49    0.12
  -3   3  19    3.42    0.15
   3  -3  19    3.54    0.16
   3   3 -19    3.59    0.16
   3  -3  19    3.65    0.15
   3   3 -19    3.62    0.16
   3  -3 -19    3.66    0.15
   3   3  19    3.57    0.15
  -3   3 -19    3.80    0.16
   3   3  19    3.79    0.15
   3   3  19    3.65    0.16
   3   3  19    3.76    0.14
   4  -3  19    0.45    0.05
   4   3 -19    0.48    0.05
   4  -3  19    0.33    0.04
   4   3  19    0.52    0.05
   0   4 -19   19.78    0.58
   0   4 -19   19.60    0.60
   0   4 -19   18.61    0.58
   0   4  19   18.95    0.56
   0   4 -19   19.38    0.59
   1   4 -19    1.29    0.12
  -1   4  19    1.29    0.11
   1   4 -19    1.38    0.12
   1   4 -19    1.06    0.10
  -1   4 -19    1.20    0.11
  -1   4 -19    1.32    0.13
   1   4  19    1.16    0.10
   1   4  19    1.37    0.11
   1   4  19    1.19    0.10
   2   4 -19    2.07    0.14
   2   4 -19    1.84    0.12
   2  -4  19    2.06    0.11
  -2   4  19    1.99    0.12
   2   4 -19    2.13    0.14
   2  -4  19    1.88    0.12
   2   4  19    2.32    0.12
  -2   4 -19    1.82    0.13
   2   4  19    2.31    0.13
   2   4  19    1.99    0.13
   2   4  19    1.91    0.11
  -2   4 -19    2.00    0.13
   3  -4  19    0.37    0.05
   3  -4  19    0.44    0.06
  -3   4  19    0.36    0.06
   3   4 -19    0.27    0.06
   3   4 -19    0.38    0.07
   3   4  19    0.29    0.05
  -3   4 -19    0.34    0.06
   3   4  19    0.40    0.04
   3   4  19    0.44    0.06
   3   4  19    0.28    0.06
   0   5 -19    8.46    0.30
   0   5 -19    8.19    0.28
   0   5 -19    8.27    0.30
   0   5  19    8.70    0.28
   0   5 -19    8.07    0.29
   1   5 -19    5.67    0.23
   1   5 -19    5.42    0.22
  -1   5  19    5.62    0.21
   1   5 -19    5.41    0.21
   1   5 -19    5.45    0.20
   1   5  19    5.49    0.20
  -1   5 -19    5.12    0.22
  -1   5 -19    5.44    0.21
   1   5  19    5.59    0.20
   1   5  19    5.34    0.21
  -1   5 -19    5.43    0.23
   2   5 -19    2.17    0.12
   2   5 -19    2.19    0.14
   2   5 -19    2.27    0.14
  -2   5  19    2.33    0.13
   2  -5  19    2.15    0.11
   2   5  19    2.12    0.13
   2   5  19    2.13    0.12
   2   5  19    2.18    0.10
   2   5  19    2.12    0.12
  -2   5 -19    2.10    0.13
  -2   5 -19    2.55    0.13
   3   5 -19    6.50    0.22
  -3   5  19    6.15    0.21
   3   5 -19    6.06    0.21
   3  -5  19    6.00    0.20
   3  -5  19    6.02    0.21
  -3   5 -19    5.99    0.21
   3   5  19    6.19    0.21
   3   5  19    6.41    0.21
   3   5  19    5.94    0.21
   0   6 -19    0.91    0.08
   0   6  19    0.97    0.09
   0   6 -19    0.93    0.09
   0   6 -19    0.73    0.09
   0   6 -19    0.96    0.10
   1   6 -19    1.93    0.10
   1   6 -19    1.88    0.13
  -1   6  19    2.06    0.11
   1   6 -19    1.81    0.12
   1   6 -19    1.90    0.13
   1   6  19    1.95    0.10
  -1   6 -19    2.01    0.13
  -1   6 -19    1.95    0.11
  -1   6 -19    1.82    0.13
   1   6  19    2.06    0.11
  -1   6 -19    2.07    0.14
   2   6 -19   11.04    0.35
   2   6 -19    9.86    0.34
   2   6 -19    9.94    0.33
  -2   6  19   11.01    0.33
   2  -6  19    9.49    0.35
   2   6  19   10.46    0.33
  -2   6 -19   10.25    0.34
   2   6  19   10.64    0.33
  -2   6 -19   10.76    0.33
   2   6  19   10.79    0.33
  -2   6 -19   10.72    0.34
  -3   6  19    0.25    0.04
   3  -6  19    0.26    0.04
   3   6 -19    0.28    0.05
  -3   6  19    0.32    0.04
   3   6 -19    0.26    0.06
   3   6  19    0.29    0.04
   3   6  19    0.27    0.05
  -3   6 -19    0.30    0.05
   3   6  19    0.27    0.04
   0   7 -19    2.02    0.10
   0   7  19    2.04    0.10
   0   7 -19    2.19    0.13
   0   7 -19    1.99    0.13
   0   7 -19    2.15    0.13
   1   7 -19    3.39    0.16
  -1   7  19    3.45    0.14
   1   7 -19    3.34    0.16
   1   7 -19    3.49    0.16
   1   7 -19    3.45    0.20
  -1   7 -19    3.48    0.17
  -1   7 -19    3.58    0.16
  -1   7 -19    3.61    0.16
  -1   7 -19    3.30    0.14
   1   7  19    3.31    0.15
  -2   7  19    2.20    0.11
   2   7 -19    2.40    0.12
   2   7 -19    2.28    0.12
   2   7 -19    2.40    0.13
  -2   7 -19    2.37    0.11
  -2   7 -19    2.38    0.13
  -2   7 -19    2.29    0.12
   0   8 -19    0.16    0.05
   0   8 -19    0.25    0.07
   0   8 -19    0.16    0.05
   0   8  19    0.23    0.04
   1   8 -19    4.28    0.17
   1   8 -19    4.58    0.18
   1   8 -19    4.42    0.18
  -1   8  19    4.48    0.15
  -1   8 -19    4.49    0.15
  -1   8 -19    4.57    0.18
  -1   8 -19    4.35    0.17
  -1   8 -19    4.29    0.17
  -2   8  19    5.44    0.17
   2   8 -19    5.29    0.19
  -2   8  19    5.55    0.18
   2   8 -19    5.23    0.20
  -2   8 -19    5.13    0.19
  -2   8 -19    4.95    0.17
  -2   8 -19    5.00    0.18
   0   9 -19    7.38    0.29
   0   9 -19    7.88    0.25
   0   9 -19    8.04    0.25
   1   9 -19    4.04    0.16
  -1   9  19    4.09    0.17
   1   9 -19    4.13    0.16
  -1   9 -19    4.08    0.16
  -1   9 -19    4.07    0.15
  -1   9 -19    3.89    0.15
   0   0 -20    7.83    0.28
   0   0 -20    8.40    0.30
   0   0  20    8.20    0.29
   1   0  20   18.95    0.56
  -1   0  20   19.60    0.58
   1   0 -20   19.74    0.59
  -1   0 -20   19.22    0.58
  -1   0 -20   19.17    0.59
   1   0  20   19.75    0.58
   1   0  20   19.59    0.58
   2   0  20    4.66    0.19
   2   0  20    4.37    0.17
   2   0  20    4.22    0.18
   3   0  20    1.12    0.08
   3   0 -20    1.26    0.10
   3   0  20    0.94    0.09
   3   0  20    1.07    0.08
   0   1  20    3.44    0.16
   0   1 -20    3.49    0.18
   0  -1  20    3.32    0.16
   0  -1 -20    3.38    0.16
   0   1 -20    3.69    0.17
   1  -1  20   11.99    0.37
   1   1 -20   11.71    0.38
  -1   1  20   11.66    0.38
   1  -1  20   12.00    0.38
   1  -1  20   11.20    0.36
   1   1  20   12.34    0.38
  -1   1 -20   11.59    0.38
   1   1  20   11.98    0.38
   1   1  20   11.76    0.36
   1  -1 -20   12.34    0.39
  -1   1 -20   11.66    0.39
   2  -1  20    2.90    0.14
   2  -1  20    2.97    0.14
   2  -1  20    2.79    0.13
   2   1  20    3.02    0.14
   2   1  20    2.91    0.14
   2   1  20    3.04    0.14
  -2   1 -20    2.57    0.14
   3  -1  20    1.89    0.10
   3  -1  20    1.92    0.11
   3  -1  20    1.99    0.10
   3   1 -20    2.05    0.12
   3   1  20    1.97    0.11
   3   1  20    2.02    0.11
   3   1  20    1.96    0.10
   3  -1 -20    2.02    0.11
   0   2  20   40.45    1.10
   0  -2 -20   36.80    1.10
   0   2 -20   39.22    1.12
   0   2 -20   39.47    1.10
   1   2 -20    3.64    0.19
   1   2 -20    4.23    0.25
   1  -2  20    3.75    0.17
   1   2 -20    3.85    0.17
  -1   2  20    3.87    0.17
   1  -2 -20    3.33    0.17
   1   2  20    3.62    0.17
  -1   2 -20    3.78    0.17
   1   2  20    3.82    0.17
   1   2  20    3.73    0.15
  -1   2 -20    3.72    0.18
   2  -2  20    6.89    0.23
  -2   2  20    6.44    0.24
   2  -2  20    6.64    0.24
   2   2  20    6.94    0.24
   2   2  20    7.16    0.24
   2   2  20    7.29    0.25
  -2   2 -20    6.69    0.26
  -2   2 -20    6.69    0.24
   3  -2  20    3.97    0.15
   3   2 -20    4.07    0.16
   3  -2  20    4.26    0.16
  -3   2 -20    3.82    0.17
   3   2  20    3.90    0.16
   3   2  20    3.97    0.15
   3  -2 -20    3.70    0.15
   3   2  20    4.13    0.15
   0   3  20    0.25    0.06
   0   3 -20    0.40    0.07
   0   3 -20    0.31    0.07
   0   3 -20    0.45    0.08
   1   3 -20   14.93    0.46
   1   3 -20   14.43    0.47
   1   3 -20   14.90    0.48
  -1   3  20   16.13    0.47
  -1   3 -20   15.16    0.48
   1   3  20   14.69    0.45
  -1   3 -20   15.86    0.47
   1   3  20   15.84    0.47
   1   3  20   15.40    0.46
  -1   3 -20   14.50    0.47
  -1   3 -20   14.28    0.46
  -2   3  20    0.52    0.07
   2  -3  20    0.42    0.06
   2  -3  20    0.48    0.07
   2   3 -20    0.54    0.07
  -2   3 -20    0.48    0.07
   2   3  20    0.44    0.07
   2   3  20    0.38    0.06
   2   3  20    0.48    0.06
  -2   3 -20    0.57    0.07
   3   3 -20    6.23    0.22
  -3   3  20    6.46    0.22
   3  -3  20    6.69    0.21
   3  -3  20    6.86    0.23
   3   3 -20    6.59    0.23
  -3   3 -20    6.53    0.23
   3   3  20    6.99    0.23
   3   3  20    6.50    0.22
   3   3  20    6.52    0.21
   3   3  20    6.58    0.22
   3  -3 -20    6.48    0.22
   0   4  20    0.85    0.08
   0   4 -20    0.66    0.08
   0   4 -20    0.80    0.09
   0   4 -20    0.69    0.08
   0   4 -20    0.64    0.09
   1   4 -20    3.48    0.17
   1   4 -20    3.64    0.17
  -1   4  20    3.78    0.16
   1   4 -20    3.44    0.15
  -1   4 -20    3.57    0.16
  -1   4 -20    3.41    0.16
  -1   4 -20    3.70    0.18
   1   4  20    3.68    0.15
   1   4  20    3.70    0.17
   1   4  20    3.46    0.15
  -1   4 -20    3.38    0.17
  -2   4  20    7.53    0.26
   2   4 -20    7.34    0.26
   2   4 -20    7.13    0.26
   2  -4  20    7.31    0.26
   2  -4  20    7.32    0.24
   2   4 -20    7.79    0.26
  -2   4 -20    7.24    0.26
  -2   4 -20    7.38    0.26
   2   4  20    7.73    0.26
   2   4  20    8.50    0.25
   2   4  20    7.62    0.24
   3   4 -20    2.62    0.12
   3   4 -20    2.57    0.12
   3  -4  20    2.62    0.12
  -3   4  20    2.43    0.11
   3  -4  20    2.46    0.11
   3   4  20    2.52    0.12
   3   4  20    2.49    0.11
   3   4  20    2.39    0.11
  -3   4 -20    2.48    0.12
   0   5  20    0.02    0.04
   0   5 -20    0.01    0.05
   0   5 -20    0.00    0.06
   0   5 -20   -0.02    0.06
   0   5 -20    0.07    0.05
   1   5 -20    2.10    0.11
   1   5 -20    2.11    0.13
   1   5 -20    2.10    0.13
  -1   5  20    2.08    0.12
   1   5  20    2.10    0.11
  -1   5 -20    2.05    0.12
   1   5  20    2.15    0.11
  -1   5 -20    2.14    0.13
  -1   5 -20    2.01    0.14
  -1   5 -20    2.04    0.13
   2   5 -20    2.88    0.14
  -2   5  20    3.15    0.14
   2   5 -20    2.80    0.13
   2  -5  20    3.02    0.15
   2   5 -20    2.72    0.14
  -2   5 -20    2.82    0.14
  -2   5 -20    2.83    0.14
   2   5  20    2.81    0.13
   2   5  20    3.09    0.13
   2   5  20    2.84    0.11
  -2   5 -20    2.99    0.14
   3   5 -20    0.13    0.06
   3   5 -20    0.18    0.04
  -3   5  20    0.16    0.04
   3   5  20    0.11    0.03
   3   5  20    0.08    0.04
  -3   5 -20    0.12    0.04
   0   6  20    0.49    0.06
   0   6 -20    0.55    0.06
   0   6 -20    0.45    0.07
   0   6 -20    0.58    0.08
   0   6 -20    0.66    0.08
  -1   6  20    2.05    0.11
   1   6 -20    2.03    0.12
   1   6 -20    2.03    0.11
   1   6 -20    2.08    0.12
   1   6 -20    1.99    0.09
  -1   6 -20    2.01    0.12
  -1   6 -20    2.01    0.12
  -1   6 -20    1.89    0.11
   1   6  20    1.94    0.09
  -1   6 -20    2.02    0.13
  -2   6  20    1.17    0.08
   2   6 -20    1.06    0.09
   2   6 -20    1.04    0.09
  -2   6 -20    1.12    0.09
  -2   6 -20    1.00    0.08
  -2   6 -20    0.93    0.09
  -2   6 -20    1.07    0.09
   0   7 -20    1.15    0.10
   0   7 -20    1.20    0.10
   0   7  20    1.25    0.07
   0   7 -20    1.10    0.06
   0   7 -20    1.16    0.10
   1   7 -20    2.03    0.11
   1   7 -20    1.93    0.11
   1   7 -20    1.89    0.11
  -1   7  20    2.23    0.10
  -1   7 -20    1.92    0.12
  -1   7 -20    2.13    0.09
  -1   7 -20    1.91    0.11
  -1   7 -20    2.02    0.12
   2   7 -20    0.68    0.06
  -2   7  20    0.82    0.06
  -2   7 -20    0.72    0.07
  -2   7 -20    0.67    0.06
  -2   7 -20    0.78    0.06
  -2   7 -20    0.75    0.07
   0   8 -20    0.08    0.04
   0   8 -20    0.08    0.04
   0   8 -20    0.06    0.04
  -1   8  20    0.59    0.05
   1   8 -20    0.62    0.06
  -1   8 -20    0.56    0.06
  -1   8 -20    0.55    0.06
  -1   8 -20    0.48    0.06
   0   0 -21    0.01    0.05
   0   0  21   -0.03    0.04
   1   0 -21    2.00    0.12
  -1   0 -21    1.80    0.12
   1   0  21    1.92    0.12
  -1   0  21    1.83    0.12
   1   0  21    1.82    0.12
   2   0  21    0.24    0.05
   2   0  21    0.09    0.05
   2   0  21    0.18    0.05
   3   0  21    0.87    0.07
   3   0  21    0.78    0.07
   3   0  21    0.68    0.06
   3   0 -21    0.60    0.06
   0   1  21    0.10    0.06
   0   1 -21    0.12    0.07
   0   1 -21    0.12    0.06
   0  -1  21    0.17    0.06
   0  -1 -21    0.10    0.05
  -1   1  21    0.69    0.08
   1  -1  21    0.70    0.07
   1   1 -21    0.95    0.09
  -1   1 -21    0.62    0.07
   1  -1 -21    0.60    0.07
   1   1  21    0.94    0.09
  -1   1 -21    0.80    0.09
   1   1  21    0.82    0.07
   2  -1  21    0.43    0.05
   2  -1  21    0.49    0.09
   2  -1  21    0.37    0.06
   2   1  21    0.40    0.06
   2   1  21    0.49    0.06
  -2   1 -21    0.34    0.06
   2   1  21    0.51    0.06
   3   1 -21    3.39    0.14
   3  -1  21    3.30    0.13
   3  -1  21    3.37    0.13
   3   1  21    3.40    0.13
   3   1  21    3.57    0.13
   3  -1 -21    3.40    0.14
   3   1  21    3.41    0.14
   0   2 -21   12.43    0.38
   0  -2 -21   10.69    0.37
   0   2 -21   12.27    0.40
   0   2  21   12.11    0.38
   1   2 -21    1.55    0.11
   1  -2  21    1.72    0.11
  -1   2  21    1.61    0.11
  -1   2 -21    1.55    0.11
  -1   2 -21    1.63    0.12
   1   2  21    1.71    0.11
   1   2  21    1.59    0.10
   2  -2  21    4.41    0.17
  -2   2  21    4.28    0.17
   2  -2  21    4.36    0.16
   2   2  21    4.53    0.16
   2   2  21    4.43    0.17
   2   2  21    4.73    0.18
  -2   2 -21    4.23    0.17
   3  -2  21    2.14    0.09
   3   2 -21    2.09    0.11
   3  -2  21    2.16    0.10
   3   2  21    1.99    0.09
   3   2  21    2.21    0.10
   3  -2 -21    1.98    0.10
   3   2  21    2.09    0.10
   0   3  21    3.92    0.16
   0   3 -21    3.68    0.16
   0   3 -21    3.83    0.18
   0   3 -21    3.39    0.16
   1   3 -21   10.73    0.35
   1   3 -21   11.05    0.35
  -1   3  21   11.38    0.35
  -1   3 -21   11.32    0.35
   1   3  21   10.93    0.34
  -1   3 -21   10.57    0.35
   1   3  21   11.42    0.35
  -1   3 -21   11.05    0.37
  -2   3  21    6.34    0.22
   2   3 -21    6.09    0.22
   2   3 -21    6.16    0.22
   2  -3  21    6.05    0.21
   2  -3  21    6.03    0.20
   2   3  21    6.13    0.22
  -2   3 -21    6.08    0.21
  -2   3 -21    6.16    0.22
   2   3  21    6.35    0.21
  -2   3 -21    5.97    0.22
   2   3  21    6.09    0.20
   3  -3  21    0.87    0.07
   3  -3  21    0.79    0.06
   3   3 -21    0.80    0.07
   3   3  21    0.74    0.07
   3   3  21    0.87    0.06
   0   4 -21    1.22    0.10
   0   4  21    1.69    0.10
   0   4 -21    1.44    0.12
   0   4 -21    1.44    0.10
   1   4 -21    3.32    0.14
   1   4 -21    3.22    0.15
  -1   4  21    3.53    0.15
   1   4 -21    3.21    0.16
   1   4  21    3.35    0.14
   1   4  21    3.35    0.14
  -1   4 -21    3.78    0.16
  -1   4 -21    3.60    0.15
  -1   4 -21    3.41    0.15
  -1   4 -21    3.30    0.15
   2  -4  21    1.45    0.09
   2   4 -21    1.66    0.10
   2   4 -21    1.61    0.11
  -2   4  21    1.54    0.10
  -2   4 -21    1.60    0.10
  -2   4 -21    1.63    0.10
  -2   4 -21    1.55    0.10
  -2   4 -21    1.51    0.10
   2   4  21    1.48    0.09
   2   4  21    1.66    0.08
   2   4  21    1.59    0.10
   0   5 -21    0.41    0.06
   0   5 -21    0.40    0.07
   0   5 -21    0.46    0.06
   0   5  21    0.57    0.06
   0   5 -21    0.57    0.06
   1   5 -21    0.14    0.05
   1   5 -21    0.15    0.04
  -1   5  21    0.15    0.05
   1   5 -21    0.15    0.05
  -1   5 -21    0.11    0.05
  -1   5 -21    0.18    0.05
   1   5  21    0.17    0.04
  -1   5 -21    0.09    0.05
  -1   5 -21    0.16    0.06
  -2   5  21    2.19    0.10
   2   5 -21    2.31    0.11
   2   5 -21    2.03    0.10
  -2   5 -21    2.38    0.11
  -2   5 -21    2.31    0.11
   2   5  21    2.27    0.10
  -2   5 -21    2.20    0.11
  -2   5 -21    2.08    0.11
   0   6 -21    0.07    0.03
   0   6  21    0.06    0.04
   0   6 -21    0.09    0.05
   0   6 -21    0.06    0.05
   0   6 -21    0.10    0.05
   1   6 -21    1.70    0.11
   1   6 -21    1.83    0.10
  -1   6  21    1.81    0.09
  -1   6 -21    1.86    0.11
   1   6  21    1.80    0.08
  -1   6 -21    1.91    0.11
  -1   6 -21    1.75    0.10
  -1   6 -21    1.92    0.09
   2   6 -21    0.72    0.07
  -2   6  21    0.63    0.06
  -2   6 -21    0.62    0.06
  -2   6 -21    0.61    0.07
  -2   6 -21    0.80    0.09
   0   7 -21    1.59    0.10
   0   7 -21    1.56    0.10
   0   7 -21    1.59    0.09
   1   7 -21    0.11    0.04
  -1   7  21    0.20    0.04
  -1   7 -21    0.18    0.04
  -1   7 -21    0.14    0.04
   0   0  22    0.24    0.06
   0   0 -22    0.22    0.06
   1   0  22    3.85    0.16
  -1   0 -22    3.93    0.16
   1   0 -22    3.99    0.16
  -1   0  22    3.92    0.16
   2   0  22    1.76    0.09
   2   0  22    1.78    0.10
   0   1 -22    0.29    0.06
   0  -1 -22    0.47    0.07
   0  -1  22    0.45    0.06
   0   1  22    0.29    0.06
  -1   1  22    5.74    0.21
   1  -1  22    5.79    0.21
   1   1 -22    5.89    0.21
   1   1  22    5.77    0.21
  -1   1 -22    5.57    0.21
   2  -1  22    1.65    0.10
   2  -1  22    1.53    0.08
  -2   1 -22    1.47    0.10
   2   1  22    1.52    0.09
   2   1  22    1.44    0.09
   0   2 -22    5.07    0.19
   0   2  22    5.11    0.19
   0  -2 -22    4.79    0.19
  -1   2  22    2.63    0.13
   1   2 -22    2.87    0.13
   1  -2  22    2.75    0.13
  -1   2 -22    2.72    0.14
   1   2  22    2.89    0.13
  -1   2 -22    2.72    0.13
   1   2  22    2.79    0.11
   2  -2  22    3.16    0.13
  -2   2  22    3.17    0.13
   2   2 -22    3.29    0.14
   2  -2  22    3.05    0.12
  -2   2 -22    3.13    0.13
   2   2  22    3.30    0.13
   2   2  22    3.17    0.12
   0   3  22    0.66    0.07
   0   3 -22    0.77    0.07
   0   3 -22    0.57    0.08
  -1   3  22    1.81    0.11
   1   3 -22    1.74    0.10
   1   3  22    1.65    0.10
   1   3  22    1.67    0.09
  -1   3 -22    1.79    0.11
  -1   3 -22    1.70    0.10
   2  -3  22    6.81    0.22
  -2   3  22    6.54    0.22
   2   3 -22    6.89    0.22
  -2   3 -22    6.62    0.22
   2   3  22    6.66    0.21
   2   3  22    6.73    0.21
   0   4  22    2.83    0.13
   0   4 -22    2.92    0.13
   0   4 -22    3.17    0.13
   0   4 -22    3.08    0.15
   1   4 -22    0.52    0.05
   1   4 -22    0.52    0.05
  -1   4  22    0.69    0.06
   1   4 -22    0.59    0.07
  -1   4 -22    0.56    0.06
  -1   4 -22    0.53    0.06
  -1   4 -22    0.62    0.07
   1   4  22    0.60    0.06
  -2   4  22    6.44    0.21
  -2   4 -22    6.55    0.21
   2   4  22    6.47    0.20
   0   5 -22    4.29    0.17
   0   5 -22    4.54    0.18
   0   5  22    4.54    0.16
   0   5 -22    4.67    0.16
   1   5 -22    4.31    0.16
  -1   5  22    4.56    0.16
   1   5  22    4.32    0.15
  -1   5 -22    4.24    0.16
  -1   5 -22    4.41    0.17
  -1   5 -22    4.60    0.16
   0   6 -22    0.43    0.05
   0   6 -22    0.38    0.05
   0   6  22    0.37    0.04
  -1   6  22    1.37    0.10
  -1   6 -22    1.39    0.13
   0   0 -23   -0.02    0.04
   0   0  23    0.01    0.04
   1   0  23    0.09    0.04
  -1   0 -23    0.21    0.05
  -1   0  23    0.15    0.05
   2   0 -23    0.05    0.04
   2   0  23    0.03    0.03
   0  -1 -23    1.38    0.10
   0  -1  23    1.52    0.09
   0   1 -23    1.39    0.10
   0   1  23    1.44    0.10
  -1   1  23    0.59    0.06
   1  -1  23    0.54    0.06
   1   1  23    0.41    0.05
  -1   1 -23    0.49    0.06
   2   1 -23    1.98    0.10
   2  -1  23    2.08    0.09
   2   1  23    1.97    0.09
   0   2 -23    1.45    0.09
   0   2  23    1.55    0.10
  -1   2  23    0.20    0.04
   1  -2  23    0.24    0.05
   1   2  23    0.20    0.04
  -1   2 -23    0.17    0.04
   2   2 -23    0.72    0.08
   2   2  23    0.92    0.08
   0   3  23    0.68    0.06
   0   3 -23    0.51    0.05
  -1   3  23    2.58    0.11
   1   3 -23    2.41    0.11
  -1   3 -23    2.63    0.11
   1   3  23    2.84    0.11
   0   4 -23    1.96    0.09
   0   4  23    1.88    0.09
  -1   4  23    5.48    0.18
  -1   4 -23    5.28    0.18
   1   4  23    5.32    0.18
   0   0 -24    4.36    0.16
   0   1  24    2.12    0.10
   0   1 -24    2.31    0.10
   0   2  24    0.17    0.05
   0   2 -24    0.11    0.04
   0   0   0    0.00    0.00
;
_shelx_hkl_checksum     54596
_shelx_res_file
;
TITL Compound 1 in P2(1)2(1)2(1)
CELL  1.54178   5.7574  12.5703  20.1888   90.000   90.000   90.000
ZERR     4.00   0.0001   0.0003   0.0004    0.000    0.000    0.000
LATT  -1
SYMM  1/2 + X, 1/2 - Y, - Z
SYMM  - X, 1/2 + Y, 1/2 - Z
SYMM  1/2 - X, - Y, 1/2 + Z
SFAC  C    H    O
UNIT  60   64   24
MERG   2
FMAP   2
PLAN   10
SIZE     0.16   0.18   0.20
ACTA
BOND   $H
CONF
L.S.  10
TEMP   -73.14
WGHT    0.044000    0.128500
EXTI    0.005913
FVAR       0.34451
O5    3    0.673302    0.012168    0.654021    11.00000    0.04620    0.03933 =
         0.03393   -0.00882   -0.00583    0.01098
O3    3    0.722759    0.091293    0.855658    11.00000    0.04501    0.03245 =
         0.02752    0.00182   -0.00005    0.00744
O4    3    1.009414    0.115876    0.732803    11.00000    0.04512    0.05342 =
         0.03988   -0.00910    0.00693   -0.01165
O1    3    0.939354    0.285721    0.709478    11.00000    0.12816    0.04892 =
         0.04981    0.00459    0.00413   -0.03679
O2    3    0.586999    0.246296    0.813298    11.00000    0.08315    0.03719 =
         0.03396   -0.00111   -0.00320    0.02333
O6    3    0.802398   -0.077053    0.565387    11.00000    0.05538    0.04640 =
         0.04096   -0.01149   -0.00153    0.01532
C10   1    0.155135    0.152597    0.479896    11.00000    0.05486    0.04350 =
         0.06358    0.01094   -0.01540    0.00052
AFIX  43
H10   2    0.039300    0.188681    0.455031    11.00000   -1.20000
AFIX   0
C9    1    0.337196    0.102967    0.447801    11.00000    0.07788    0.04299 =
         0.04020    0.00413   -0.01213   -0.00360
AFIX  43
H9    2    0.346597    0.105651    0.400851    11.00000   -1.20000
AFIX   0
C8    1    0.505917    0.049408    0.483361    11.00000    0.05760    0.03500 =
         0.03740   -0.00514    0.00017    0.00026
AFIX  43
H8    2    0.629846    0.014635    0.461081    11.00000   -1.20000
AFIX   0
C7    1    0.492078    0.047038    0.552130    11.00000    0.03865    0.02803 =
         0.03653   -0.00289   -0.00016   -0.00431
C6    1    0.672097   -0.012956    0.589137    11.00000    0.03854    0.02862 =
         0.03428   -0.00605    0.00100   -0.00319
C5    1    0.832467   -0.046523    0.695491    11.00000    0.04682    0.03699 =
         0.03861   -0.00718   -0.00640    0.01073
AFIX  23
H5A   2    0.977883   -0.062004    0.671159    11.00000   -1.20000
H5B   2    0.762002   -0.114671    0.709647    11.00000   -1.20000
AFIX   0
C4    1    0.881383    0.023009    0.754690    11.00000    0.03928    0.03447 =
         0.03383   -0.00114   -0.00188    0.00379
AFIX  13
H4    2    0.976870   -0.017506    0.787486    11.00000   -1.20000
AFIX   0
C3    1    0.667052    0.067166    0.788827    11.00000    0.03586    0.03084 =
         0.03069    0.00010   -0.00151    0.00048
AFIX  13
H3    2    0.527362    0.020484    0.784171    11.00000   -1.20000
AFIX   0
C13   1    0.596814    0.184701    0.873319    11.00000    0.03363    0.03136 =
         0.03121   -0.00059    0.00059    0.00419
C14   1    0.354340    0.158240    0.896033    11.00000    0.03764    0.06516 =
         0.08390   -0.02543    0.01461   -0.00971
AFIX 137
H14A  2    0.271927    0.120561    0.860627    11.00000   -1.50000
H14C  2    0.271262    0.224054    0.906791    11.00000   -1.50000
H14B  2    0.362108    0.112891    0.935456    11.00000   -1.50000
AFIX   0
C1    1    0.871105    0.202293    0.730491    11.00000    0.07133    0.03836 =
         0.02569   -0.00309   -0.00217   -0.01416
C2    1    0.633525    0.177419    0.759487    11.00000    0.05340    0.03263 =
         0.02909   -0.00268   -0.00821    0.00772
AFIX  13
H2    2    0.507937    0.179104    0.725287    11.00000   -1.20000
AFIX   0
C11   1    0.141652    0.149707    0.548230    11.00000    0.04083    0.04825 =
         0.06362    0.00528    0.00128    0.00463
AFIX  43
H11   2    0.016215    0.183650    0.570320    11.00000   -1.20000
AFIX   0
C12   1    0.310138    0.097591    0.584387    11.00000    0.03753    0.04091 =
         0.04304    0.00172    0.00342   -0.00167
AFIX  43
H12   2    0.301596    0.096314    0.631373    11.00000   -1.20000
AFIX   0
C15   1    0.731562    0.245264    0.924396    11.00000    0.04002    0.04112 =
         0.04449   -0.00533   -0.00642    0.00184
AFIX 137
H15A  2    0.752734    0.200793    0.963806    11.00000   -1.50000
H15B  2    0.646360    0.309911    0.936469    11.00000   -1.50000
H15C  2    0.883731    0.264703    0.906322    11.00000   -1.50000
AFIX   0
HKLF 4  1.0  1.00  0.00  0.00  0.00  1.00  0.00  0.00  0.00  1.00
REM  Compound 1 in P2(1)2(1)2(1)
REM R1 =  0.0236 for    2635 Fo > 4sig(Fo)  and  0.0238 for all    2655 data
REM    193 parameters refined using      0 restraints
END
WGHT      0.0357      0.1570
REM Highest difference peak  0.131,  deepest hole -0.095,  1-sigma level  0.023
Q1    1   0.6168  0.1176  0.7689  11.00000  0.05    0.13
Q2    1   0.7594  0.0377  0.7658  11.00000  0.05    0.13
Q3    1   0.7363  0.1879  0.7448  11.00000  0.05    0.10
Q4    1   0.4867  0.2031  0.8177  11.00000  0.05    0.10
Q5    1   0.5457  0.0194  0.5628  11.00000  0.05    0.10
Q6    1   0.4910  0.0432  0.5250  11.00000  0.05    0.09
Q7    1   0.8561 -0.0001  0.7238  11.00000  0.05    0.09
Q8    1   0.1923  0.0966  0.5642  11.00000  0.05    0.09
Q9    1   0.4509  0.0990  0.5711  11.00000  0.05    0.09
Q10   1   0.6641  0.2150  0.8977  11.00000  0.05    0.09
;
_shelx_res_checksum     72833
_shelxl_version_number         .000002012
data_Global
_journal_data_validation_number     ?
_journal_date_recd_electronic     2016-12-07
_journal_date_accepted     2017-02-08
_journal_name_full     'Acta Crystallographica, Section E'
_journal_year     2017
_journal_volume     73
_journal_issue      3
_journal_page_first     407
_journal_page_last     409
_journal_paper_category     GO
_journal_paper_doi     10.1107/S2056989017002043
_journal_coeditor_code     ZS2372
_publ_contact_author_name
;
Adailton J. Bortoluzzi
;
_publ_contact_author_address
;
Departamento de Qu\'imica
   Universidade Federal de Santa Catarina--UFSC
   88040--900 Florian\'opolis, SC
   Brazil
;
_publ_contact_author_email     'adailton.bortoluzzi@ufsc.br'
_publ_contact_author_fax     '55(48)37216888'
_publ_contact_author_phone     '55(48)37213655'
_publ_section_title
;
Crystal structure of
5-<i>O</i>-benzoyl-2,3-<i>O</i>-isopropylidene-<i>D</i>-ribono-1,4-lactone
;
_publ_section_title_footnote     .
loop_
    _publ_author_name
    _publ_author_footnote
    _publ_author_address
    'Bortoluzzi, Adailton J.' .
;
Depto. de Qu\'imica - Universidade Federal de Santa Catarina
88040-900 -- Florian\'opolis, Santa Catarina
Brazil
;
    'Silveira, Gustavo P.' .
;
Departamento de Qu\'imica Org\^anica - Instituto de Qu\'imica
Universidade Federal do Rio Grande do Sul
91501-970 -- Porto Alegre, Rio Grande do Sul
Brazil
;
    "S\'a, Marcus M." .
;
Depto. de Qu\'imica - Universidade Federal de Santa Catarina
88040-900 -- Florian\'opolis, Santa Catarina
Brazil
;
_publ_section_synopsis
;
In the title compound, obtained from the acylation reaction between
2,3-<i>O</i>-isopropylidene-<i>D</i>-ribono-1,4-lactone and benzoyl chloride,
the known absolute configuration for the lactone moiety of the ester
substituent has been confirmed. The five-membered rings of the bicyclic
lactone--dioxolane moiety both show envelope conformations and form a dihedral
angle of 19.82(7)\% between the lactone ring and the benzene ring.
;
