# Supplementary material for: Crystal structure of 5-O-benzoyl-2,3-O-iso­propyl­idene-d-ribono-1,4-lactone
Source: Acta Crystallogr E Crystallogr Commun. 2017 Feb 17;73(Pt 3):407–9. doi: 10.1107/S2056989017002043 (PMC5347065; doi:10.1107/S2056989017002043)
Supplement: Supplementary file 2 [file e-73-00407-Isup2.hkl]

data_I                                                                          
_shelx_title ' Compound 1 in P2(1)2(1)2(1)'                                     
_shelx_refln_list_code          4                                               
_shelx_F_calc_maximum      104.06                                               
_exptl_crystal_F_000       616.00                                               
_reflns_d_resolution_high  0.8309                                               
                                                                                
loop_                                                                           
 _space_group_symop_operation_xyz                                               
 'x, y, z'                                                                      
 'x+1/2, -y+1/2, -z'                                                            
 '-x, y+1/2, -z+1/2'                                                            
 '-x+1/2, -y, z+1/2'                                                            
                                                                                
_cell_length_a     5.7574                                                       
_cell_length_b    12.5703                                                       
_cell_length_c    20.1888                                                       
_cell_angle_alpha  90.000                                                       
_cell_angle_beta   90.000                                                       
_cell_angle_gamma  90.000                                                       
                                                                                
_shelx_F_squared_multiplier     1.000                                           
                                                                                
loop_                                                                           
 _refln_index_h                                                                 
 _refln_index_k                                                                 
 _refln_index_l                                                                 
 _refln_F_squared_calc                                                          
 _refln_F_squared_meas                                                          
 _refln_F_squared_sigma                                                         
 _refln_observed_status                                                         
   2   0   0       1420.11       1354.21        21.69 o                         
   4   0   0        211.90        199.63         3.92 o                         
   6   0   0        455.86        470.54         7.53 o                         
   1   1   0       7797.94       7752.87       143.11 o                         
   2   1   0       1154.36       1089.84        14.37 o                         
   3   1   0        131.41        112.73         1.68 o                         
   4   1   0         11.43         12.00         0.32 o                         
   5   1   0         43.30         43.82         0.63 o                         
   6   1   0          2.10          1.90         0.24 o                         
   0   2   0       1243.15       1303.15        40.98 o                         
   1   2   0       2545.71       2503.09        43.58 o                         
   2   2   0        673.76        640.94         8.03 o                         
   3   2   0       1681.58       1716.60        33.14 o                         
   4   2   0         95.74         97.06         1.19 o                         
   5   2   0        137.70        136.92         1.44 o                         
   6   2   0        313.72        322.19         4.86 o                         
   1   3   0       7499.32       7285.02       237.48 o                         
   2   3   0         75.22         80.38         1.69 o                         
   3   3   0         37.69         32.57         0.99 o                         
   4   3   0        170.44        175.47         1.87 o                         
   5   3   0        421.67        408.20         4.57 o                         
   6   3   0         18.52         18.60         0.48 o                         
   0   4   0        211.93        212.82        11.01 o                         
   1   4   0        932.77        902.55        19.02 o                         
   2   4   0        261.97        265.01         4.64 o                         
   3   4   0        628.91        584.02        12.31 o                         
   4   4   0         44.18         45.05         0.64 o                         
   5   4   0        652.33        649.65        10.58 o                         
   6   4   0          8.46          9.72         0.41 o                         
   1   5   0       1139.78       1122.58        17.74 o                         
   2   5   0        112.94        111.94         2.28 o                         
   3   5   0        534.08        541.60        15.35 o                         
   4   5   0        166.34        150.60         2.29 o                         
   5   5   0        175.96        177.23         2.25 o                         
   6   5   0         54.28         55.31         1.19 o                         
   0   6   0        454.59        429.88        12.05 o                         
   1   6   0       2902.64       3030.09        50.43 o                         
   2   6   0        228.70        234.02         4.76 o                         
   3   6   0        312.56        312.88         4.45 o                         
   4   6   0        975.44        980.94        10.92 o                         
   5   6   0        118.93        122.98         1.72 o                         
   6   6   0         15.86         14.71         0.60 o                         
   1   7   0        581.51        581.04        16.22 o                         
   2   7   0         76.08         78.96         2.32 o                         
   3   7   0         57.07         57.12         0.94 o                         
   4   7   0         81.58         76.47         1.93 o                         
   5   7   0         21.06         22.62         0.56 o                         
   6   7   0          7.20          7.25         0.59 o                         
   0   8   0          1.63          2.02         0.59 o                         
   1   8   0         37.43         36.75         1.77 o                         
   2   8   0         17.34         14.89         0.89 o                         
   3   8   0        407.04        401.03         4.61 o                         
   4   8   0         17.31         16.50         0.83 o                         
   5   8   0          5.08          6.25         0.53 o                         
   1   9   0          0.00          0.44         0.16 o                         
   2   9   0         22.63         19.58         0.51 o                         
   3   9   0         32.04         38.84         0.71 o                         
   4   9   0          2.48          2.60         0.24 o                         
   5   9   0          1.12          1.74         0.22 o                         
   0  10   0         14.29         17.25         0.77 o                         
   1  10   0        128.37        123.08         1.93 o                         
   2  10   0        167.36        157.48         2.37 o                         
   3  10   0        235.82        227.86         3.23 o                         
   4  10   0          2.81          2.49         0.21 o                         
   5  10   0          0.41          0.15         0.22 o                         
   1  11   0        184.76        176.20         4.21 o                         
   2  11   0        707.91        703.86        11.00 o                         
   3  11   0          8.07          9.24         0.61 o                         
   4  11   0         53.40         52.37         0.91 o                         
   0  12   0        143.92        141.96         3.07 o                         
   1  12   0         37.83         36.48         1.20 o                         
   2  12   0        419.96        465.27         7.48 o                         
   3  12   0         88.64         83.35         1.47 o                         
   4  12   0         30.90         23.54         0.84 o                         
   1  13   0          3.59          4.70         0.37 o                         
   2  13   0          4.50          4.23         0.33 o                         
   3  13   0         55.70         53.85         0.91 o                         
   0  14   0         54.70         56.47         1.85 o                         
   1  14   0         10.21         12.89         0.65 o                         
   2  14   0         16.57         16.47         0.50 o                         
   1   0   1         48.24         40.19         0.89 o                         
   2   0   1         52.95         54.51         0.93 o                         
   3   0   1       1619.10       1587.39        21.35 o                         
   4   0   1          3.75          3.59         0.20 o                         
   5   0   1          9.42          9.08         0.44 o                         
   6   0   1        108.00        111.78         1.45 o                         
  -6   1   1         91.66         92.25         1.24 o                         
  -5   1   1         73.31         75.31         0.93 o                         
  -4   1   1         50.94         47.37         0.71 o                         
  -3   1   1        964.67        986.23        13.30 o                         
  -2   1   1        949.02        916.21        13.84 o                         
  -1   1   1       4244.20       4176.66        81.49 o                         
   0   1   1        168.56        161.14         6.23 o                         
   1   1   1       4254.45       4133.24        64.68 o                         
   2   1   1        942.86        928.68        11.37 o                         
   3   1   1        964.89       1003.60        15.55 o                         
   4   1   1         50.76         47.21         0.75 o                         
   5   1   1         74.30         75.93         0.93 o                         
   6   1   1         90.91         92.51         1.24 o                         
  -6   2   1         14.25         14.77         0.42 o                         
  -5   2   1        148.97        150.52         1.56 o                         
  -4   2   1         34.98         32.97         0.50 o                         
  -3   2   1         62.31         64.23         1.52 o                         
  -2   2   1         67.57         53.92         1.24 o                         
  -1   2   1       8572.27       8287.82       216.02 o                         
   0   2   1      10828.62      11148.70       381.39 o                         
   1   2   1       8559.55       8394.89       211.04 o                         
   2   2   1         67.53         55.16         1.32 o                         
   3   2   1         62.03         62.82         2.36 o                         
   4   2   1         33.50         31.16         0.47 o                         
   5   2   1        150.29        150.35         1.56 o                         
   6   2   1         14.09         15.29         0.48 o                         
  -6   3   1         19.82         22.02         0.52 o                         
  -5   3   1         15.68         15.95         0.48 o                         
  -4   3   1        248.43        222.63         2.31 o                         
  -3   3   1        740.22        753.19        12.40 o                         
  -2   3   1        555.75        571.02         9.22 o                         
  -1   3   1       5009.82       4850.26        77.30 o                         
   0   3   1       2364.83       2344.37        47.35 o                         
   1   3   1       5009.73       4927.13       189.70 o                         
   2   3   1        550.84        555.61        12.99 o                         
   3   3   1        745.00        769.42        20.85 o                         
   4   3   1        250.79        223.99         2.19 o                         
   5   3   1         15.75         15.92         0.38 o                         
   6   3   1         19.90         22.24         0.48 o                         
  -6   4   1         33.59         37.32         0.76 o                         
  -5   4   1         59.16         56.90         1.21 o                         
  -4   4   1        339.72        327.72         3.29 o                         
  -3   4   1        386.27        407.47         7.09 o                         
  -2   4   1         16.42         14.33         0.93 o                         
  -1   4   1       1282.66       1293.62        20.55 o                         
   0   4   1         84.58         61.08         1.78 o                         
   1   4   1       1273.55       1288.06        17.50 o                         
   2   4   1         16.29         13.39         0.68 o                         
   3   4   1        384.43        412.95        11.68 o                         
   4   4   1        337.95        326.67         3.29 o                         
   5   4   1         59.62         56.12         0.79 o                         
   6   4   1         33.69         37.36         0.76 o                         
  -6   5   1          4.18          4.42         0.27 o                         
  -5   5   1         45.51         44.22         0.94 o                         
  -4   5   1         77.96         80.32         0.98 o                         
  -3   5   1         58.52         61.30         1.76 o                         
  -2   5   1       1465.03       1526.39        24.15 o                         
  -1   5   1        462.76        475.01         7.71 o                         
   0   5   1        770.40        765.88        14.39 o                         
   1   5   1        458.82        462.84         7.47 o                         
   2   5   1       1458.07       1519.49        24.11 o                         
   3   5   1         58.99         65.93         2.61 o                         
   4   5   1         78.17         80.94         1.06 o                         
   5   5   1         45.81         44.58         0.82 o                         
   6   5   1          4.23          5.01         0.34 o                         
  -6   6   1         27.19         28.53         1.01 o                         
  -5   6   1          7.91          7.19         0.49 o                         
  -4   6   1        832.90        807.78         9.97 o                         
  -3   6   1         27.35         28.26         0.63 o                         
  -2   6   1       2352.91       2354.80        36.72 o                         
  -1   6   1        109.43        105.22         2.12 o                         
   0   6   1         41.98         31.36         1.01 o                         
   1   6   1        109.23        107.91         2.00 o                         
   2   6   1       2361.21       2307.78        44.38 o                         
   3   6   1         27.38         27.64         0.70 o                         
   4   6   1        831.37        819.82         9.12 o                         
   5   6   1          7.57          6.57         0.34 o                         
   6   6   1         26.99         27.95         0.83 o                         
  -6   7   1          2.47          2.95         0.42 o                         
  -5   7   1         27.31         26.06         0.82 o                         
  -4   7   1        294.25        295.69         5.32 o                         
  -3   7   1        224.50        217.09         2.86 o                         
  -2   7   1         24.89         24.63         1.22 o                         
  -1   7   1         61.70         63.47         2.01 o                         
   0   7   1        268.16        251.40         5.26 o                         
   1   7   1         62.54         66.07         1.67 o                         
   2   7   1         25.09         25.28         0.98 o                         
   3   7   1        227.34        220.60         2.62 o                         
   4   7   1        297.13        292.13         3.96 o                         
   5   7   1         27.60         27.07         0.60 o                         
   6   7   1          2.36          3.71         0.42 o                         
  -5   8   1         20.32         20.27         0.57 o                         
  -4   8   1         98.54        100.55         1.47 o                         
  -3   8   1        204.14        201.27         2.67 o                         
  -2   8   1        367.49        354.03         4.48 o                         
  -1   8   1        301.12        318.39         9.39 o                         
   0   8   1         11.55          9.13         0.68 o                         
   1   8   1        303.77        317.98         9.30 o                         
   2   8   1        368.08        353.78         4.11 o                         
   3   8   1        206.03        202.50         2.27 o                         
   4   8   1         99.26        100.72         1.46 o                         
   5   8   1         19.72         19.48         0.56 o                         
  -5   9   1         19.17         19.21         0.56 o                         
  -4   9   1          2.41          2.53         0.23 o                         
  -3   9   1        750.51        729.87         8.86 o                         
  -2   9   1         17.34         19.45         0.51 o                         
  -1   9   1         93.68         93.39         1.25 o                         
   0   9   1        138.88        144.09         1.96 o                         
   1   9   1         94.51         94.21         1.24 o                         
   2   9   1         16.41         18.86         0.51 o                         
   3   9   1        747.00        719.33         9.63 o                         
   4   9   1          2.33          1.84         0.22 o                         
   5   9   1         19.11         19.25         0.52 o                         
  -5  10   1         18.09         18.81         0.52 o                         
  -4  10   1         44.21         43.10         0.82 o                         
  -3  10   1         56.80         55.10         0.93 o                         
  -2  10   1         95.92         93.91         1.42 o                         
  -1  10   1        173.08        162.40         2.24 o                         
   0  10   1         35.65         31.80         0.71 o                         
   1  10   1        173.51        161.51         2.45 o                         
   2  10   1         96.51         94.47         1.54 o                         
   3  10   1         55.95         54.18         1.04 o                         
   4  10   1         44.13         42.57         0.68 o                         
   5  10   1         18.29         19.04         0.62 o                         
  -4  11   1         26.79         25.56         0.52 o                         
  -3  11   1        203.17        198.58         2.91 o                         
  -2  11   1        170.44        166.94         2.48 o                         
  -1  11   1         29.13         27.61         0.75 o                         
   0  11   1        108.97        101.91         1.66 o                         
   1  11   1         28.70         26.49         0.73 o                         
   2  11   1        170.13        164.01         2.48 o                         
   3  11   1        204.57        198.86         2.90 o                         
   4  11   1         27.21         26.35         0.58 o                         
  -4  12   1          1.10          1.13         0.22 o                         
  -3  12   1        106.61        116.13         1.57 o                         
  -2  12   1          2.52          4.13         0.97 o                         
  -1  12   1        348.86        343.63         5.60 o                         
   0  12   1        212.52        206.10         3.03 o                         
   1  12   1        347.23        335.77         5.56 o                         
   2  12   1          2.55          4.50         0.41 o                         
   3  12   1        107.02        113.85         1.75 o                         
   4  12   1          1.01          1.22         0.24 o                         
  -3  13   1          5.42          5.22         0.38 o                         
  -2  13   1         34.38         30.73         0.82 o                         
  -1  13   1        104.78        108.12         2.00 o                         
   0  13   1        100.41        100.51         1.62 o                         
   1  13   1        103.53        108.17         2.41 o                         
   2  13   1         34.60         33.35         1.32 o                         
   3  13   1          5.16          4.91         0.30 o                         
  -2  14   1         88.03         90.21         1.59 o                         
  -1  14   1         59.43         62.06         1.22 o                         
   0  14   1         20.78         18.66         0.49 o                         
   1  14   1         59.77         62.09         1.56 o                         
   2  14   1         89.33         90.14         1.97 o                         
   0   0   2       1479.08       1503.36        42.92 o                         
   1   0   2         71.83         68.55         1.61 o                         
   2   0   2       1416.71       1333.64        18.30 o                         
   3   0   2          0.11          0.14         0.32 o                         
   4   0   2        154.58        157.79         1.61 o                         
   5   0   2        308.02        283.50         3.09 o                         
   6   0   2          7.77         11.36         0.40 o                         
  -6   1   2        118.79        122.62         1.69 o                         
  -5   1   2        270.83        262.30         2.68 o                         
  -4   1   2          0.66          1.42         0.26 o                         
  -3   1   2        308.57        313.42         7.24 o                         
  -2   1   2        109.04         96.12         1.44 o                         
  -1   1   2       9633.99       9471.89       247.81 o                         
   0   1   2       1619.93       1583.99        26.16 o                         
   1   1   2       9604.87       9515.81       184.68 o                         
   2   1   2        108.81         94.48         1.63 o                         
   3   1   2        308.13        312.35         5.16 o                         
   4   1   2          0.75          1.36         0.19 o                         
   5   1   2        270.73        264.51         2.87 o                         
   6   1   2        118.48        121.82         1.56 o                         
  -6   2   2         22.07         20.30         0.52 o                         
  -5   2   2        107.32        117.69         1.33 o                         
  -4   2   2         31.81         34.24         0.49 o                         
  -3   2   2        683.61        755.92        12.41 o                         
  -2   2   2       1550.39       1588.96        25.16 o                         
  -1   2   2       3398.40       3300.53        53.25 o                         
   0   2   2        932.01        989.61        42.72 o                         
   1   2   2       3408.11       3283.82       110.82 o                         
   2   2   2       1550.47       1556.09        36.61 o                         
   3   2   2        682.51        767.71        20.84 o                         
   4   2   2         31.77         33.39         0.49 o                         
   5   2   2        107.61        116.87         1.26 o                         
   6   2   2         21.74         20.40         0.44 o                         
  -6   3   2         40.88         42.71         0.75 o                         
  -5   3   2         73.36         72.62         0.96 o                         
  -4   3   2        181.31        172.58         1.83 o                         
  -3   3   2         29.75         32.37         3.46 o                         
  -2   3   2        569.29        552.98         9.22 o                         
  -1   3   2       1630.69       1565.77        25.19 o                         
   0   3   2       7200.21       7313.78       239.22 o                         
   1   3   2       1619.00       1564.34        21.48 o                         
   2   3   2        573.00        579.88        12.25 o                         
   3   3   2         30.45         29.58         1.52 o                         
   4   3   2        179.93        170.14         1.73 o                         
   5   3   2         72.74         70.19         1.27 o                         
   6   3   2         40.63         42.91         0.64 o                         
  -6   4   2          3.31          3.89         0.28 o                         
  -5   4   2         44.49         45.15         0.78 o                         
  -4   4   2        726.04        704.82         6.80 o                         
  -3   4   2        198.13        209.26         4.05 o                         
  -2   4   2        181.09        180.51         3.35 o                         
  -1   4   2       3094.96       3115.94        49.19 o                         
   0   4   2       2224.06       2220.77        63.45 o                         
   1   4   2       3084.19       2994.43       100.47 o                         
   2   4   2        181.03        183.09         5.41 o                         
   3   4   2        199.75        224.77         6.59 o                         
   4   4   2        722.69        695.28         6.79 o                         
   5   4   2         44.33         45.69         0.67 o                         
   6   4   2          3.47          4.28         0.26 o                         
  -6   5   2         21.86         19.83         0.47 o                         
  -5   5   2          5.43          5.25         0.29 o                         
  -4   5   2         31.23         31.46         0.52 o                         
  -3   5   2        179.70        165.73         3.76 o                         
  -2   5   2        779.00        772.36        14.91 o                         
  -1   5   2        131.83        133.15         2.50 o                         
   0   5   2         81.00         70.18         2.09 o                         
   1   5   2        130.42        133.30         2.34 o                         
   2   5   2        783.11        780.73        21.30 o                         
   3   5   2        177.94        164.06         5.32 o                         
   4   5   2         31.28         31.70         0.63 o                         
   5   5   2          5.16          5.42         0.31 o                         
   6   5   2         21.68         20.38         0.58 o                         
  -6   6   2         18.75         22.12         0.60 o                         
  -5   6   2         30.28         30.40         0.59 o                         
  -4   6   2         40.37         39.32         0.69 o                         
  -3   6   2         97.22         93.35         1.40 o                         
  -2   6   2        103.66        102.20         2.25 o                         
  -1   6   2       1648.28       1625.78        25.86 o                         
   0   6   2          1.45          2.99         0.37 o                         
   1   6   2       1638.79       1667.94        27.01 o                         
   2   6   2        106.23        103.52         3.54 o                         
   3   6   2         99.23         93.03         1.37 o                         
   4   6   2         40.91         39.68         0.94 o                         
   5   6   2         30.56         31.68         0.66 o                         
   6   6   2         19.09         21.54         0.58 o                         
  -6   7   2          2.21          1.94         0.34 o                         
  -5   7   2         33.18         36.24         0.71 o                         
  -4   7   2         35.99         33.51         0.81 o                         
  -3   7   2         42.06         40.62         0.70 o                         
  -2   7   2        190.99        192.54         4.21 o                         
  -1   7   2        131.89        132.45         3.45 o                         
   0   7   2        428.27        442.13        12.92 o                         
   1   7   2        132.61        135.99         2.48 o                         
   2   7   2        191.73        193.65         6.00 o                         
   3   7   2         41.39         39.67         0.63 o                         
   4   7   2         36.24         35.16         0.66 o                         
   5   7   2         33.38         35.97         0.71 o                         
   6   7   2          2.17          1.94         0.34 o                         
  -5   8   2         36.08         33.13         0.73 o                         
  -4   8   2        261.34        273.33         3.50 o                         
  -3   8   2        487.69        469.98         6.09 o                         
  -2   8   2        636.60        634.91         7.79 o                         
  -1   8   2          7.52          8.68         1.01 o                         
   0   8   2          8.58         11.04         1.01 o                         
   1   8   2          7.66          8.59         0.84 o                         
   2   8   2        636.35        633.41         8.66 o                         
   3   8   2        489.95        473.91         4.98 o                         
   4   8   2        262.45        270.30         3.92 o                         
   5   8   2         36.25         33.14         0.64 o                         
  -5   9   2          8.67          6.59         0.31 o                         
  -4   9   2         80.68         83.72         1.28 o                         
  -3   9   2         31.72         30.34         0.83 o                         
  -2   9   2         25.03         23.64         0.55 o                         
  -1   9   2         57.15         55.44         0.90 o                         
   0   9   2          9.22          9.48         0.38 o                         
   1   9   2         57.45         54.62         0.90 o                         
   2   9   2         23.99         22.84         0.59 o                         
   3   9   2         32.22         31.34         0.85 o                         
   4   9   2         81.18         83.07         1.24 o                         
   5   9   2          8.83          6.65         0.38 o                         
  -5  10   2          1.74          2.37         0.24 o                         
  -4  10   2         14.29         14.54         0.44 o                         
  -3  10   2         34.17         33.04         0.68 o                         
  -2  10   2        124.21        120.71         2.15 o                         
  -1  10   2         64.82         64.89         1.08 o                         
   0  10   2        306.77        321.12         4.12 o                         
   1  10   2         64.17         63.58         1.20 o                         
   2  10   2        123.60        120.32         2.35 o                         
   3  10   2         35.48         33.23         0.86 o                         
   4  10   2         14.59         15.45         0.47 o                         
   5  10   2          1.64          1.88         0.26 o                         
  -4  11   2         41.16         33.01         0.60 o                         
  -3  11   2         14.41         19.04         0.48 o                         
  -2  11   2         40.40         38.93         0.70 o                         
  -1  11   2          4.47          5.07         0.52 o                         
   0  11   2          6.71          5.61         0.36 o                         
   1  11   2          4.51          4.76         0.39 o                         
   2  11   2         41.30         39.42         1.56 o                         
   3  11   2         14.37         18.12         0.56 o                         
   4  11   2         40.58         31.80         0.73 o                         
  -4  12   2          4.62          1.72         0.23 o                         
  -3  12   2         20.92         21.46         0.48 o                         
  -2  12   2         75.05         75.00         1.52 o                         
  -1  12   2         92.92         97.18         1.88 o                         
   0  12   2         29.43         31.60         0.74 o                         
   1  12   2         92.55         97.67         2.29 o                         
   2  12   2         75.20         75.99         1.79 o                         
   3  12   2         20.62         20.95         0.53 o                         
   4  12   2          4.49          2.36         0.42 o                         
  -3  13   2          3.67          4.25         0.44 o                         
  -2  13   2         70.93         74.55         1.75 o                         
  -1  13   2         19.83         20.72         0.93 o                         
   0  13   2          0.06          0.76         0.23 o                         
   1  13   2         19.80         18.17         0.79 o                         
   2  13   2         71.37         75.46         1.55 o                         
   3  13   2          3.57          4.08         0.24 o                         
  -2  14   2          0.22          0.89         0.27 o                         
  -1  14   2        112.91        105.98         1.62 o                         
   0  14   2          4.10          3.57         0.27 o                         
   1  14   2        113.44        108.50         2.32 o                         
   2  14   2          0.23          0.81         0.34 o                         
   1   0   3       5437.13       5444.97       123.68 o                         
   2   0   3       2701.98       2620.43        35.82 o                         
   3   0   3          3.31          1.62         0.29 o                         
   4   0   3         59.01         56.39         0.73 o                         
   5   0   3         68.18         78.99         1.12 o                         
   6   0   3          7.10          8.42         0.33 o                         
  -6   1   3         39.25         39.93         0.81 o                         
  -5   1   3        205.45        191.55         2.04 o                         
  -4   1   3        132.69        119.78         1.26 o                         
  -3   1   3        719.77        705.11        11.10 o                         
  -2   1   3        151.56        139.74         2.04 o                         
  -1   1   3       2435.40       2414.82        55.94 o                         
   0   1   3       6113.77       5805.99       251.72 o                         
   1   1   3       2425.66       2391.02        42.47 o                         
   2   1   3        149.73        141.10         2.84 o                         
   3   1   3        722.23        699.74        13.69 o                         
   4   1   3        132.63        119.16         1.34 o                         
   5   1   3        205.54        196.86         2.18 o                         
   6   1   3         39.97         40.16         0.69 o                         
  -6   2   3         19.20         19.02         0.50 o                         
  -5   2   3         70.30         65.52         0.95 o                         
  -4   2   3         45.64         42.10         0.61 o                         
  -3   2   3         17.35         14.96         0.71 o                         
  -2   2   3       1673.91       1637.13        25.93 o                         
  -1   2   3        134.88        131.44         4.69 o                         
   0   2   3        443.97        462.41         9.45 o                         
   1   2   3        133.01        127.86         2.62 o                         
   2   2   3       1677.06       1653.23        78.79 o                         
   3   2   3         17.32         15.25         1.10 o                         
   4   2   3         44.55         40.13         0.60 o                         
   5   2   3         69.87         66.68         0.89 o                         
   6   2   3         19.52         18.79         0.41 o                         
  -6   3   3         31.61         32.66         0.64 o                         
  -5   3   3          9.61         10.73         0.37 o                         
  -4   3   3        140.67        137.57         1.43 o                         
  -3   3   3        383.94        379.56         9.20 o                         
  -2   3   3        948.51        995.37        16.06 o                         
  -1   3   3        911.20        914.26        12.69 o                         
   0   3   3       3253.81       3235.43        64.96 o                         
   1   3   3        907.21        904.56        13.65 o                         
   2   3   3        944.98       1022.08        20.18 o                         
   3   3   3        383.61        399.22         8.18 o                         
   4   3   3        139.19        136.58         1.52 o                         
   5   3   3         10.19         10.61         0.40 o                         
   6   3   3         31.60         32.89         0.54 o                         
  -6   4   3          0.91          0.67         0.20 o                         
  -5   4   3         41.91         40.48         0.77 o                         
  -4   4   3        268.16        264.67         2.57 o                         
  -3   4   3        654.36        693.54        13.82 o                         
  -2   4   3         24.31         29.16         1.29 o                         
  -1   4   3        724.58        732.05        11.65 o                         
   0   4   3        811.90        821.39        17.64 o                         
   1   4   3        721.32        724.03        11.61 o                         
   2   4   3         24.16         27.39         1.35 o                         
   3   4   3        653.24        718.96        19.62 o                         
   4   4   3        270.23        265.85         2.90 o                         
   5   4   3         42.34         39.14         0.69 o                         
   6   4   3          0.84          0.85         0.23 o                         
  -6   5   3          9.37          9.03         0.35 o                         
  -5   5   3         93.97         95.50         1.84 o                         
  -4   5   3        173.36        175.57         1.99 o                         
  -3   5   3        147.21        145.26         3.40 o                         
  -2   5   3        907.81        933.04        15.24 o                         
  -1   5   3        233.43        216.77         3.86 o                         
   0   5   3        301.28        311.49         7.96 o                         
   1   5   3        235.37        223.26         4.99 o                         
   2   5   3        908.72        967.79        25.77 o                         
   3   5   3        148.12        147.62         4.90 o                         
   4   5   3        174.66        174.39         2.17 o                         
   5   5   3         93.87         98.72         1.83 o                         
   6   5   3          9.08          7.79         0.53 o                         
  -6   6   3         12.69         13.07         0.48 o                         
  -5   6   3         38.62         40.11         0.76 o                         
  -4   6   3        289.78        278.09         3.22 o                         
  -3   6   3        526.22        504.53         6.30 o                         
  -2   6   3        652.27        688.34        13.55 o                         
  -1   6   3        283.00        299.45         5.25 o                         
   0   6   3          0.29          0.08         0.42 o                         
   1   6   3        284.71        311.23         8.64 o                         
   2   6   3        647.40        700.09        19.20 o                         
   3   6   3        526.53        503.89         5.70 o                         
   4   6   3        290.46        285.44         3.34 o                         
   5   6   3         38.80         38.75         0.74 o                         
   6   6   3         12.93         13.19         0.45 o                         
  -6   7   3         36.82         39.03         0.98 o                         
  -5   7   3         37.06         35.92         0.88 o                         
  -4   7   3         36.87         37.82         0.76 o                         
  -3   7   3        286.74        283.33         3.33 o                         
  -2   7   3        502.49        528.34        10.61 o                         
  -1   7   3        706.08        749.77        15.39 o                         
   0   7   3         20.94         28.85         1.17 o                         
   1   7   3        706.40        765.48        14.71 o                         
   2   7   3        501.62        532.68        15.00 o                         
   3   7   3        287.66        280.85         3.05 o                         
   4   7   3         36.52         37.29         0.69 o                         
   5   7   3         37.51         36.43         0.71 o                         
   6   7   3         36.69         39.62         1.35 o                         
  -5   8   3         94.63         96.97         1.55 o                         
  -4   8   3         55.57         56.65         1.05 o                         
  -3   8   3         53.57         47.75         0.84 o                         
  -2   8   3        154.91        146.91         2.00 o                         
  -1   8   3        304.63        325.24         9.47 o                         
   0   8   3          3.90          3.45         0.76 o                         
   1   8   3        304.38        311.03         9.22 o                         
   2   8   3        154.28        144.70         2.00 o                         
   3   8   3         53.92         47.90         0.74 o                         
   4   8   3         55.15         55.34         0.94 o                         
   5   8   3         95.45         95.87         1.36 o                         
  -5   9   3          7.52          7.43         0.34 o                         
  -4   9   3        121.83        127.86         1.62 o                         
  -3   9   3        110.00        108.16         1.96 o                         
  -2   9   3        265.46        255.18         3.31 o                         
  -1   9   3        242.01        237.75         3.09 o                         
   0   9   3         39.38         43.43         0.78 o                         
   1   9   3        241.04        237.58         3.39 o                         
   2   9   3        268.54        253.70         3.65 o                         
   3   9   3        111.19        105.12         1.54 o                         
   4   9   3        122.45        128.49         2.00 o                         
   5   9   3          7.63          7.90         0.40 o                         
  -5  10   3          7.76          7.87         0.38 o                         
  -4  10   3         24.72         24.88         0.55 o                         
  -3  10   3         45.17         46.45         0.75 o                         
  -2  10   3        169.33        172.26         2.59 o                         
  -1  10   3        173.99        162.36         2.52 o                         
   0  10   3          0.30          0.82         0.38 o                         
   1  10   3        173.64        161.73         4.00 o                         
   2  10   3        168.37        171.54         2.57 o                         
   3  10   3         46.00         46.23         0.92 o                         
   4  10   3         25.04         25.69         0.64 o                         
   5  10   3          7.95          7.62         0.47 o                         
  -4  11   3         42.24         42.48         0.71 o                         
  -3  11   3         25.66         24.83         0.59 o                         
  -2  11   3          3.91          2.53         0.24 o                         
  -1  11   3         14.77         15.97         0.96 o                         
   0  11   3        433.91        411.67         8.38 o                         
   1  11   3         14.26         15.46         0.66 o                         
   2  11   3          3.99          3.30         0.33 o                         
   3  11   3         25.81         24.69         0.61 o                         
   4  11   3         42.51         41.74         0.87 o                         
  -4  12   3         11.75         11.76         0.43 o                         
  -3  12   3          6.68          6.09         0.27 o                         
  -2  12   3         17.13         17.18         0.55 o                         
  -1  12   3        132.59        127.15         2.34 o                         
   0  12   3         87.85         94.03         1.54 o                         
   1  12   3        132.21        129.46         4.98 o                         
   2  12   3         16.98         17.83         0.66 o                         
   3  12   3          6.44          5.61         0.29 o                         
   4  12   3         11.96         12.13         0.76 o                         
  -3  13   3          6.01          4.79         0.30 o                         
  -2  13   3         27.15         25.77         0.71 o                         
  -1  13   3         85.05         89.59         1.68 o                         
   0  13   3         15.16         15.41         0.63 o                         
   1  13   3         84.22         88.49         2.08 o                         
   2  13   3         26.94         25.34         0.71 o                         
   3  13   3          6.04          5.01         0.28 o                         
  -2  14   3          3.31          2.93         0.24 o                         
  -1  14   3         18.36         19.20         0.48 o                         
   0  14   3          0.78          0.56         0.23 o                         
   1  14   3         18.32         19.70         0.73 o                         
   2  14   3          3.49          3.53         0.51 o                         
   0   0   4       2358.48       2367.77        67.42 o                         
   1   0   4        223.61        215.46         3.31 o                         
   2   0   4       4868.73       4744.65        92.40 o                         
   3   0   4          5.65          4.63         0.76 o                         
   4   0   4          6.73          7.93         0.31 o                         
   5   0   4          8.76          9.99         0.38 o                         
   6   0   4         61.53         60.58         0.98 o                         
  -6   1   4          5.92          5.73         0.30 o                         
  -5   1   4         25.42         20.43         0.42 o                         
  -4   1   4        141.47        141.17         1.64 o                         
  -3   1   4        206.87        196.25         3.40 o                         
  -2   1   4        209.71        217.89         3.23 o                         
  -1   1   4       2164.68       2154.85        45.47 o                         
   0   1   4        897.25        886.77        26.94 o                         
   1   1   4       2149.53       2279.47        40.56 o                         
   2   1   4        206.10        212.04         4.68 o                         
   3   1   4        207.85        195.04         4.21 o                         
   4   1   4        140.43        139.40         1.53 o                         
   5   1   4         25.59         20.59         0.48 o                         
   6   1   4          6.20          6.47         0.31 o                         
  -6   2   4         27.33         28.01         0.58 o                         
  -5   2   4         13.30         14.46         0.41 o                         
  -4   2   4         94.71         97.57         1.14 o                         
  -3   2   4        429.97        422.52         8.91 o                         
  -2   2   4       1318.45       1308.81        28.56 o                         
  -1   2   4       1831.80       1819.73        32.45 o                         
   0   2   4        123.89        123.62         3.08 o                         
   1   2   4       1824.72       1845.22        30.18 o                         
   2   2   4       1316.16       1386.68        26.97 o                         
   3   2   4        433.66        434.73         8.99 o                         
   4   2   4         94.26         96.87         1.15 o                         
   5   2   4         12.93         14.40         0.53 o                         
   6   2   4         26.77         27.02         0.53 o                         
  -6   3   4          6.90          6.83         0.35 o                         
  -5   3   4        330.81        331.76         4.17 o                         
  -4   3   4         36.72         31.17         0.48 o                         
  -3   3   4        134.20        128.09         2.70 o                         
  -2   3   4        282.87        296.85         5.23 o                         
  -1   3   4        609.07        574.11         8.09 o                         
   0   3   4          1.81         -0.25         0.25 o                         
   1   3   4        608.21        580.61         8.06 o                         
   2   3   4        283.96        310.90         6.30 o                         
   3   3   4        135.96        131.87         3.84 o                         
   4   3   4         35.53         30.43         0.51 o                         
   5   3   4        330.92        324.68         3.94 o                         
   6   3   4          7.07          6.34         0.26 o                         
  -6   4   4         41.87         40.45         0.71 o                         
  -5   4   4          6.54          6.00         0.43 o                         
  -4   4   4         12.50         10.07         0.30 o                         
  -3   4   4        184.21        176.03         4.00 o                         
  -2   4   4         12.02          7.58         0.55 o                         
  -1   4   4       1067.24       1074.95        18.45 o                         
   0   4   4         27.12         28.42         1.22 o                         
   1   4   4       1075.79       1109.50        17.53 o                         
   2   4   4         11.12          8.15         0.56 o                         
   3   4   4        185.44        187.90         5.74 o                         
   4   4   4         12.66          9.54         0.33 o                         
   5   4   4          6.69          5.17         0.28 o                         
   6   4   4         41.97         42.16         0.78 o                         
  -6   5   4         11.80         13.64         0.42 o                         
  -5   5   4         11.15         12.45         0.45 o                         
  -4   5   4         32.87         30.84         0.53 o                         
  -3   5   4          4.14          3.32         0.36 o                         
  -2   5   4       1622.28       1704.69        27.13 o                         
  -1   5   4        835.51        856.80        13.63 o                         
   0   5   4         46.75         46.96         1.57 o                         
   1   5   4        836.17        847.96        13.63 o                         
   2   5   4       1616.34       1736.79        46.24 o                         
   3   5   4          4.09          2.70         0.76 o                         
   4   5   4         32.96         30.93         0.60 o                         
   5   5   4         10.88         12.21         0.47 o                         
   6   5   4         11.63         13.44         0.52 o                         
  -6   6   4         20.03         23.79         0.71 o                         
  -5   6   4        149.58        156.79         1.93 o                         
  -4   6   4          4.43          4.55         0.29 o                         
  -3   6   4        170.79        170.37         1.81 o                         
  -2   6   4        404.65        434.98         8.77 o                         
  -1   6   4       1051.07       1075.64        17.14 o                         
   0   6   4         76.89         85.57         1.78 o                         
   1   6   4       1057.56       1075.00        39.69 o                         
   2   6   4        403.02        430.72        12.36 o                         
   3   6   4        169.43        167.97         2.08 o                         
   4   6   4          4.29          4.52         0.44 o                         
   5   6   4        149.85        157.37         2.12 o                         
   6   6   4         20.11         24.61         0.60 o                         
  -6   7   4          8.55         10.11         0.57 o                         
  -5   7   4         73.84         72.27         1.25 o                         
  -4   7   4         95.55         95.40         1.58 o                         
  -3   7   4         66.53         71.89         0.97 o                         
  -2   7   4         14.29         14.38         0.70 o                         
  -1   7   4        294.46        304.29         7.01 o                         
   0   7   4       1017.81       1027.40        46.15 o                         
   1   7   4        290.83        303.83         6.47 o                         
   2   7   4         14.17         13.73         0.55 o                         
   3   7   4         66.26         73.30         0.95 o                         
   4   7   4         96.09         96.86         1.86 o                         
   5   7   4         74.17         72.13         1.66 o                         
   6   7   4          8.47          9.27         0.59 o                         
  -5   8   4         56.26         54.25         0.86 o                         
  -4   8   4         77.67         88.75         1.47 o                         
  -3   8   4        222.80        223.15         2.67 o                         
  -2   8   4        167.37        176.40         2.35 o                         
  -1   8   4         30.34         30.89         1.31 o                         
   0   8   4        202.00        202.37         6.42 o                         
   1   8   4         30.61         31.59         1.22 o                         
   2   8   4        168.01        172.65         2.34 o                         
   3   8   4        221.61        219.82         2.93 o                         
   4   8   4         76.74         87.10         1.59 o                         
   5   8   4         55.51         54.48         0.96 o                         
  -5   9   4         36.58         35.47         0.61 o                         
  -4   9   4          3.74          5.40         0.31 o                         
  -3   9   4        459.71        435.00         5.90 o                         
  -2   9   4         38.74         41.02         0.77 o                         
  -1   9   4        134.56        135.04         1.87 o                         
   0   9   4         17.80         19.00         0.48 o                         
   1   9   4        135.77        134.87         2.03 o                         
   2   9   4         39.25         41.86         0.83 o                         
   3   9   4        459.60        423.22         6.24 o                         
   4   9   4          3.86          5.83         0.49 o                         
   5   9   4         37.12         36.87         0.83 o                         
  -5  10   4          6.20          8.50         1.10 o                         
  -4  10   4         87.72         88.37         1.29 o                         
  -3  10   4         93.49         97.57         1.30 o                         
  -2  10   4        227.90        211.90         3.64 o                         
  -1  10   4         24.04         24.06         0.68 o                         
   0  10   4        215.28        203.67         2.71 o                         
   1  10   4         23.41         21.64         0.69 o                         
   2  10   4        230.20        213.50         3.12 o                         
   3  10   4         94.45         97.02         1.58 o                         
   4  10   4         87.61         88.97         1.40 o                         
   5  10   4          6.07          6.66         0.51 o                         
  -4  11   4          6.24          6.87         0.29 o                         
  -3  11   4         91.56        100.37         1.30 o                         
  -2  11   4        453.60        446.65         5.31 o                         
  -1  11   4         56.30         50.72         1.07 o                         
   0  11   4         24.13         23.36         0.73 o                         
   1  11   4         56.62         53.07         1.26 o                         
   2  11   4        455.74        465.68         6.30 o                         
   3  11   4         92.29         98.61         1.59 o                         
   4  11   4          6.44          6.58         0.38 o                         
  -4  12   4         34.14         34.05         0.92 o                         
  -3  12   4         31.85         31.84         0.90 o                         
  -2  12   4         39.40         40.52         0.76 o                         
  -1  12   4        199.97        207.17         3.56 o                         
   0  12   4        357.69        371.28         5.21 o                         
   1  12   4        200.48        211.99         5.78 o                         
   2  12   4         39.64         40.89         0.98 o                         
   3  12   4         32.00         31.62         0.63 o                         
   4  12   4         34.33         36.92         1.35 o                         
  -3  13   4          5.49          5.72         0.25 o                         
  -2  13   4          6.11          6.82         0.38 o                         
  -1  13   4         33.33         37.77         0.79 o                         
   0  13   4        100.37        106.96         1.67 o                         
   1  13   4         33.52         38.77         1.43 o                         
   2  13   4          5.94          7.22         0.47 o                         
   3  13   4          5.57          5.39         0.31 o                         
  -2  14   4         11.19         10.54         0.40 o                         
  -1  14   4         18.71         19.27         0.57 o                         
   0  14   4          1.06          1.35         0.28 o                         
   1  14   4         18.46         19.40         0.71 o                         
   2  14   4         11.08         10.51         0.53 o                         
   1   0   5       4710.86       4619.39        65.46 o                         
   2   0   5       1247.47       1246.43        19.68 o                         
   3   0   5        654.32        696.80        13.61 o                         
   4   0   5          3.32          4.63         0.26 o                         
   5   0   5          0.35          1.06         0.20 o                         
   6   0   5         27.27         29.93         0.61 o                         
  -6   1   5         17.55         16.59         0.46 o                         
  -5   1   5         84.50         77.81         1.17 o                         
  -4   1   5        131.18        125.34         1.48 o                         
  -3   1   5        471.97        515.93        14.50 o                         
  -2   1   5        722.15        688.63        11.18 o                         
  -1   1   5        197.57        184.62         2.61 o                         
   0   1   5       3394.63       3498.50        72.57 o                         
   1   1   5        201.85        187.29         3.38 o                         
   2   1   5        722.50        695.76         9.74 o                         
   3   1   5        474.34        513.77         8.63 o                         
   4   1   5        131.79        123.69         1.49 o                         
   5   1   5         85.19         80.29         1.58 o                         
   6   1   5         17.18         16.23         0.47 o                         
  -6   2   5         36.43         35.53         0.75 o                         
  -5   2   5         89.13         96.04         1.40 o                         
  -4   2   5        202.44        200.17         2.25 o                         
  -3   2   5        670.18        723.16        11.91 o                         
  -2   2   5       2075.39       2046.73        33.23 o                         
  -1   2   5        114.37        118.57         2.39 o                         
   0   2   5         35.19         36.50         0.99 o                         
   1   2   5        114.81        122.39         2.35 o                         
   2   2   5       2083.92       2173.15        41.63 o                         
   3   2   5        670.94        714.62        11.76 o                         
   4   2   5        202.32        200.34         2.11 o                         
   5   2   5         87.21         93.03         1.42 o                         
   6   2   5         36.76         34.75         0.68 o                         
  -6   3   5          9.14         10.06         0.43 o                         
  -5   3   5         55.89         52.80         1.05 o                         
  -4   3   5         81.78         82.02         0.98 o                         
  -3   3   5        650.25        665.90        11.30 o                         
  -2   3   5       1164.34       1293.79        20.86 o                         
  -1   3   5       1984.14       1922.27        46.18 o                         
   0   3   5        383.10        361.88         5.23 o                         
   1   3   5       1988.03       1952.53        42.55 o                         
   2   3   5       1171.57       1342.41        26.11 o                         
   3   3   5        652.94        668.43        19.16 o                         
   4   3   5         81.32         82.45         1.09 o                         
   5   3   5         56.24         52.36         0.92 o                         
   6   3   5          9.13          9.48         0.33 o                         
  -6   4   5          6.06          6.37         0.28 o                         
  -5   4   5         95.53        105.38         1.51 o                         
  -4   4   5          6.06          6.45         0.28 o                         
  -3   4   5        148.41        157.90         3.67 o                         
  -2   4   5       2216.34       2387.72        37.82 o                         
  -1   4   5        148.15        142.38         2.68 o                         
   0   4   5        814.58        810.05        11.40 o                         
   1   4   5        148.28        148.14         2.64 o                         
   2   4   5       2220.17       2364.04        51.50 o                         
   3   4   5        147.42        157.76         5.15 o                         
   4   4   5          6.18          6.97         0.31 o                         
   5   4   5         95.30        102.95         1.45 o                         
   6   4   5          6.06          6.45         0.30 o                         
  -6   5   5         53.33         50.76         0.91 o                         
  -5   5   5          0.34          0.30         0.21 o                         
  -4   5   5        342.83        329.73         3.54 o                         
  -3   5   5         31.33         32.42         0.69 o                         
  -2   5   5        257.98        282.75         5.11 o                         
  -1   5   5        539.16        559.83        11.49 o                         
   0   5   5        664.46        688.05        11.07 o                         
   1   5   5        534.92        558.39         9.00 o                         
   2   5   5        259.47        291.18         8.37 o                         
   3   5   5         31.10         30.25         0.76 o                         
   4   5   5        343.88        325.80         3.34 o                         
   5   5   5          0.35          0.33         0.24 o                         
   6   5   5         53.91         53.56         1.04 o                         
  -6   6   5         11.27         13.54         0.56 o                         
  -5   6   5         29.39         32.08         0.66 o                         
  -4   6   5        124.75        111.83         1.50 o                         
  -3   6   5          3.32          3.80         0.20 o                         
  -2   6   5        117.21        123.11         4.13 o                         
  -1   6   5         59.44         51.51         2.66 o                         
   0   6   5          7.20          8.07         0.69 o                         
   1   6   5         58.66         51.00         1.52 o                         
   2   6   5        116.65        122.68         4.13 o                         
   3   6   5          3.50          3.91         0.24 o                         
   4   6   5        125.12        114.46         1.52 o                         
   5   6   5         29.77         32.10         0.74 o                         
   6   6   5         10.82         12.44         0.46 o                         
  -5   7   5          2.58          2.04         0.21 o                         
  -4   7   5         91.03         93.77         1.43 o                         
  -3   7   5         68.55         63.70         0.82 o                         
  -2   7   5         41.72         40.71         0.74 o                         
  -1   7   5        197.36        218.25         6.76 o                         
   0   7   5        254.05        267.01        11.96 o                         
   1   7   5        197.98        218.22         4.66 o                         
   2   7   5         41.86         42.70         0.83 o                         
   3   7   5         68.84         63.17         0.92 o                         
   4   7   5         90.64         96.35         1.40 o                         
   5   7   5          2.30          1.75         0.29 o                         
  -5   8   5         59.00         55.27         0.86 o                         
  -4   8   5         53.54         54.39         1.03 o                         
  -3   8   5         32.72         29.34         0.53 o                         
  -2   8   5         16.10         13.34         0.42 o                         
  -1   8   5        434.83        443.41         5.56 o                         
   0   8   5        396.25        426.24        12.36 o                         
   1   8   5        437.08        447.94        11.82 o                         
   2   8   5         16.72         13.64         0.51 o                         
   3   8   5         32.80         29.13         0.57 o                         
   4   8   5         54.49         54.94         0.93 o                         
   5   8   5         58.98         55.30         0.96 o                         
  -5   9   5         42.68         43.42         0.64 o                         
  -4   9   5         51.63         55.63         0.92 o                         
  -3   9   5        106.37        110.29         1.47 o                         
  -2   9   5         80.26         76.18         1.21 o                         
  -1   9   5         49.98         52.89         0.87 o                         
   0   9   5          2.13          2.72         0.34 o                         
   1   9   5         49.28         51.13         0.93 o                         
   2   9   5         79.70         77.23         1.31 o                         
   3   9   5        107.02        109.36         1.73 o                         
   4   9   5         51.61         57.13         1.18 o                         
   5   9   5         42.75         44.66         1.09 o                         
  -5  10   5         45.02         53.37         1.85 o                         
  -4  10   5         12.77         13.00         0.44 o                         
  -3  10   5         33.59         31.51         0.77 o                         
  -2  10   5         49.39         48.59         0.88 o                         
  -1  10   5        151.11        144.33         2.06 o                         
   0  10   5         85.03         87.36         1.33 o                         
   1  10   5        149.70        146.69         2.60 o                         
   2  10   5         49.81         49.73         0.96 o                         
   3  10   5         33.40         30.91         0.71 o                         
   4  10   5         13.09         13.35         0.51 o                         
   5  10   5         45.56         55.31         1.85 o                         
  -4  11   5         23.63         22.73         0.48 o                         
  -3  11   5         58.27         59.22         0.88 o                         
  -2  11   5         42.44         39.93         0.62 o                         
  -1  11   5          7.66          8.43         0.46 o                         
   0  11   5         90.86         82.96         1.30 o                         
   1  11   5          7.62          8.45         0.50 o                         
   2  11   5         42.60         40.48         0.83 o                         
   3  11   5         58.55         59.07         1.03 o                         
   4  11   5         24.19         23.84         0.97 o                         
  -3  12   5          6.92          7.23         0.38 o                         
  -2  12   5         58.53         54.40         0.91 o                         
  -1  12   5        145.62        149.81         2.30 o                         
   0  12   5         15.52         13.74         0.49 o                         
   1  12   5        145.08        152.51         5.14 o                         
   2  12   5         58.14         54.45         1.17 o                         
   3  12   5          7.48          6.57         0.58 o                         
  -3  13   5         13.55         14.38         0.45 o                         
  -2  13   5         73.06         78.02         1.25 o                         
  -1  13   5         20.09         20.52         0.54 o                         
   0  13   5          3.61          3.77         0.39 o                         
   1  13   5         20.58         22.15         0.85 o                         
   2  13   5         71.64         76.91         1.46 o                         
   3  13   5         13.56         14.67         0.56 o                         
  -2  14   5         11.59         13.25         0.53 o                         
  -1  14   5         26.97         26.40         0.66 o                         
   0  14   5         78.31         80.02         3.37 o                         
   1  14   5         27.00         27.48         0.83 o                         
   2  14   5         12.08         13.26         0.55 o                         
   0   0   6       6553.88       7051.17       198.61 o                         
   1   0   6        374.54        369.83         5.39 o                         
   2   0   6         91.69        112.19         2.24 o                         
   3   0   6         59.78         53.54         2.68 o                         
   4   0   6         24.49         24.54         0.68 o                         
   5   0   6         34.45         35.74         0.62 o                         
   6   0   6         24.46         23.01         0.53 o                         
  -6   1   6          6.55          6.81         0.36 o                         
  -5   1   6         12.94         12.33         0.42 o                         
  -4   1   6        104.25        103.32         1.27 o                         
  -3   1   6         68.92         69.07         2.61 o                         
  -2   1   6        665.03        667.05        14.37 o                         
  -1   1   6       1516.99       1506.88        21.06 o                         
   0   1   6        313.46        342.27        15.45 o                         
   1   1   6       1514.96       1515.37        43.57 o                         
   2   1   6        663.40        675.63         9.52 o                         
   3   1   6         67.43         65.12         1.64 o                         
   4   1   6        103.50        103.09         1.28 o                         
   5   1   6         12.68         12.14         0.39 o                         
   6   1   6          6.54          6.46         0.39 o                         
  -6   2   6          4.40          5.15         0.28 o                         
  -5   2   6          2.08          3.31         0.26 o                         
  -4   2   6         50.08         53.79         0.77 o                         
  -3   2   6        929.34        938.93        35.89 o                         
  -2   2   6        478.79        473.82        10.12 o                         
  -1   2   6         61.34         52.93         1.21 o                         
   0   2   6        175.28        166.26         2.61 o                         
   1   2   6         61.74         55.94         1.37 o                         
   2   2   6        479.81        494.28        20.03 o                         
   3   2   6        927.53        947.09        22.79 o                         
   4   2   6         49.55         52.94         0.78 o                         
   5   2   6          2.08          2.72         0.24 o                         
   6   2   6          4.21          4.39         0.25 o                         
  -6   3   6          5.01          5.25         0.56 o                         
  -5   3   6          6.63          7.30         0.35 o                         
  -4   3   6        218.20        207.66         2.32 o                         
  -3   3   6         27.88         27.14         1.60 o                         
  -2   3   6         64.97         77.48         6.75 o                         
  -1   3   6        261.40        265.18         4.94 o                         
   0   3   6        973.54        898.82        12.42 o                         
   1   3   6        263.44        273.55         7.00 o                         
   2   3   6         66.05         78.68         2.17 o                         
   3   3   6         27.77         26.41         1.23 o                         
   4   3   6        219.71        208.25         2.36 o                         
   5   3   6          6.41          7.09         0.31 o                         
   6   3   6          4.84          4.72         0.23 o                         
  -6   4   6         38.60         39.67         0.68 o                         
  -5   4   6         11.70         12.82         0.45 o                         
  -4   4   6        184.91        180.63         1.92 o                         
  -3   4   6         89.08         94.63         3.54 o                         
  -2   4   6        325.35        335.43         7.45 o                         
  -1   4   6        993.20        961.13        13.52 o                         
   0   4   6        623.30        622.65         8.81 o                         
   1   4   6        996.47        977.00        15.31 o                         
   2   4   6        325.03        335.02         9.61 o                         
   3   4   6         89.52         94.89         3.54 o                         
   4   4   6        184.93        180.38         2.09 o                         
   5   4   6         11.63         12.28         0.67 o                         
   6   4   6         38.89         40.28         0.94 o                         
  -6   5   6          1.59          1.78         0.21 o                         
  -5   5   6         29.85         31.38         0.69 o                         
  -4   5   6        223.56        223.27         2.49 o                         
  -3   5   6         17.24         17.42         0.38 o                         
  -2   5   6        219.01        225.85         6.93 o                         
  -1   5   6        614.57        643.10        12.44 o                         
   0   5   6        667.83        694.24        11.21 o                         
   1   5   6        611.46        643.51        10.38 o                         
   2   5   6        219.63        225.60         6.84 o                         
   3   5   6         17.17         17.65         0.39 o                         
   4   5   6        223.77        222.21         2.36 o                         
   5   5   6         28.74         30.47         0.71 o                         
   6   5   6          1.64          1.75         0.24 o                         
  -6   6   6          5.90          6.50         0.38 o                         
  -5   6   6         20.14         19.92         0.48 o                         
  -4   6   6         98.85        104.73         1.43 o                         
  -3   6   6        461.74        447.45         4.41 o                         
  -2   6   6        213.83        231.63         7.10 o                         
  -1   6   6        522.47        523.34        24.90 o                         
   0   6   6          3.25          6.51         0.55 o                         
   1   6   6        527.73        533.17        10.41 o                         
   2   6   6        212.53        230.61         7.10 o                         
   3   6   6        464.93        448.23         5.10 o                         
   4   6   6         99.47        106.13         1.58 o                         
   5   6   6         19.85         20.48         0.66 o                         
   6   6   6          6.11          6.46         0.42 o                         
  -5   7   6          6.50          7.62         0.28 o                         
  -4   7   6          4.61          4.50         0.39 o                         
  -3   7   6          4.25          4.51         0.23 o                         
  -2   7   6        224.81        212.76         4.89 o                         
  -1   7   6        497.42        560.17        15.77 o                         
   0   7   6          2.61          3.96         0.61 o                         
   1   7   6        501.35        556.13        11.09 o                         
   2   7   6        226.06        216.11         2.63 o                         
   3   7   6          4.52          4.46         0.25 o                         
   4   7   6          4.51          4.30         0.32 o                         
   5   7   6          6.35          6.74         0.33 o                         
  -5   8   6         15.16         16.02         0.42 o                         
  -4   8   6        104.86        105.89         1.69 o                         
  -3   8   6        171.19        161.19         2.05 o                         
  -2   8   6         55.04         57.55         0.97 o                         
  -1   8   6        208.92        209.30         2.75 o                         
   0   8   6          5.40          7.20         0.81 o                         
   1   8   6        210.26        208.18         3.66 o                         
   2   8   6         54.13         56.53         0.94 o                         
   3   8   6        171.46        158.27         2.00 o                         
   4   8   6        104.37        104.30         1.69 o                         
   5   8   6         15.02         15.92         0.45 o                         
  -5   9   6          0.26          0.36         0.13 o                         
  -4   9   6         14.94         15.73         0.52 o                         
  -3   9   6          2.93          3.14         0.26 o                         
  -2   9   6        224.97        213.23         2.60 o                         
  -1   9   6         72.85         73.56         1.04 o                         
   0   9   6        258.44        267.42         3.30 o                         
   1   9   6         73.30         73.02         1.24 o                         
   2   9   6        224.95        216.03         3.13 o                         
   3   9   6          2.90          3.38         0.29 o                         
   4   9   6         14.93         16.39         0.60 o                         
   5   9   6          0.30          0.42         0.19 o                         
  -4  10   6         17.66         19.94         0.49 o                         
  -3  10   6        135.34        133.82         1.84 o                         
  -2  10   6         45.18         41.39         0.72 o                         
  -1  10   6        433.72        414.72         6.28 o                         
   0  10   6        191.18        206.32         2.76 o                         
   1  10   6        433.77        417.55         6.73 o                         
   2  10   6         46.05         42.52         0.87 o                         
   3  10   6        135.53        134.49         2.37 o                         
   4  10   6         18.41         20.72         0.61 o                         
  -4  11   6         72.15         73.30         1.03 o                         
  -3  11   6         23.19         24.35         0.50 o                         
  -2  11   6         89.65         84.62         1.12 o                         
  -1  11   6         21.74         22.08         0.62 o                         
   0  11   6          9.70         10.06         0.43 o                         
   1  11   6         21.49         22.36         0.74 o                         
   2  11   6         89.16         83.44         1.38 o                         
   3  11   6         23.41         24.22         0.67 o                         
   4  11   6         71.62         70.48         1.90 o                         
  -3  12   6         78.21         75.18         0.98 o                         
  -2  12   6         64.64         65.82         1.02 o                         
  -1  12   6         56.75         54.34         1.02 o                         
   0  12   6          0.66          1.78         0.32 o                         
   1  12   6         56.10         55.52         1.88 o                         
   2  12   6         64.03         65.70         1.93 o                         
   3  12   6         77.49         75.19         1.70 o                         
  -3  13   6          8.63          7.37         0.35 o                         
  -2  13   6         82.98         79.18         1.26 o                         
  -1  13   6          5.84          6.15         0.40 o                         
   0  13   6         59.61         64.23         1.34 o                         
   1  13   6          5.88          6.56         0.76 o                         
   2  13   6         82.56         78.34         1.46 o                         
   3  13   6          8.43          7.75         0.76 o                         
  -1  14   6          3.49          3.13         0.23 o                         
   0  14   6          9.48         11.04         0.55 o                         
   1  14   6          3.50          3.01         0.34 o                         
   1   0   7         53.19         64.31         1.29 o                         
   2   0   7       2578.77       2682.56        45.81 o                         
   3   0   7        683.21        747.15        14.63 o                         
   4   0   7        370.15        360.77         4.18 o                         
   5   0   7          2.64          2.58         0.25 o                         
   6   0   7         18.12         17.51         0.46 o                         
  -6   1   7         19.28         19.67         0.53 o                         
  -5   1   7         25.38         23.77         0.53 o                         
  -4   1   7         11.50         11.47         0.35 o                         
  -3   1   7         46.09         45.94         2.11 o                         
  -2   1   7        756.71        781.97        11.12 o                         
  -1   1   7        301.82        280.78         4.67 o                         
   0   1   7        531.54        541.50        11.38 o                         
   1   1   7        302.44        282.56         4.26 o                         
   2   1   7        758.22        778.85        11.75 o                         
   3   1   7         44.53         42.36         1.40 o                         
   4   1   7         11.85         12.93         0.38 o                         
   5   1   7         25.36         23.53         0.53 o                         
   6   1   7         19.28         19.26         0.49 o                         
  -6   2   7         20.20         18.39         0.45 o                         
  -5   2   7         56.27         58.62         0.91 o                         
  -4   2   7        138.48        131.80         1.55 o                         
  -3   2   7          3.10          3.96         0.76 o                         
  -2   2   7         10.43         12.73         0.79 o                         
  -1   2   7        701.61        734.79        10.40 o                         
   0   2   7       5300.96       5232.03        72.98 o                         
   1   2   7        700.59        738.98        12.08 o                         
   2   2   7         10.71         12.90         0.84 o                         
   3   2   7          2.83          3.51         0.53 o                         
   4   2   7        135.75        129.91         1.58 o                         
   5   2   7         55.40         57.73         0.91 o                         
   6   2   7         20.20         17.74         0.46 o                         
  -6   3   7         27.04         29.55         0.64 o                         
  -5   3   7          7.44          8.90         0.42 o                         
  -4   3   7        254.46        249.92         2.55 o                         
  -3   3   7        257.16        290.99         8.71 o                         
  -2   3   7         43.41         44.61         1.46 o                         
  -1   3   7         75.72         82.94         2.01 o                         
   0   3   7          8.82          8.12         0.47 o                         
   1   3   7         74.51         83.87         3.66 o                         
   2   3   7         43.01         42.10         1.50 o                         
   3   3   7        256.49        284.42         7.27 o                         
   4   3   7        252.50        244.31         3.30 o                         
   5   3   7          7.51          8.92         0.50 o                         
   6   3   7         26.91         29.52         0.52 o                         
  -6   4   7          2.77          2.49         0.22 o                         
  -5   4   7        149.31        146.28         2.03 o                         
  -4   4   7         59.70         55.97         0.71 o                         
  -3   4   7        349.72        338.80         3.76 o                         
  -2   4   7         93.79         95.28         3.71 o                         
  -1   4   7       1361.24       1454.14        28.89 o                         
   0   4   7        103.01        100.16         1.82 o                         
   1   4   7       1363.18       1437.36        23.06 o                         
   2   4   7         94.69         93.00         2.53 o                         
   3   4   7        347.83        355.74        11.44 o                         
   4   4   7         60.22         57.87         0.92 o                         
   5   4   7        149.62        151.87         3.28 o                         
   6   4   7          2.78          2.04         0.18 o                         
  -6   5   7          8.87          7.62         0.32 o                         
  -5   5   7         11.81         10.73         0.40 o                         
  -4   5   7         28.89         29.60         0.52 o                         
  -3   5   7        236.39        246.92         2.72 o                         
  -2   5   7        197.36        207.70         6.50 o                         
  -1   5   7        169.17        179.17         3.35 o                         
   0   5   7       1709.04       1707.40        26.82 o                         
   1   5   7        167.34        176.48         3.26 o                         
   2   5   7        199.72        214.63         6.50 o                         
   3   5   7        235.93        249.24         2.72 o                         
   4   5   7         28.75         29.82         0.57 o                         
   5   5   7         11.81         10.84         0.40 o                         
   6   5   7          8.70          8.07         0.39 o                         
  -6   6   7         15.00         20.48         0.93 o                         
  -5   6   7         30.30         28.44         0.63 o                         
  -4   6   7        174.42        172.00         2.15 o                         
  -3   6   7          2.43          3.39         0.22 o                         
  -2   6   7        200.34        199.87         2.95 o                         
  -1   6   7        454.81        485.10        13.64 o                         
   0   6   7         28.09         32.22         0.97 o                         
   1   6   7        456.64        474.19         9.53 o                         
   2   6   7        202.58        200.82         3.71 o                         
   3   6   7          2.63          3.52         0.28 o                         
   4   6   7        172.58        171.00         2.19 o                         
   5   6   7         30.11         28.17         0.78 o                         
   6   6   7         15.26         20.04         0.72 o                         
  -5   7   7          6.38          6.09         0.31 o                         
  -4   7   7          2.14          3.80         0.30 o                         
  -3   7   7        366.51        344.45         3.45 o                         
  -2   7   7         80.22         86.00         1.17 o                         
  -1   7   7        413.81        472.23        13.29 o                         
   0   7   7        354.42        390.45        11.34 o                         
   1   7   7        418.07        454.58         9.28 o                         
   2   7   7         80.53         85.47         1.05 o                         
   3   7   7        365.04        339.81         3.98 o                         
   4   7   7          2.13          3.60         0.29 o                         
   5   7   7          6.41          6.18         0.32 o                         
  -5   8   7          8.82          8.53         0.32 o                         
  -4   8   7         58.44         55.26         0.92 o                         
  -3   8   7         24.27         24.20         0.46 o                         
  -2   8   7         60.61         54.16         0.85 o                         
  -1   8   7        334.27        317.21         4.02 o                         
   0   8   7          1.50          1.88         0.22 o                         
   1   8   7        333.41        314.18         3.92 o                         
   2   8   7         60.56         53.39         0.84 o                         
   3   8   7         23.90         24.84         0.63 o                         
   4   8   7         58.21         54.92         1.02 o                         
   5   8   7          8.67          9.09         0.42 o                         
  -5   9   7          7.42          6.44         0.32 o                         
  -4   9   7         12.40         13.85         0.48 o                         
  -3   9   7        114.93        110.75         1.48 o                         
  -2   9   7        200.98        189.49         2.32 o                         
  -1   9   7         51.97         52.87         0.75 o                         
   0   9   7        705.12        708.73         7.99 o                         
   1   9   7         51.23         50.59         0.85 o                         
   2   9   7        200.51        188.00         2.80 o                         
   3   9   7        115.68        111.04         2.05 o                         
   4   9   7         12.34         12.63         0.46 o                         
   5   9   7          7.46          7.47         0.42 o                         
  -4  10   7          3.50          2.75         0.22 o                         
  -3  10   7          4.30          4.50         0.29 o                         
  -2  10   7         10.33          9.10         0.35 o                         
  -1  10   7         12.56         14.51         0.40 o                         
   0  10   7         34.41         35.50         0.72 o                         
   1  10   7         12.53         15.67         0.64 o                         
   2  10   7         10.16          9.61         0.43 o                         
   3  10   7          4.29          4.67         0.35 o                         
   4  10   7          3.54          3.29         0.28 o                         
  -4  11   7         24.76         24.01         0.46 o                         
  -3  11   7         96.60         91.93         1.10 o                         
  -2  11   7          3.21          3.74         0.39 o                         
  -1  11   7         12.55         13.96         0.43 o                         
   0  11   7        421.74        413.09         9.25 o                         
   1  11   7         12.53         13.52         0.61 o                         
   2  11   7          3.36          3.83         0.29 o                         
   3  11   7         95.77         90.53         1.67 o                         
   4  11   7         24.97         23.81         0.71 o                         
  -3  12   7          0.71          0.71         0.19 o                         
  -2  12   7         20.72         20.21         0.44 o                         
  -1  12   7          5.16          4.84         0.44 o                         
   0  12   7         81.89         89.78         1.70 o                         
   1  12   7          5.02          4.94         0.39 o                         
   2  12   7         20.50         19.92         0.66 o                         
   3  12   7          0.82          0.88         0.30 o                         
  -2  13   7         17.42         19.56         0.50 o                         
  -1  13   7         26.00         27.44         0.73 o                         
   0  13   7          4.66          4.64         0.32 o                         
   1  13   7         26.17         25.78         1.01 o                         
   2  13   7         17.68         20.08         0.63 o                         
  -1  14   7          8.40          7.19         0.76 o                         
   0  14   7          9.24          8.86         0.48 o                         
   1  14   7          8.02          7.04         0.44 o                         
   0   0   8        894.21        868.26        25.01 o                         
   1   0   8          3.10          3.11         0.44 o                         
   2   0   8        305.45        290.31         4.56 o                         
   3   0   8         25.04         33.66         1.21 o                         
   4   0   8         28.64         25.61         0.52 o                         
   5   0   8         15.48         14.31         0.44 o                         
   6   0   8         22.37         24.54         0.53 o                         
  -6   1   8          0.80          1.50         0.23 o                         
  -5   1   8          2.63          3.00         0.30 o                         
  -4   1   8        200.09        184.56         2.26 o                         
  -3   1   8        107.45        106.97         3.80 o                         
  -2   1   8         81.10         83.86         1.71 o                         
  -1   1   8       1122.59       1142.22        15.70 o                         
   0   1   8        378.39        341.61         6.02 o                         
   1   1   8       1120.46       1120.63        15.65 o                         
   2   1   8         82.49         86.83         2.41 o                         
   3   1   8        105.60        102.70         2.59 o                         
   4   1   8        198.65        182.28         2.10 o                         
   5   1   8          2.59          2.48         0.25 o                         
   6   1   8          0.73          1.20         0.24 o                         
  -6   2   8         56.07         53.00         0.95 o                         
  -5   2   8        125.79        127.95         3.31 o                         
  -4   2   8         65.53         61.93         0.94 o                         
  -3   2   8        169.23        173.24         5.83 o                         
  -2   2   8        115.45        121.57         2.81 o                         
  -1   2   8        397.80        389.21         5.82 o                         
   0   2   8          2.42          2.67         0.31 o                         
   1   2   8        397.90        387.51         6.82 o                         
   2   2   8        113.87        120.98         3.31 o                         
   3   2   8        168.26        182.86         4.09 o                         
   4   2   8         65.45         63.29         0.97 o                         
   5   2   8        125.47        128.28         2.53 o                         
   6   2   8         56.65         54.61         0.84 o                         
  -6   3   8         18.15         17.33         0.48 o                         
  -5   3   8         24.83         21.59         0.55 o                         
  -4   3   8         66.82         72.35         0.90 o                         
  -3   3   8        165.71        172.92         4.88 o                         
  -2   3   8         11.31         13.44         1.56 o                         
  -1   3   8        491.48        500.99         8.70 o                         
   0   3   8        310.99        311.14         4.72 o                         
   1   3   8        490.59        501.08        10.32 o                         
   2   3   8         11.12         11.66         0.90 o                         
   3   3   8        166.88        165.86         2.32 o                         
   4   3   8         65.85         71.58         1.20 o                         
   5   3   8         24.79         22.37         0.61 o                         
   6   3   8         18.71         18.15         0.41 o                         
  -6   4   8          1.42          1.22         0.20 o                         
  -5   4   8          5.57          5.12         0.26 o                         
  -4   4   8        102.01         92.77         1.04 o                         
  -3   4   8        418.05        419.46         4.46 o                         
  -2   4   8        196.39        218.41         5.25 o                         
  -1   4   8        894.34        947.07        13.40 o                         
   0   4   8        762.79        742.10        12.03 o                         
   1   4   8        902.96        948.07        15.14 o                         
   2   4   8        197.68        209.37         4.92 o                         
   3   4   8        421.20        422.95         4.44 o                         
   4   4   8        101.22         93.06         1.32 o                         
   5   4   8          5.34          5.00         0.33 o                         
   6   4   8          1.35          1.26         0.16 o                         
  -6   5   8          3.43          4.03         0.32 o                         
  -5   5   8          7.22          7.26         0.30 o                         
  -4   5   8         84.32         90.78         1.17 o                         
  -3   5   8        195.86        183.47         2.09 o                         
  -2   5   8        726.38        772.28        21.42 o                         
  -1   5   8        109.76        112.65         2.76 o                         
   0   5   8       1662.10       1651.19        26.06 o                         
   1   5   8        109.75        109.54         2.25 o                         
   2   5   8        727.09        760.30        21.34 o                         
   3   5   8        196.79        185.59         2.25 o                         
   4   5   8         84.84         91.44         1.30 o                         
   5   5   8          7.10          7.30         0.32 o                         
   6   5   8          3.58          4.19         0.26 o                         
  -5   6   8         14.26         14.45         0.44 o                         
  -4   6   8        159.28        163.90         2.09 o                         
  -3   6   8         52.12         58.72         0.83 o                         
  -2   6   8         76.51         72.64         1.03 o                         
  -1   6   8         25.37         28.15         1.60 o                         
   0   6   8       2360.26       2351.39        37.29 o                         
   1   6   8         27.12         28.96         1.07 o                         
   2   6   8         76.61         72.47         0.92 o                         
   3   6   8         52.85         58.45         0.99 o                         
   4   6   8        160.01        168.38         2.14 o                         
   5   6   8         14.46         14.15         0.58 o                         
  -5   7   8          9.53         10.56         0.37 o                         
  -4   7   8         66.25         63.38         0.94 o                         
  -3   7   8        396.78        374.63         3.75 o                         
  -2   7   8        100.70         93.82         1.45 o                         
  -1   7   8         50.93         48.77         1.19 o                         
   0   7   8         41.96         41.73         2.02 o                         
   1   7   8         51.69         49.00         0.76 o                         
   2   7   8        101.85         93.01         1.14 o                         
   3   7   8        396.72        375.11         4.34 o                         
   4   7   8         66.07         64.69         1.18 o                         
   5   7   8          9.52         11.24         0.41 o                         
  -5   8   8         12.85         13.95         0.38 o                         
  -4   8   8         55.89         56.03         0.92 o                         
  -3   8   8          8.70          7.78         0.28 o                         
  -2   8   8          0.57          1.16         0.20 o                         
  -1   8   8        153.09        151.30         2.18 o                         
   0   8   8        118.74        121.68         1.73 o                         
   1   8   8        152.68        152.62         1.92 o                         
   2   8   8          0.43          1.68         0.34 o                         
   3   8   8          8.75          8.90         0.36 o                         
   4   8   8         54.99         55.25         1.01 o                         
   5   8   8         13.17         14.67         0.47 o                         
  -5   9   8        105.09        110.33         2.08 o                         
  -4   9   8         11.67         12.32         0.44 o                         
  -3   9   8         47.50         42.60         0.75 o                         
  -2   9   8        283.91        274.52         3.25 o                         
  -1   9   8         86.94         85.56         1.09 o                         
   0   9   8        115.64        116.92         1.53 o                         
   1   9   8         86.55         87.36         1.21 o                         
   2   9   8        284.96        273.03         3.93 o                         
   3   9   8         47.17         42.42         0.76 o                         
   4   9   8         12.36         12.23         0.44 o                         
   5   9   8        105.72        112.26         4.35 o                         
  -4  10   8         30.22         32.49         0.60 o                         
  -3  10   8         11.40         14.55         0.46 o                         
  -2  10   8          3.71          3.81         0.39 o                         
  -1  10   8        209.85        208.50         2.86 o                         
   0  10   8        316.46        303.66         5.21 o                         
   1  10   8        209.46        213.38         3.59 o                         
   2  10   8          3.71          3.56         0.31 o                         
   3  10   8         10.89         13.59         0.75 o                         
   4  10   8         30.39         32.97         0.75 o                         
  -4  11   8         24.36         26.08         0.46 o                         
  -3  11   8         14.60         13.10         0.34 o                         
  -2  11   8         66.79         73.14         1.01 o                         
  -1  11   8        125.88        132.27         1.83 o                         
   0  11   8         61.27         64.40         2.01 o                         
   1  11   8        123.90        129.67         2.37 o                         
   2  11   8         66.20         72.01         1.23 o                         
   3  11   8         14.62         13.54         0.49 o                         
   4  11   8         24.92         26.36         0.76 o                         
  -3  12   8         16.33         17.54         0.37 o                         
  -2  12   8         36.52         35.28         0.66 o                         
  -1  12   8         27.38         26.67         0.78 o                         
   0  12   8         12.77         11.93         0.53 o                         
   1  12   8         27.71         26.66         0.88 o                         
   2  12   8         36.87         36.14         0.86 o                         
   3  12   8         16.32         17.52         0.62 o                         
  -2  13   8         15.19         14.76         0.42 o                         
  -1  13   8         54.58         53.01         1.82 o                         
   0  13   8         47.26         45.65         1.21 o                         
   1  13   8         54.25         53.39         1.33 o                         
   2  13   8         15.73         14.61         0.49 o                         
  -1  14   8          7.40          7.25         0.67 o                         
   0  14   8         14.10         14.49         0.84 o                         
   1  14   8          7.42          7.52         0.63 o                         
   1   0   9        143.70        157.42         2.69 o                         
   2   0   9         78.93         97.51         2.12 o                         
   3   0   9         98.39         91.08         1.87 o                         
   4   0   9          9.97         12.57         0.40 o                         
   5   0   9          0.12         -0.08         0.21 o                         
   6   0   9         33.26         37.52         0.74 o                         
  -6   1   9         35.02         33.71         0.67 o                         
  -5   1   9         72.90         67.21         1.21 o                         
  -4   1   9        261.31        258.02         3.07 o                         
  -3   1   9         36.45         39.05         0.96 o                         
  -2   1   9        191.90        214.04         3.61 o                         
  -1   1   9        847.73        891.36        12.61 o                         
   0   1   9        388.29        348.11         7.97 o                         
   1   1   9        850.40        896.19        21.54 o                         
   2   1   9        191.14        216.16         3.98 o                         
   3   1   9         35.20         37.30         0.86 o                         
   4   1   9        263.14        257.98         2.83 o                         
   5   1   9         72.67         69.18         1.22 o                         
   6   1   9         35.46         33.44         0.60 o                         
  -6   2   9         13.14         15.40         0.45 o                         
  -5   2   9         22.85         25.53         0.73 o                         
  -4   2   9         42.81         38.13         0.68 o                         
  -3   2   9         83.85         78.81         1.10 o                         
  -2   2   9         73.92         75.72         2.60 o                         
  -1   2   9        364.49        352.08         5.38 o                         
   0   2   9       1632.21       1654.77        22.77 o                         
   1   2   9        369.16        350.83         7.96 o                         
   2   2   9         74.75         76.45         1.76 o                         
   3   2   9         84.55         80.80         1.35 o                         
   4   2   9         41.63         37.71         0.70 o                         
   5   2   9         22.75         25.56         0.65 o                         
   6   2   9         12.98         14.87         0.41 o                         
  -6   3   9         20.62         21.35         0.49 o                         
  -5   3   9         29.27         28.49         0.79 o                         
  -4   3   9         93.70         91.07         1.09 o                         
  -3   3   9        125.44        114.95         1.30 o                         
  -2   3   9        121.13        143.93         5.64 o                         
  -1   3   9       2612.03       2744.06        47.11 o                         
   0   3   9        304.24        346.08         5.26 o                         
   1   3   9       2617.63       2749.44        54.83 o                         
   2   3   9        122.96        141.99         2.87 o                         
   3   3   9        127.80        119.00         1.42 o                         
   4   3   9         93.85         92.75         1.46 o                         
   5   3   9         28.78         28.42         0.79 o                         
   6   3   9         20.97         21.76         0.48 o                         
  -6   4   9          1.85          1.57         0.21 o                         
  -5   4   9         50.78         50.19         0.89 o                         
  -4   4   9         75.32         73.73         0.94 o                         
  -3   4   9         80.15         83.73         1.08 o                         
  -2   4   9        351.86        368.28        10.83 o                         
  -1   4   9         35.11         42.46         1.14 o                         
   0   4   9         16.43         17.81         0.74 o                         
   1   4   9         36.50         44.00         1.98 o                         
   2   4   9        352.80        373.53        10.83 o                         
   3   4   9         80.68         83.00         1.01 o                         
   4   4   9         75.61         75.47         1.14 o                         
   5   4   9         51.34         51.03         1.12 o                         
   6   4   9          1.80          1.85         0.18 o                         
  -6   5   9         45.88         45.95         1.60 o                         
  -5   5   9         22.68         22.56         0.52 o                         
  -4   5   9         72.37         67.76         0.95 o                         
  -3   5   9        329.20        324.40         3.79 o                         
  -2   5   9        190.00        187.18         2.26 o                         
  -1   5   9         27.92         28.48         1.04 o                         
   0   5   9        220.89        199.02         3.82 o                         
   1   5   9         28.72         28.26         0.96 o                         
   2   5   9        190.15        185.57         3.69 o                         
   3   5   9        328.87        321.42         3.27 o                         
   4   5   9         71.88         66.90         1.05 o                         
   5   5   9         22.24         22.31         0.53 o                         
   6   5   9         45.65         45.36         1.52 o                         
  -5   6   9         19.05         18.89         0.47 o                         
  -4   6   9        243.81        238.48         3.31 o                         
  -3   6   9          7.09          5.93         0.28 o                         
  -2   6   9        373.02        381.49         4.05 o                         
  -1   6   9        288.55        298.71         8.79 o                         
   0   6   9        544.72        529.51        10.59 o                         
   1   6   9        288.25        291.98         6.16 o                         
   2   6   9        375.10        378.49         4.03 o                         
   3   6   9          6.99          5.72         0.26 o                         
   4   6   9        241.19        234.67         2.84 o                         
   5   6   9         18.42         18.73         0.83 o                         
  -5   7   9         36.52         38.71         0.67 o                         
  -4   7   9         73.92         66.16         0.97 o                         
  -3   7   9        282.24        273.96         3.03 o                         
  -2   7   9         20.00         23.00         0.65 o                         
  -1   7   9        313.62        314.20         3.40 o                         
   0   7   9        757.51        735.09         7.10 o                         
   1   7   9        318.85        320.42         3.20 o                         
   2   7   9         20.34         23.05         0.44 o                         
   3   7   9        279.25        268.05         3.21 o                         
   4   7   9         73.18         65.24         1.17 o                         
   5   7   9         35.90         38.07         0.74 o                         
  -5   8   9          1.83          2.64         0.19 o                         
  -4   8   9         84.31         86.97         1.16 o                         
  -3   8   9        107.23        101.89         1.19 o                         
  -2   8   9         85.00         83.16         1.17 o                         
  -1   8   9        387.11        387.36         4.12 o                         
   0   8   9          0.09          0.36         0.18 o                         
   1   8   9        386.68        386.92         4.14 o                         
   2   8   9         84.35         80.97         1.26 o                         
   3   8   9        105.45        101.38         1.38 o                         
   4   8   9         82.95         83.89         1.40 o                         
   5   8   9          1.81          2.85         0.24 o                         
  -4   9   9          7.32          6.16         0.31 o                         
  -3   9   9         19.72         17.98         0.51 o                         
  -2   9   9         77.72         78.92         1.06 o                         
  -1   9   9         81.15         84.49         1.08 o                         
   0   9   9         69.31         72.45         1.06 o                         
   1   9   9         80.15         83.60         1.20 o                         
   2   9   9         76.05         76.55         1.40 o                         
   3   9   9         19.30         17.97         0.56 o                         
   4   9   9          7.43          6.03         0.41 o                         
  -4  10   9         12.66         11.93         0.37 o                         
  -3  10   9         21.84         18.31         0.48 o                         
  -2  10   9         50.31         49.51         0.85 o                         
  -1  10   9         29.43         29.99         0.50 o                         
   0  10   9         18.48         15.79         0.49 o                         
   1  10   9         29.92         31.53         0.76 o                         
   2  10   9         50.93         49.26         1.03 o                         
   3  10   9         20.95         18.20         0.61 o                         
   4  10   9         12.59         12.28         0.45 o                         
  -4  11   9          1.91          0.76         0.42 o                         
  -3  11   9         18.24         16.26         0.35 o                         
  -2  11   9         84.29         82.52         1.11 o                         
  -1  11   9        175.94        186.53         2.51 o                         
   0  11   9          2.77          2.97         0.28 o                         
   1  11   9        176.54        184.06         3.20 o                         
   2  11   9         84.84         83.57         1.49 o                         
   3  11   9         18.33         15.26         0.49 o                         
  -3  12   9         11.75         12.93         0.33 o                         
  -2  12   9         18.33         21.78         0.49 o                         
  -1  12   9         15.52         16.16         0.51 o                         
   0  12   9        343.82        357.84        11.02 o                         
   1  12   9         15.71         15.96         0.61 o                         
   2  12   9         18.47         21.55         0.61 o                         
   3  12   9         12.04         13.66         1.10 o                         
  -2  13   9         12.78         14.43         0.64 o                         
  -1  13   9        131.17        136.02         2.86 o                         
   0  13   9         33.99         34.24         0.97 o                         
   1  13   9        131.14        136.47         2.86 o                         
   2  13   9         12.93         13.53         0.61 o                         
   0  14   9         14.71         13.74         0.84 o                         
   0   0  10        919.92       1012.22        29.56 o                         
   1   0  10         84.45         82.63         1.67 o                         
   2   0  10        170.96        183.43         4.03 o                         
   3   0  10          0.35          0.51         0.17 o                         
   4   0  10         26.07         27.04         0.55 o                         
   5   0  10         17.24         17.55         0.49 o                         
   6   0  10          0.29          1.39         0.21 o                         
  -6   1  10         29.01         24.59         0.83 o                         
  -5   1  10          2.69          2.91         0.52 o                         
  -4   1  10         45.82         44.63         0.90 o                         
  -3   1  10         27.21         27.91         0.60 o                         
  -2   1  10        493.62        478.07         9.71 o                         
  -1   1  10        956.49       1012.45        14.45 o                         
   0   1  10       3111.76       3327.21        67.83 o                         
   1   1  10        965.25       1037.24        16.44 o                         
   2   1  10        490.40        482.80         9.59 o                         
   3   1  10         27.94         29.97         0.55 o                         
   4   1  10         45.70         43.73         0.68 o                         
   5   1  10          2.44          2.38         0.33 o                         
   6   1  10         28.43         23.68         0.54 o                         
  -6   2  10         15.94         16.50         0.44 o                         
  -5   2  10         13.33         11.32         0.43 o                         
  -4   2  10         24.20         23.76         0.52 o                         
  -3   2  10          5.96          7.61         0.31 o                         
  -2   2  10        450.03        476.10        10.31 o                         
  -1   2  10       1800.77       1848.04        25.50 o                         
   0   2  10       1236.41       1316.03        18.32 o                         
   1   2  10       1801.21       1855.24        32.20 o                         
   2   2  10        451.47        466.96         9.47 o                         
   3   2  10          5.70          6.31         0.29 o                         
   4   2  10         23.71         24.08         0.54 o                         
   5   2  10         13.01          9.97         0.46 o                         
   6   2  10         15.97         17.00         0.61 o                         
  -6   3  10         44.81         40.87         1.53 o                         
  -5   3  10        192.84        188.07         2.46 o                         
  -4   3  10         46.66         49.27         0.76 o                         
  -3   3  10          5.86          7.18         0.52 o                         
  -2   3  10         45.13         43.58         2.02 o                         
  -1   3  10        532.32        567.22         9.98 o                         
   0   3  10        103.04        119.74         2.23 o                         
   1   3  10        536.29        571.58         9.48 o                         
   2   3  10         43.51         42.31         1.60 o                         
   3   3  10          5.75          6.30         0.27 o                         
   4   3  10         47.54         50.57         0.95 o                         
   5   3  10        191.20        186.46         3.18 o                         
   6   3  10         44.35         42.33         0.77 o                         
  -6   4  10         23.29         25.05         0.80 o                         
  -5   4  10         96.67         90.44         1.32 o                         
  -4   4  10         66.89         65.14         0.85 o                         
  -3   4  10          1.50          2.49         0.29 o                         
  -2   4  10         49.32         51.07         1.42 o                         
  -1   4  10        113.67        119.10         2.77 o                         
   0   4  10        612.64        607.09        12.64 o                         
   1   4  10        114.28        117.53         6.24 o                         
   2   4  10         47.95         47.72         1.56 o                         
   3   4  10          1.75          2.70         0.18 o                         
   4   4  10         66.48         64.32         1.19 o                         
   5   4  10         96.11         92.39         1.70 o                         
   6   4  10         22.81         23.75         0.71 o                         
  -5   5  10         92.02         83.28         1.37 o                         
  -4   5  10         26.56         27.10         0.55 o                         
  -3   5  10        268.04        258.04         2.86 o                         
  -2   5  10        700.53        706.24         7.64 o                         
  -1   5  10         94.76        101.18         2.53 o                         
   0   5  10        126.02        117.54         2.77 o                         
   1   5  10         96.38        104.77         3.63 o                         
   2   5  10        694.21        691.74         6.35 o                         
   3   5  10        269.68        259.10         2.68 o                         
   4   5  10         25.71         25.86         0.62 o                         
   5   5  10         91.61         83.14         1.22 o                         
  -5   6  10         25.46         23.57         0.51 o                         
  -4   6  10        117.27        114.94         1.50 o                         
  -3   6  10         59.31         62.33         0.88 o                         
  -2   6  10        116.59        109.23         1.43 o                         
  -1   6  10         32.91         36.84         0.87 o                         
   0   6  10         90.89        107.18         2.15 o                         
   1   6  10         32.56         36.40         0.58 o                         
   2   6  10        114.69        105.26         1.20 o                         
   3   6  10         58.15         60.19         0.83 o                         
   4   6  10        117.59        115.57         1.63 o                         
   5   6  10         25.86         25.06         0.68 o                         
  -5   7  10         74.05         83.35         1.17 o                         
  -4   7  10         46.51         44.05         0.73 o                         
  -3   7  10         31.26         34.53         0.57 o                         
  -2   7  10         47.63         46.34         0.78 o                         
  -1   7  10        124.14        119.38         1.47 o                         
   0   7  10         69.62         67.29         0.78 o                         
   1   7  10        122.82        115.55         1.31 o                         
   2   7  10         48.18         47.26         0.69 o                         
   3   7  10         31.55         33.91         0.66 o                         
   4   7  10         46.73         44.95         0.98 o                         
   5   7  10         74.15         80.89         1.51 o                         
  -5   8  10         11.60         14.48         0.37 o                         
  -4   8  10         17.01         18.95         0.51 o                         
  -3   8  10         83.63         76.96         0.96 o                         
  -2   8  10         16.66         15.25         0.45 o                         
  -1   8  10        133.99        125.56         1.49 o                         
   0   8  10          0.17          0.85         0.16 o                         
   1   8  10        132.33        123.24         1.50 o                         
   2   8  10         16.63         14.57         0.38 o                         
   3   8  10         83.97         77.38         1.39 o                         
   4   8  10         16.64         18.21         0.54 o                         
   5   8  10         11.69         13.72         0.47 o                         
  -4   9  10         13.23         13.09         0.50 o                         
  -3   9  10        250.27        250.67         2.92 o                         
  -2   9  10         73.97         70.72         0.95 o                         
  -1   9  10        213.63        196.84         2.08 o                         
   0   9  10        216.02        216.19         2.43 o                         
   1   9  10        212.51        199.77         2.62 o                         
   2   9  10         73.46         68.00         1.33 o                         
   3   9  10        250.03        246.16         3.17 o                         
   4   9  10         13.48         12.98         0.43 o                         
  -4  10  10          7.80          8.02         0.30 o                         
  -3  10  10         10.08          8.89         0.34 o                         
  -2  10  10        162.32        158.15         2.13 o                         
  -1  10  10        111.93        105.51         1.31 o                         
   0  10  10        267.76        258.00         3.08 o                         
   1  10  10        111.92        108.22         1.74 o                         
   2  10  10        161.89        160.44         2.86 o                         
   3  10  10         10.19          9.29         0.56 o                         
   4  10  10          7.68          7.46         0.37 o                         
  -3  11  10          9.01          8.95         0.27 o                         
  -2  11  10         58.10         55.79         0.82 o                         
  -1  11  10        178.25        190.87         2.50 o                         
   0  11  10        115.84        116.68         1.84 o                         
   1  11  10        177.43        183.70         3.22 o                         
   2  11  10         59.26         57.59         1.46 o                         
   3  11  10          8.94          8.71         0.39 o                         
  -3  12  10         65.40         66.53         1.26 o                         
  -2  12  10         36.79         36.49         0.64 o                         
  -1  12  10         30.00         28.05         0.75 o                         
   0  12  10          9.52          9.97         0.62 o                         
   1  12  10         29.63         29.13         0.76 o                         
   2  12  10         36.70         37.61         1.04 o                         
   3  12  10         64.52         66.37         2.19 o                         
  -2  13  10         17.80         18.03         0.76 o                         
  -1  13  10         30.26         31.51         0.89 o                         
   0  13  10         18.16         17.16         0.65 o                         
   1  13  10         29.86         32.14         1.39 o                         
   2  13  10         17.64         17.87         0.76 o                         
   1   0  11          1.96          3.00         0.39 o                         
   2   0  11        149.79        170.03         4.85 o                         
   3   0  11         74.59         69.74         0.88 o                         
   4   0  11         16.62         17.77         0.47 o                         
   5   0  11         87.36         90.54         1.49 o                         
   6   0  11          3.27          4.33         0.24 o                         
  -6   1  11         11.06         11.91         0.43 o                         
  -5   1  11         26.43         25.43         0.65 o                         
  -4   1  11         29.44         30.88         0.67 o                         
  -3   1  11        160.95        169.21         2.30 o                         
  -2   1  11        256.46        249.51         8.28 o                         
  -1   1  11        103.01         97.62         1.95 o                         
   0   1  11       1050.00       1122.55        22.40 o                         
   1   1  11        104.26         98.63         1.94 o                         
   2   1  11        256.37        256.74         5.41 o                         
   3   1  11        159.12        166.05         2.21 o                         
   4   1  11         29.53         30.18         0.55 o                         
   5   1  11         26.46         25.28         0.75 o                         
   6   1  11         11.04         11.79         0.40 o                         
  -6   2  11         23.03         21.18         0.68 o                         
  -5   2  11         15.15         12.93         0.45 o                         
  -4   2  11         24.04         24.85         0.73 o                         
  -3   2  11          9.87          9.41         0.70 o                         
  -2   2  11         60.05         55.23         2.36 o                         
  -1   2  11        467.81        497.04         7.51 o                         
   0   2  11        502.15        544.71         9.58 o                         
   1   2  11        469.64        499.70         8.43 o                         
   2   2  11         58.75         52.95         2.11 o                         
   3   2  11         10.46          9.18         0.35 o                         
   4   2  11         23.69         25.67         0.55 o                         
   5   2  11         15.51         13.18         0.55 o                         
   6   2  11         22.98         21.69         0.55 o                         
  -6   3  11         41.56         46.12         1.69 o                         
  -5   3  11          4.39          5.31         0.27 o                         
  -4   3  11          2.90          2.38         0.26 o                         
  -3   3  11        103.18        101.65         1.25 o                         
  -2   3  11        297.09        288.36         6.66 o                         
  -1   3  11        370.41        362.36         8.09 o                         
   0   3  11        334.06        345.10         6.05 o                         
   1   3  11        371.54        360.71        12.32 o                         
   2   3  11        293.57        293.00         4.39 o                         
   3   3  11        102.78        102.65         1.29 o                         
   4   3  11          2.97          2.89         0.27 o                         
   5   3  11          4.23          5.75         0.39 o                         
   6   3  11         42.07         45.27         1.69 o                         
  -5   4  11         88.78         96.12         1.53 o                         
  -4   4  11         41.26         35.86         0.58 o                         
  -3   4  11         69.65         71.39         0.96 o                         
  -2   4  11        115.64        117.89         1.40 o                         
  -1   4  11        287.38        275.09         5.83 o                         
   0   4  11          0.38          0.13         0.32 o                         
   1   4  11        289.92        279.80         8.29 o                         
   2   4  11        117.28        119.48         1.17 o                         
   3   4  11         69.80         69.57         0.83 o                         
   4   4  11         40.85         36.23         1.15 o                         
   5   4  11         88.83         97.20         1.75 o                         
  -5   5  11         80.59         90.38         1.43 o                         
  -4   5  11        186.27        172.73         2.01 o                         
  -3   5  11         66.42         69.06         0.95 o                         
  -2   5  11         17.11         17.74         0.41 o                         
  -1   5  11         42.26         45.14         0.75 o                         
   0   5  11        140.22        137.57         3.19 o                         
   1   5  11         40.69         43.86         0.65 o                         
   2   5  11         17.13         16.73         0.31 o                         
   3   5  11         66.05         67.93         1.00 o                         
   4   5  11        188.06        171.12         2.36 o                         
   5   5  11         80.21         90.29         1.27 o                         
  -5   6  11         13.44         15.01         0.39 o                         
  -4   6  11         34.23         35.34         0.64 o                         
  -3   6  11         38.49         40.08         0.67 o                         
  -2   6  11        134.27        137.26         1.64 o                         
  -1   6  11         96.39         96.88         1.00 o                         
   0   6  11        277.23        262.29         2.38 o                         
   1   6  11         97.92        100.09         1.04 o                         
   2   6  11        133.90        139.38         1.51 o                         
   3   6  11         38.53         38.70         0.61 o                         
   4   6  11         33.95         34.37         0.69 o                         
   5   6  11         13.09         14.78         0.54 o                         
  -5   7  11         28.46         29.44         0.53 o                         
  -4   7  11         57.02         52.76         0.81 o                         
  -3   7  11        115.99        116.40         1.43 o                         
  -2   7  11        475.89        480.30         5.49 o                         
  -1   7  11         44.48         45.91         0.65 o                         
   0   7  11         31.79         30.04         0.46 o                         
   1   7  11         44.78         45.85         0.67 o                         
   2   7  11        473.18        478.40         5.05 o                         
   3   7  11        116.88        115.96         1.74 o                         
   4   7  11         57.19         54.17         1.00 o                         
   5   7  11         28.75         28.97         0.68 o                         
  -4   8  11         42.12         49.36         0.76 o                         
  -3   8  11        147.25        145.23         1.68 o                         
  -2   8  11        226.03        226.53         2.73 o                         
  -1   8  11         35.42         31.21         0.55 o                         
   0   8  11        115.10        114.14         1.28 o                         
   1   8  11         35.98         31.04         0.59 o                         
   2   8  11        227.89        222.15         3.17 o                         
   3   8  11        147.53        145.41         2.84 o                         
   4   8  11         42.21         50.51         1.20 o                         
  -4   9  11          3.32          2.91         0.32 o                         
  -3   9  11          4.62          4.81         0.27 o                         
  -2   9  11         55.64         53.25         0.80 o                         
  -1   9  11        124.95        114.93         1.53 o                         
   0   9  11        668.99        648.49         7.26 o                         
   1   9  11        124.92        116.42         1.63 o                         
   2   9  11         56.48         54.84         1.30 o                         
   3   9  11          4.63          4.56         0.37 o                         
   4   9  11          3.23          2.21         0.22 o                         
  -4  10  11          5.22          4.74         0.21 o                         
  -3  10  11         92.72         83.28         1.19 o                         
  -2  10  11        130.10        132.95         1.82 o                         
  -1  10  11        114.38        111.69         1.56 o                         
   0  10  11        302.66        288.94         4.94 o                         
   1  10  11        115.78        111.61         1.79 o                         
   2  10  11        130.01        133.07         2.03 o                         
   3  10  11         92.09         82.49         1.54 o                         
   4  10  11          5.25          4.82         0.32 o                         
  -3  11  11         10.42         10.77         0.27 o                         
  -2  11  11          1.25          1.69         0.18 o                         
  -1  11  11        124.68        128.35         2.59 o                         
   0  11  11         34.55         31.60         0.72 o                         
   1  11  11        123.77        124.16         1.95 o                         
   2  11  11          1.30          1.47         0.36 o                         
   3  11  11         10.16         10.72         0.38 o                         
  -2  12  11         22.73         23.24         0.48 o                         
  -1  12  11         39.10         41.20         1.33 o                         
   0  12  11         24.68         24.53         0.57 o                         
   1  12  11         38.85         39.08         0.89 o                         
   2  12  11         22.33         22.13         0.74 o                         
  -1  13  11         67.78         70.02         2.32 o                         
   0  13  11         10.43          9.43         0.47 o                         
   1  13  11         67.26         68.00         1.60 o                         
   0   0  12          1.45          1.90         0.72 o                         
   1   0  12         59.53         66.99         1.62 o                         
   2   0  12        191.28        193.10         2.22 o                         
   3   0  12         39.89         36.10         0.61 o                         
   4   0  12          0.39          0.76         0.21 o                         
   5   0  12          2.40          2.10         0.28 o                         
   6   0  12          0.01         -0.03         0.28 o                         
  -6   1  12         41.83         49.32         1.85 o                         
  -5   1  12         21.08         19.56         0.48 o                         
  -4   1  12         52.15         52.90         0.94 o                         
  -3   1  12         78.45         82.15         1.29 o                         
  -2   1  12        289.07        278.86         3.33 o                         
  -1   1  12        146.65        144.26         3.40 o                         
   0   1  12        431.61        458.76        10.37 o                         
   1   1  12        148.33        143.59         3.50 o                         
   2   1  12        291.61        283.21         3.31 o                         
   3   1  12         77.70         82.51         1.50 o                         
   4   1  12         52.67         51.43         0.76 o                         
   5   1  12         21.45         18.89         0.63 o                         
   6   1  12         41.56         40.55         1.43 o                         
  -5   2  12          4.10          3.28         0.29 o                         
  -4   2  12         70.21         74.19         1.10 o                         
  -3   2  12        102.38         95.21         1.44 o                         
  -2   2  12         32.25         36.52         0.62 o                         
  -1   2  12        141.36        142.52         3.25 o                         
   0   2  12        261.60        258.53         7.82 o                         
   1   2  12        140.78        149.14         4.73 o                         
   2   2  12         31.91         35.60         0.54 o                         
   3   2  12        102.05         93.85         1.31 o                         
   4   2  12         70.31         73.44         1.18 o                         
   5   2  12          3.98          3.06         0.31 o                         
  -5   3  12          2.84          2.98         0.22 o                         
  -4   3  12        108.46        102.88         1.41 o                         
  -3   3  12          5.45          6.14         0.33 o                         
  -2   3  12        185.81        183.48         1.91 o                         
  -1   3  12         62.66         67.47         2.02 o                         
   0   3  12         91.45         90.51         3.29 o                         
   1   3  12         61.82         65.09         2.70 o                         
   2   3  12        182.84        177.94         1.69 o                         
   3   3  12          5.09          6.21         0.60 o                         
   4   3  12        108.79        103.52         1.37 o                         
   5   3  12          2.95          3.11         0.34 o                         
  -5   4  12         17.09         17.73         0.49 o                         
  -4   4  12         35.86         36.16         0.63 o                         
  -3   4  12        103.45        108.53         1.34 o                         
  -2   4  12        343.24        322.29         3.07 o                         
  -1   4  12        215.95        243.35         2.53 o                         
   0   4  12        199.86        199.91         6.25 o                         
   1   4  12        213.34        240.41         2.31 o                         
   2   4  12        343.38        321.91         2.89 o                         
   3   4  12        104.27        107.41         1.18 o                         
   4   4  12         35.44         34.91         0.67 o                         
   5   4  12         16.94         17.73         0.65 o                         
  -5   5  12         34.03         33.32         0.78 o                         
  -4   5  12         36.85         38.81         0.69 o                         
  -3   5  12         23.34         19.16         0.50 o                         
  -2   5  12        170.17        168.15         1.80 o                         
  -1   5  12        960.01        926.98         8.04 o                         
   0   5  12         79.16         92.21         0.95 o                         
   1   5  12        961.57        943.75         8.45 o                         
   2   5  12        168.11        168.07         1.60 o                         
   3   5  12         22.79         18.70         0.42 o                         
   4   5  12         37.15         39.46         0.82 o                         
   5   5  12         33.74         32.92         0.59 o                         
  -5   6  12         52.86         59.62         0.87 o                         
  -4   6  12         46.03         44.53         0.73 o                         
  -3   6  12        203.45        194.97         2.21 o                         
  -2   6  12         50.51         48.51         0.74 o                         
  -1   6  12        312.91        297.92         2.85 o                         
   0   6  12         54.11         55.55         0.67 o                         
   1   6  12        311.32        303.80         2.84 o                         
   2   6  12         50.76         46.89         0.63 o                         
   3   6  12        201.95        192.02         2.09 o                         
   4   6  12         45.40         42.37         0.77 o                         
   5   6  12         52.51         58.33         1.27 o                         
  -5   7  12        174.27        171.81         4.35 o                         
  -4   7  12          7.08          8.08         0.52 o                         
  -3   7  12         42.83         45.21         0.72 o                         
  -2   7  12        107.03        100.80         1.37 o                         
  -1   7  12        226.01        222.43         2.32 o                         
   0   7  12         27.73         25.21         0.43 o                         
   1   7  12        226.50        223.77         2.16 o                         
   2   7  12        106.64         99.04         1.16 o                         
   3   7  12         43.27         45.55         0.73 o                         
   4   7  12          7.24          9.25         0.51 o                         
   5   7  12        173.14        180.36         2.91 o                         
  -4   8  12         26.66         20.53         0.53 o                         
  -3   8  12         25.98         28.33         0.58 o                         
  -2   8  12         26.46         28.63         0.60 o                         
  -1   8  12         13.83         13.06         0.43 o                         
   0   8  12        438.21        408.70         4.43 o                         
   1   8  12         13.42         13.17         0.41 o                         
   2   8  12         26.65         28.62         0.54 o                         
   3   8  12         26.08         28.72         0.60 o                         
   4   8  12         26.57         20.09         0.61 o                         
  -4   9  12          5.38          4.01         0.21 o                         
  -3   9  12         17.12         19.01         0.44 o                         
  -2   9  12         25.10         24.71         0.53 o                         
  -1   9  12        194.63        190.79         2.38 o                         
   0   9  12         19.84         23.11         0.72 o                         
   1   9  12        194.68        190.44         2.29 o                         
   2   9  12         25.96         26.85         0.63 o                         
   3   9  12         17.10         19.52         0.46 o                         
   4   9  12          5.47          4.61         0.39 o                         
  -3  10  12          1.35          1.27         0.19 o                         
  -2  10  12         38.45         39.56         0.64 o                         
  -1  10  12         58.02         59.77         0.87 o                         
   0  10  12         57.41         57.82         0.88 o                         
   1  10  12         59.07         60.80         1.12 o                         
   2  10  12         38.37         39.95         0.79 o                         
   3  10  12          1.45          1.29         0.23 o                         
  -3  11  12         21.25         19.05         0.37 o                         
  -2  11  12         23.15         25.26         0.52 o                         
  -1  11  12         55.86         57.56         1.03 o                         
   0  11  12         95.74         97.10         1.54 o                         
   1  11  12         55.68         57.03         1.03 o                         
   2  11  12         22.69         24.90         1.10 o                         
   3  11  12         21.29         20.21         0.71 o                         
  -2  12  12          7.11          7.22         0.48 o                         
  -1  12  12         12.96         12.53         0.97 o                         
   0  12  12        104.87        108.57         1.90 o                         
   1  12  12         12.82         12.15         0.47 o                         
   2  12  12          7.15          7.09         0.46 o                         
   0  13  12          3.42          3.20         0.42 o                         
   1   0  13         13.34         14.41         1.10 o                         
   2   0  13         38.92         33.09         0.65 o                         
   3   0  13        448.29        443.15         4.71 o                         
   4   0  13         55.26         54.36         0.95 o                         
   5   0  13          0.39         -0.05         0.18 o                         
  -5   1  13          8.45          6.94         0.29 o                         
  -4   1  13         32.66         33.62         0.71 o                         
  -3   1  13        302.34        293.08         3.78 o                         
  -2   1  13        494.42        504.59         4.68 o                         
  -1   1  13         15.15         11.99         0.74 o                         
   0   1  13        109.00        133.20         3.13 o                         
   1   1  13         14.79         14.58         1.10 o                         
   2   1  13        490.40        507.51         4.97 o                         
   3   1  13        302.17        288.00         3.44 o                         
   4   1  13         32.54         32.02         0.62 o                         
   5   1  13          8.20          7.31         0.37 o                         
  -5   2  13          8.55          7.41         0.41 o                         
  -4   2  13        147.10        148.94         1.90 o                         
  -3   2  13        129.04        126.52         1.84 o                         
  -2   2  13        176.55        168.40         1.79 o                         
  -1   2  13        585.18        593.04         8.27 o                         
   0   2  13         13.03         18.71         1.26 o                         
   1   2  13        581.31        604.32        12.00 o                         
   2   2  13        175.24        168.12         1.73 o                         
   3   2  13        129.32        127.51         1.68 o                         
   4   2  13        147.19        145.03         2.52 o                         
   5   2  13          8.45          7.72         0.41 o                         
  -5   3  13         13.99         13.24         0.39 o                         
  -4   3  13         54.18         54.98         0.94 o                         
  -3   3  13        103.05        101.00         1.39 o                         
  -2   3  13        168.51        162.83         2.01 o                         
  -1   3  13        239.87        223.51         2.25 o                         
   0   3  13         79.28         94.95         1.39 o                         
   1   3  13        240.78        225.71         2.16 o                         
   2   3  13        171.54        166.34         1.57 o                         
   3   3  13        102.91        102.06         1.20 o                         
   4   3  13         53.99         54.85         0.89 o                         
   5   3  13         13.49         12.65         0.50 o                         
  -5   4  13         11.90         15.89         0.51 o                         
  -4   4  13        113.92        117.72         2.56 o                         
  -3   4  13         46.70         47.44         0.74 o                         
  -2   4  13        507.02        504.86         4.69 o                         
  -1   4  13         92.69         99.29         1.03 o                         
   0   4  13        132.63        142.81         1.52 o                         
   1   4  13         90.43        100.06         1.06 o                         
   2   4  13        505.35        503.12         4.42 o                         
   3   4  13         46.22         45.56         0.63 o                         
   4   4  13        114.78        118.91         1.85 o                         
   5   4  13         11.98         15.66         0.56 o                         
  -5   5  13         48.89         49.81         0.97 o                         
  -4   5  13        196.95        213.11         2.54 o                         
  -3   5  13         17.32         15.73         0.44 o                         
  -2   5  13          3.83          4.34         0.24 o                         
  -1   5  13        156.22        158.02         1.54 o                         
   0   5  13          2.88          2.53         0.17 o                         
   1   5  13        158.32        161.42         1.60 o                         
   2   5  13          3.76          4.01         0.19 o                         
   3   5  13         17.66         16.73         0.41 o                         
   4   5  13        197.77        212.13         2.75 o                         
   5   5  13         47.82         48.88         0.76 o                         
  -5   6  13         17.49         15.73         0.48 o                         
  -4   6  13        132.56        125.08         1.59 o                         
  -3   6  13         39.64         38.48         0.65 o                         
  -2   6  13         26.96         28.50         0.60 o                         
  -1   6  13         87.07         87.77         0.94 o                         
   0   6  13         14.77         15.83         0.32 o                         
   1   6  13         85.93         87.34         0.96 o                         
   2   6  13         26.48         27.82         0.49 o                         
   3   6  13         39.59         38.45         0.74 o                         
   4   6  13        134.46        127.28         1.93 o                         
   5   6  13         17.28         15.80         1.06 o                         
  -4   7  13          0.77          0.75         0.18 o                         
  -3   7  13        185.59        184.88         2.24 o                         
  -2   7  13        242.06        240.71         2.87 o                         
  -1   7  13         93.55         92.15         1.19 o                         
   0   7  13         24.58         22.07         0.42 o                         
   1   7  13         93.44         92.14         1.01 o                         
   2   7  13        242.53        235.10         2.45 o                         
   3   7  13        186.12        182.90         2.22 o                         
   4   7  13          0.70          0.61         0.21 o                         
  -4   8  13         14.68         12.68         0.34 o                         
  -3   8  13         69.41         66.69         1.01 o                         
  -2   8  13        158.18        164.97         2.22 o                         
  -1   8  13        205.49        203.76         2.49 o                         
   0   8  13        187.39        192.40         2.16 o                         
   1   8  13        202.43        201.22         2.46 o                         
   2   8  13        158.22        162.67         2.00 o                         
   3   8  13         69.21         64.58         1.10 o                         
   4   8  13         14.92         13.15         0.42 o                         
  -4   9  13          4.47          3.61         0.26 o                         
  -3   9  13         44.47         42.51         0.68 o                         
  -2   9  13          2.15          1.69         0.21 o                         
  -1   9  13         71.44         68.66         1.09 o                         
   0   9  13         13.36         11.85         0.76 o                         
   1   9  13         71.61         69.33         1.22 o                         
   2   9  13          1.92          1.73         0.27 o                         
   3   9  13         45.48         44.47         0.72 o                         
   4   9  13          4.39          3.64         0.28 o                         
  -3  10  13         16.93         15.03         0.38 o                         
  -2  10  13         22.52         24.10         0.48 o                         
  -1  10  13         77.93         77.40         1.25 o                         
   0  10  13         15.94         14.90         0.46 o                         
   1  10  13         76.72         75.54         1.32 o                         
   2  10  13         22.66         24.92         0.57 o                         
   3  10  13         17.15         14.91         0.48 o                         
  -2  11  13          3.84          3.77         0.31 o                         
  -1  11  13         42.47         44.98         0.85 o                         
   0  11  13         56.82         54.30         0.97 o                         
   1  11  13         42.53         45.09         0.85 o                         
   2  11  13          3.83          3.86         0.38 o                         
  -2  12  13          0.37          0.55         0.32 o                         
  -1  12  13         38.30         43.12         0.87 o                         
   0  12  13         26.29         28.23         0.68 o                         
   1  12  13         38.19         42.71         1.07 o                         
   0   0  14        571.96        562.13        21.80 o                         
   1   0  14         21.54         22.27         0.42 o                         
   2   0  14        408.92        396.59         4.22 o                         
   3   0  14        135.09        133.24         1.89 o                         
   4   0  14        202.07        195.65         3.29 o                         
   5   0  14         26.99         24.64         0.54 o                         
  -5   1  14         22.03         20.89         0.46 o                         
  -4   1  14         84.03         87.28         1.44 o                         
  -3   1  14        191.92        186.81         2.55 o                         
  -2   1  14         54.20         50.32         0.74 o                         
  -1   1  14        425.71        415.08         3.87 o                         
   0   1  14         20.24         17.74         0.43 o                         
   1   1  14        426.17        415.79         3.66 o                         
   2   1  14         52.98         49.51         0.69 o                         
   3   1  14        192.88        186.55         2.33 o                         
   4   1  14         83.11         83.77         1.25 o                         
   5   1  14         21.89         21.31         0.57 o                         
  -5   2  14         35.30         32.04         0.58 o                         
  -4   2  14        155.57        158.01         2.38 o                         
  -3   2  14        150.52        152.05         2.13 o                         
  -2   2  14        371.28        377.83         3.75 o                         
  -1   2  14         93.29         85.89         1.14 o                         
   0   2  14        144.07        163.75         1.56 o                         
   1   2  14         92.36         86.16         0.89 o                         
   2   2  14        367.84        375.10         3.36 o                         
   3   2  14        151.50        151.26         1.96 o                         
   4   2  14        155.72        158.07         1.92 o                         
   5   2  14         35.90         31.90         0.75 o                         
  -5   3  14         16.13         15.57         0.42 o                         
  -4   3  14         83.14         91.23         1.35 o                         
  -3   3  14        221.01        225.14         2.75 o                         
  -2   3  14        616.05        622.55         6.47 o                         
  -1   3  14        324.58        320.42         2.89 o                         
   0   3  14         58.04         59.64         0.75 o                         
   1   3  14        322.82        321.13         2.87 o                         
   2   3  14        618.82        616.81         5.40 o                         
   3   3  14        220.01        225.83         2.37 o                         
   4   3  14         82.60         90.90         1.30 o                         
   5   3  14         16.38         15.30         0.50 o                         
  -5   4  14         26.22         26.55         0.64 o                         
  -4   4  14          8.54         10.54         0.41 o                         
  -3   4  14        244.93        249.85         3.86 o                         
  -2   4  14          4.83          6.84         0.26 o                         
  -1   4  14        242.55        242.10         2.23 o                         
   0   4  14          9.07          7.02         0.25 o                         
   1   4  14        240.85        241.28         2.33 o                         
   2   4  14          4.69          6.65         0.25 o                         
   3   4  14        245.95        249.86         2.93 o                         
   4   4  14          8.77          9.83         0.53 o                         
   5   4  14         26.07         25.86         0.63 o                         
  -5   5  14         37.91         35.38         0.73 o                         
  -4   5  14        111.12        107.97         1.53 o                         
  -3   5  14          9.78         10.68         0.40 o                         
  -2   5  14         81.63         83.24         0.95 o                         
  -1   5  14        273.65        269.63         2.51 o                         
   0   5  14         44.00         48.74         0.66 o                         
   1   5  14        278.34        278.15         2.63 o                         
   2   5  14         79.94         83.20         0.94 o                         
   3   5  14          9.99          9.50         0.35 o                         
   4   5  14        111.16        106.79         1.49 o                         
   5   5  14         38.95         34.91         0.65 o                         
  -4   6  14          2.36          2.95         0.23 o                         
  -3   6  14         15.78         15.31         0.44 o                         
  -2   6  14        317.92        313.73         3.61 o                         
  -1   6  14        455.86        457.12         4.28 o                         
   0   6  14        470.82        455.59         4.02 o                         
   1   6  14        457.23        457.95         4.51 o                         
   2   6  14        317.74        307.86         2.95 o                         
   3   6  14         15.65         15.05         0.43 o                         
   4   6  14          2.64          3.37         0.27 o                         
  -4   7  14         88.22         88.58         1.14 o                         
  -3   7  14         48.65         52.92         0.96 o                         
  -2   7  14         25.50         27.48         0.60 o                         
  -1   7  14        116.93        107.93         1.36 o                         
   0   7  14          3.97          3.91         0.24 o                         
   1   7  14        118.34        110.02         1.34 o                         
   2   7  14         24.95         27.66         0.51 o                         
   3   7  14         49.26         52.52         0.80 o                         
   4   7  14         87.43         87.72         1.39 o                         
  -4   8  14         23.72         25.73         0.48 o                         
  -3   8  14         10.30         10.15         0.36 o                         
  -2   8  14          3.34          4.36         0.29 o                         
  -1   8  14         59.04         58.18         0.84 o                         
   0   8  14         50.90         48.99         0.74 o                         
   1   8  14         58.87         59.33         0.96 o                         
   2   8  14          3.25          4.50         0.28 o                         
   3   8  14         10.14          9.32         0.46 o                         
   4   8  14         23.28         24.90         0.52 o                         
  -3   9  14         26.64         26.08         0.48 o                         
  -2   9  14          2.41          2.11         0.20 o                         
  -1   9  14          0.76          0.91         0.24 o                         
   0   9  14        936.98        947.21        11.52 o                         
   1   9  14          0.71          1.17         0.20 o                         
   2   9  14          2.51          2.07         0.23 o                         
   3   9  14         26.64         26.33         0.51 o                         
  -3  10  14          2.94          3.88         0.17 o                         
  -2  10  14          2.29          2.13         0.18 o                         
  -1  10  14         10.27         11.11         0.39 o                         
   0  10  14        110.27        116.34         1.47 o                         
   1  10  14         10.26         10.51         0.43 o                         
   2  10  14          2.22          1.93         0.19 o                         
   3  10  14          2.95          3.63         0.51 o                         
  -2  11  14          0.80          0.66         0.22 o                         
  -1  11  14         19.35         20.74         0.61 o                         
   0  11  14        268.65        256.12         3.86 o                         
   1  11  14         18.80         19.62         0.58 o                         
   2  11  14          0.85          0.55         0.24 o                         
  -1  12  14          5.15          5.65         0.59 o                         
   0  12  14         10.90         11.21         0.72 o                         
   1  12  14          5.14          5.39         0.42 o                         
   1   0  15         28.35         25.47         0.50 o                         
   2   0  15        583.52        547.79         7.48 o                         
   3   0  15       1243.99       1267.23        19.58 o                         
   4   0  15         83.52         85.06         1.41 o                         
   5   0  15         54.62         45.09         0.69 o                         
  -5   1  15          9.12         10.27         0.29 o                         
  -4   1  15         60.72         61.92         1.09 o                         
  -3   1  15        340.38        346.66         4.43 o                         
  -2   1  15        125.80        129.02         1.54 o                         
  -1   1  15         25.71         24.28         0.38 o                         
   0   1  15        407.67        397.64         3.22 o                         
   1   1  15         25.45         25.41         0.44 o                         
   2   1  15        125.28        129.09         1.42 o                         
   3   1  15        340.31        345.26         4.40 o                         
   4   1  15         60.81         59.89         0.88 o                         
   5   1  15          9.03         10.24         0.40 o                         
  -5   2  15          7.15          6.49         0.25 o                         
  -4   2  15        105.33        105.22         1.66 o                         
  -3   2  15        542.98        536.90         6.78 o                         
  -2   2  15        413.01        409.31         4.09 o                         
  -1   2  15        651.15        644.32         6.26 o                         
   0   2  15          0.70          0.52         0.14 o                         
   1   2  15        650.57        631.12         5.84 o                         
   2   2  15        411.43        412.38         3.65 o                         
   3   2  15        545.81        548.30         7.00 o                         
   4   2  15        105.15        103.86         1.40 o                         
   5   2  15          7.19          6.79         0.33 o                         
  -5   3  15          4.18          3.63         0.32 o                         
  -4   3  15        106.92        110.76         1.98 o                         
  -3   3  15        162.49        158.94         3.16 o                         
  -2   3  15        678.48        660.07         6.48 o                         
  -1   3  15        292.53        287.86         2.91 o                         
   0   3  15        270.71        246.66         2.39 o                         
   1   3  15        289.00        284.45         2.73 o                         
   2   3  15        679.26        663.71         6.07 o                         
   3   3  15        161.84        157.79         1.86 o                         
   4   3  15        108.14        105.81         1.48 o                         
   5   3  15          4.02          4.44         0.61 o                         
  -5   4  15          4.74          5.22         0.32 o                         
  -4   4  15         76.67         78.32         1.35 o                         
  -3   4  15        117.54        122.52         2.00 o                         
  -2   4  15        331.88        324.60         3.23 o                         
  -1   4  15        154.50        152.24         1.56 o                         
   0   4  15        459.05        470.23         4.62 o                         
   1   4  15        153.93        151.85         1.65 o                         
   2   4  15        332.47        329.92         3.11 o                         
   3   4  15        117.14        118.65         1.59 o                         
   4   4  15         77.00         77.23         1.15 o                         
   5   4  15          4.93          5.47         0.29 o                         
  -4   5  15         43.98         44.23         0.77 o                         
  -3   5  15        109.65        119.18         1.54 o                         
  -2   5  15        239.06        235.89         2.73 o                         
  -1   5  15         17.29         18.06         0.41 o                         
   0   5  15         79.18         76.62         0.88 o                         
   1   5  15         17.42         17.26         0.38 o                         
   2   5  15        239.33        241.41         2.33 o                         
   3   5  15        109.36        118.39         1.53 o                         
   4   5  15         43.59         43.01         0.73 o                         
  -4   6  15         32.10         36.67         0.60 o                         
  -3   6  15         26.27         27.21         0.76 o                         
  -2   6  15        126.40        125.79         1.90 o                         
  -1   6  15        105.53         99.96         1.17 o                         
   0   6  15        210.31        221.61         2.30 o                         
   1   6  15        104.44        100.08         1.16 o                         
   2   6  15        125.54        125.90         1.37 o                         
   3   6  15         26.68         27.57         0.54 o                         
   4   6  15         32.19         36.63         0.62 o                         
  -4   7  15         27.20         27.54         0.47 o                         
  -3   7  15         12.75         13.80         0.40 o                         
  -2   7  15          1.62          3.22         0.27 o                         
  -1   7  15         12.45         12.87         0.38 o                         
   0   7  15        120.13        116.80         1.32 o                         
   1   7  15         12.44         12.28         0.35 o                         
   2   7  15          1.61          3.02         0.21 o                         
   3   7  15         12.38         13.60         0.38 o                         
   4   7  15         27.32         27.08         0.65 o                         
  -4   8  15          3.99          5.68         0.42 o                         
  -3   8  15         10.61          9.82         0.39 o                         
  -2   8  15         44.44         41.50         0.76 o                         
  -1   8  15        168.08        162.38         2.10 o                         
   0   8  15        374.74        389.98         4.12 o                         
   1   8  15        165.74        164.27         2.19 o                         
   2   8  15         44.74         41.36         0.82 o                         
   3   8  15         10.47          9.99         0.45 o                         
   4   8  15          3.82          5.84         0.38 o                         
  -3   9  15         13.44         14.30         0.42 o                         
  -2   9  15         12.96         14.39         0.36 o                         
  -1   9  15         22.66         24.53         0.54 o                         
   0   9  15         54.31         54.41         0.84 o                         
   1   9  15         21.99         23.90         0.54 o                         
   2   9  15         12.64         14.24         0.42 o                         
   3   9  15         13.64         14.28         0.40 o                         
  -2  10  15          9.80         10.87         0.41 o                         
  -1  10  15         77.68         79.40         1.16 o                         
   0  10  15         11.12          8.01         0.31 o                         
   1  10  15         77.52         78.93         1.30 o                         
   2  10  15         10.02         10.41         0.31 o                         
  -2  11  15         22.40         26.38         0.79 o                         
  -1  11  15         56.71         54.08         1.04 o                         
   0  11  15          5.87          8.98         0.43 o                         
   1  11  15         55.62         50.90         1.02 o                         
   2  11  15         22.90         26.63         1.10 o                         
   0   0  16         11.18         10.32         0.40 o                         
   1   0  16         43.59         42.29         0.54 o                         
   2   0  16         58.98         61.37         0.95 o                         
   3   0  16        144.04        138.40         2.55 o                         
   4   0  16         22.04         21.73         0.57 o                         
   5   0  16         12.55         11.87         0.37 o                         
  -5   1  16          2.06          2.58         0.17 o                         
  -4   1  16        115.09        117.43         1.80 o                         
  -3   1  16        111.48        112.43         1.85 o                         
  -2   1  16        459.54        459.00         5.69 o                         
  -1   1  16         61.59         67.02         0.77 o                         
   0   1  16        109.48         85.80         0.93 o                         
   1   1  16         61.16         66.81         0.79 o                         
   2   1  16        461.78        456.79         4.83 o                         
   3   1  16        111.00        113.90         2.98 o                         
   4   1  16        115.56        115.85         1.77 o                         
   5   1  16          1.97          3.20         0.30 o                         
  -5   2  16          0.22          0.17         0.25 o                         
  -4   2  16         57.14         57.20         1.72 o                         
  -3   2  16          5.07          5.32         0.48 o                         
  -2   2  16         93.86        100.17         1.19 o                         
  -1   2  16         41.65         42.17         0.63 o                         
   0   2  16        143.70        148.57         1.54 o                         
   1   2  16         42.08         43.82         0.62 o                         
   2   2  16         94.24        101.20         1.25 o                         
   3   2  16          5.04          5.16         0.26 o                         
   4   2  16         56.50         53.94         0.89 o                         
   5   2  16          0.19         -0.20         0.20 o                         
  -5   3  16          8.47          6.79         0.38 o                         
  -4   3  16         36.01         35.76         0.85 o                         
  -3   3  16         13.35         11.81         0.46 o                         
  -2   3  16        114.02        106.24         1.27 o                         
  -1   3  16        134.47        132.78         2.09 o                         
   0   3  16        107.38        108.08         1.19 o                         
   1   3  16        136.44        137.15         1.41 o                         
   2   3  16        112.90        106.89         1.16 o                         
   3   3  16         13.75         12.91         0.52 o                         
   4   3  16         35.13         34.29         0.61 o                         
   5   3  16          8.49          7.23         0.44 o                         
  -4   4  16          0.24          0.30         0.22 o                         
  -3   4  16         18.35         18.78         0.54 o                         
  -2   4  16         95.54         93.46         1.15 o                         
  -1   4  16         45.75         46.55         0.68 o                         
   0   4  16          4.46          3.83         0.22 o                         
   1   4  16         46.51         48.72         0.68 o                         
   2   4  16         96.49         94.84         1.04 o                         
   3   4  16         18.70         19.07         0.81 o                         
   4   4  16          0.23          0.64         0.18 o                         
  -4   5  16         13.33         15.96         0.47 o                         
  -3   5  16         56.71         52.25         0.81 o                         
  -2   5  16          0.51          0.65         0.20 o                         
  -1   5  16        336.79        335.94         3.44 o                         
   0   5  16         10.80          9.40         0.53 o                         
   1   5  16        339.12        347.11         3.67 o                         
   2   5  16          0.47          0.23         0.16 o                         
   3   5  16         57.31         51.47         0.92 o                         
   4   5  16         12.80         15.40         0.39 o                         
  -4   6  16          6.58          5.96         0.25 o                         
  -3   6  16         32.25         28.45         0.55 o                         
  -2   6  16        127.64        129.80         1.69 o                         
  -1   6  16        341.31        339.62         3.64 o                         
   0   6  16         72.61         75.64         0.95 o                         
   1   6  16        339.91        340.91         3.62 o                         
   2   6  16        127.25        129.21         1.50 o                         
   3   6  16         31.98         27.67         0.53 o                         
   4   6  16          6.87          5.88         0.26 o                         
  -4   7  16          0.94          0.75         0.17 o                         
  -3   7  16        101.91        110.66         1.34 o                         
  -2   7  16          2.05          2.32         0.24 o                         
  -1   7  16         72.33         75.27         1.09 o                         
   0   7  16        127.28        127.85         1.63 o                         
   1   7  16         73.34         79.03         0.92 o                         
   2   7  16          2.02          2.56         0.23 o                         
   3   7  16        102.35        111.01         1.78 o                         
   4   7  16          0.94          0.93         0.24 o                         
  -3   8  16         14.11         16.22         0.38 o                         
  -2   8  16         15.08         13.78         0.43 o                         
  -1   8  16          0.54          0.82         0.21 o                         
   0   8  16         65.62         71.92         0.93 o                         
   1   8  16          0.54          1.11         0.26 o                         
   2   8  16         15.36         14.22         0.48 o                         
   3   8  16         14.45         17.83         0.70 o                         
  -3   9  16          1.43          1.95         0.22 o                         
  -2   9  16          8.98          7.48         0.30 o                         
  -1   9  16         53.93         55.56         0.81 o                         
   0   9  16          2.32          3.31         0.24 o                         
   1   9  16         54.76         57.26         0.90 o                         
   2   9  16          9.29          7.34         0.28 o                         
   3   9  16          1.33          1.42         0.18 o                         
  -2  10  16          1.35          1.33         0.19 o                         
  -1  10  16         38.91         37.09         1.01 o                         
   0  10  16         84.69         93.32         1.19 o                         
   1  10  16         39.00         36.58         0.73 o                         
   2  10  16          1.40          1.42         0.18 o                         
  -1  11  16         10.99         12.54         1.14 o                         
   0  11  16         80.83         82.17         1.76 o                         
   1  11  16         11.01         11.46         0.67 o                         
   1   0  17          6.32          6.98         0.25 o                         
   2   0  17        101.34         98.85         1.59 o                         
   3   0  17          5.29          4.29         0.35 o                         
   4   0  17          0.29          0.56         0.19 o                         
  -4   1  17        101.28         95.92         1.43 o                         
  -3   1  17         30.68         33.64         0.84 o                         
  -2   1  17        204.47        214.39         2.69 o                         
  -1   1  17        110.77        105.38         1.13 o                         
   0   1  17          1.33          1.78         0.18 o                         
   1   1  17        112.10        109.24         1.18 o                         
   2   1  17        204.77        213.52         3.91 o                         
   3   1  17         30.81         32.75         0.73 o                         
   4   1  17        101.90         96.58         1.49 o                         
  -4   2  17          6.61          6.64         0.32 o                         
  -3   2  17        132.34        137.20         2.13 o                         
  -2   2  17         21.55         20.74         0.44 o                         
  -1   2  17        637.48        610.99         6.48 o                         
   0   2  17         53.13         49.47         0.71 o                         
   1   2  17        637.29        627.09         6.22 o                         
   2   2  17         21.74         20.39         0.47 o                         
   3   2  17        132.07        135.30         1.86 o                         
   4   2  17          6.63          7.12         0.34 o                         
  -4   3  17          8.84         10.67         0.47 o                         
  -3   3  17         21.72         22.93         0.56 o                         
  -2   3  17        180.24        181.08         2.61 o                         
  -1   3  17        328.37        338.94         3.69 o                         
   0   3  17        286.05        275.20         2.82 o                         
   1   3  17        328.24        342.06         3.23 o                         
   2   3  17        178.82        180.69         2.19 o                         
   3   3  17         20.89         21.26         0.51 o                         
   4   3  17          8.81         10.77         0.46 o                         
  -4   4  17         41.88         45.54         0.83 o                         
  -3   4  17         29.85         32.69         0.67 o                         
  -2   4  17         64.93         65.16         0.96 o                         
  -1   4  17         45.31         43.91         0.71 o                         
   0   4  17        121.74        123.80         1.32 o                         
   1   4  17         45.24         45.85         0.68 o                         
   2   4  17         65.76         66.61         0.89 o                         
   3   4  17         30.18         32.64         0.62 o                         
   4   4  17         41.59         46.82         0.82 o                         
  -4   5  17          2.07          1.80         0.27 o                         
  -3   5  17        176.63        180.59         2.88 o                         
  -2   5  17         41.55         39.53         0.64 o                         
  -1   5  17        107.20        107.67         1.44 o                         
   0   5  17          2.82          2.74         0.21 o                         
   1   5  17        106.88        109.31         1.31 o                         
   2   5  17         40.78         39.00         0.72 o                         
   3   5  17        178.41        179.35         2.36 o                         
   4   5  17          2.13          1.82         0.19 o                         
  -4   6  17         53.25         54.19         1.40 o                         
  -3   6  17         12.36         16.13         0.40 o                         
  -2   6  17         89.96         89.20         1.39 o                         
  -1   6  17          1.47          0.75         0.19 o                         
   0   6  17         11.56         14.61         0.42 o                         
   1   6  17          1.29          0.46         0.18 o                         
   2   6  17         91.03         87.81         1.09 o                         
   3   6  17         12.34         16.03         0.44 o                         
   4   6  17         52.63         52.18         1.22 o                         
  -3   7  17         21.12         21.44         0.39 o                         
  -2   7  17         17.65         14.24         0.44 o                         
  -1   7  17          1.19          0.50         0.23 o                         
   0   7  17         55.80         55.23         0.84 o                         
   1   7  17          1.11          0.82         0.19 o                         
   2   7  17         17.43         13.20         0.38 o                         
   3   7  17         20.68         20.20         0.50 o                         
  -3   8  17          7.41          8.62         0.26 o                         
  -2   8  17          5.03          5.09         0.30 o                         
  -1   8  17         80.18         86.42         1.28 o                         
   0   8  17         94.53         89.76         1.17 o                         
   1   8  17         80.44         87.78         1.28 o                         
   2   8  17          4.98          5.65         0.26 o                         
   3   8  17          7.16          8.28         0.32 o                         
  -2   9  17          8.78          9.28         0.32 o                         
  -1   9  17        102.70        102.76         1.40 o                         
   0   9  17          2.87          3.03         0.22 o                         
   1   9  17        103.81        100.64         1.41 o                         
   2   9  17          8.78          9.24         0.31 o                         
  -1  10  17         18.49         18.74         0.54 o                         
   0  10  17          2.28          1.93         0.24 o                         
   1  10  17         18.76         19.29         0.47 o                         
   0   0  18        127.02        124.21         1.88 o                         
   1   0  18         39.66         42.00         0.64 o                         
   2   0  18        159.56        157.07         2.36 o                         
   3   0  18        100.30         97.33         1.79 o                         
   4   0  18          2.52          2.90         0.23 o                         
  -4   1  18         21.23         20.34         0.48 o                         
  -3   1  18         15.66         15.33         0.48 o                         
  -2   1  18         92.22         89.25         1.47 o                         
  -1   1  18        163.79        158.79         1.73 o                         
   0   1  18          3.30          1.83         0.20 o                         
   1   1  18        163.66        159.82         1.70 o                         
   2   1  18         91.63         88.10         1.80 o                         
   3   1  18         15.19         14.21         0.60 o                         
   4   1  18         21.42         20.01         0.46 o                         
  -4   2  18         31.89         34.93         0.67 o                         
  -3   2  18          8.66          8.75         0.37 o                         
  -2   2  18         67.72         67.37         0.99 o                         
  -1   2  18         16.86         15.73         0.42 o                         
   0   2  18          4.25          4.31         0.24 o                         
   1   2  18         16.73         15.70         0.37 o                         
   2   2  18         68.25         68.79         0.98 o                         
   3   2  18          8.44          8.21         0.32 o                         
   4   2  18         31.15         34.28         0.73 o                         
  -4   3  18         21.18         24.15         0.53 o                         
  -3   3  18        292.75        303.69         3.46 o                         
  -2   3  18         20.51         21.08         0.48 o                         
  -1   3  18          9.78         10.44         0.82 o                         
   0   3  18        101.73        101.74         1.36 o                         
   1   3  18          9.74         10.53         0.34 o                         
   2   3  18         20.57         21.57         0.49 o                         
   3   3  18        292.70        296.10         3.75 o                         
   4   3  18         21.49         25.28         0.60 o                         
  -4   4  18         21.23         24.16         0.53 o                         
  -3   4  18          2.04          3.27         0.24 o                         
  -2   4  18        385.41        386.48         4.89 o                         
  -1   4  18        247.23        240.04         3.01 o                         
   0   4  18         69.94         69.06         1.00 o                         
   1   4  18        249.38        250.90         2.90 o                         
   2   4  18        388.61        394.96         4.45 o                         
   3   4  18          2.05          3.19         0.27 o                         
   4   4  18         21.21         24.45         0.90 o                         
  -4   5  18          2.06          2.68         0.24 o                         
  -3   5  18         11.50         12.33         0.36 o                         
  -2   5  18         47.68         46.20         0.78 o                         
  -1   5  18          6.48          5.74         0.30 o                         
   0   5  18        418.41        416.71         5.26 o                         
   1   5  18          6.34          4.97         0.27 o                         
   2   5  18         48.18         48.10         0.79 o                         
   3   5  18         11.87         13.28         0.40 o                         
   4   5  18          2.26          2.78         0.42 o                         
  -3   6  18         18.95         18.41         0.44 o                         
  -2   6  18         13.46         12.98         0.38 o                         
  -1   6  18        131.76        131.19         1.81 o                         
   0   6  18         13.89         16.00         0.43 o                         
   1   6  18        131.73        136.43         1.55 o                         
   2   6  18         13.60         13.75         0.38 o                         
   3   6  18         17.96         17.33         0.42 o                         
  -3   7  18          4.26          3.61         0.20 o                         
  -2   7  18         85.71         79.86         1.32 o                         
  -1   7  18         11.61         10.69         0.46 o                         
   0   7  18        240.67        241.96         2.82 o                         
   1   7  18         11.90         12.07         0.36 o                         
   2   7  18         85.00         80.53         1.05 o                         
   3   7  18          4.50          3.44         0.21 o                         
  -2   8  18         11.66         13.21         0.36 o                         
  -1   8  18         97.11        100.75         1.42 o                         
   0   8  18         40.79         39.71         0.69 o                         
   1   8  18         97.79        102.11         1.41 o                         
   2   8  18         11.62         13.07         0.45 o                         
  -2   9  18         58.57         60.96         2.04 o                         
  -1   9  18          0.06          0.21         0.17 o                         
   0   9  18         53.10         52.79         0.91 o                         
   1   9  18          0.03          0.55         0.19 o                         
   2   9  18         59.21         60.81         1.17 o                         
   0  10  18          0.00          0.51         0.34 o                         
   1   0  19         60.35         55.76         0.79 o                         
   2   0  19         79.88         82.96         1.75 o                         
   3   0  19          3.54          2.55         0.24 o                         
   4   0  19          0.52          0.65         0.14 o                         
  -4   1  19         37.64         37.73         0.75 o                         
  -3   1  19         32.34         31.77         0.68 o                         
  -2   1  19         13.79         11.70         0.52 o                         
  -1   1  19         62.05         58.45         0.82 o                         
   0   1  19        147.07        143.77         2.78 o                         
   1   1  19         60.51         57.68         0.88 o                         
   2   1  19         13.99         12.14         0.46 o                         
   3   1  19         32.76         32.48         0.79 o                         
   4   1  19         37.62         36.43         0.63 o                         
  -4   2  19          4.26          5.10         0.26 o                         
  -3   2  19          1.61          2.26         0.25 o                         
  -2   2  19        174.23        172.49         2.59 o                         
  -1   2  19          6.35          6.69         0.45 o                         
   0   2  19        103.32         92.33         2.21 o                         
   1   2  19          6.33          6.73         0.41 o                         
   2   2  19        177.76        179.72         3.37 o                         
   3   2  19          1.75          2.05         0.21 o                         
   4   2  19          4.32          4.58         0.42 o                         
  -4   3  19          4.37          3.51         0.36 o                         
  -3   3  19         28.01         30.04         0.59 o                         
  -2   3  19         13.57         13.48         0.50 o                         
  -1   3  19        127.32        129.16         2.06 o                         
   0   3  19        189.74        179.03         2.83 o                         
   1   3  19        129.28        134.01         1.67 o                         
   2   3  19         12.68         13.50         0.39 o                         
   3   3  19         29.33         31.25         0.52 o                         
   4   3  19          4.48          4.38         0.42 o                         
  -3   4  19          3.26          3.13         0.22 o                         
  -2   4  19         18.43         16.79         0.43 o                         
  -1   4  19         11.61         10.54         0.49 o                         
   0   4  19        166.82        162.60         2.20 o                         
   1   4  19         11.42         10.48         0.41 o                         
   2   4  19         17.57         17.48         0.66 o                         
   3   4  19          3.15          3.08         0.25 o                         
  -3   5  19         50.31         51.78         0.79 o                         
  -2   5  19         17.09         18.68         0.48 o                         
  -1   5  19         50.56         46.46         0.80 o                         
   0   5  19         67.58         70.37         1.09 o                         
   1   5  19         49.53         45.64         0.73 o                         
   2   5  19         16.68         18.57         0.45 o                         
   3   5  19         49.62         51.75         0.89 o                         
  -3   6  19          2.58          2.34         0.17 o                         
  -2   6  19         87.55         86.97         2.59 o                         
  -1   6  19         18.15         16.24         0.44 o                         
   0   6  19          7.54          7.64         0.34 o                         
   1   6  19         18.28         16.67         0.40 o                         
   2   6  19         88.00         89.48         1.15 o                         
   3   6  19          2.46          2.38         0.19 o                         
  -2   7  19         19.84         19.51         0.50 o                         
  -1   7  19         29.24         28.86         0.61 o                         
   0   7  19         14.93         17.44         0.43 o                         
   1   7  19         28.97         29.06         0.58 o                         
   2   7  19         19.49         19.78         0.58 o                         
  -2   8  19         42.70         45.46         0.78 o                         
  -1   8  19         34.91         37.44         0.71 o                         
   0   8  19          1.52          1.73         0.21 o                         
   1   8  19         34.59         37.33         0.70 o                         
   2   8  19         41.38         42.33         0.87 o                         
  -1   9  19         36.71         34.45         0.79 o                         
   0   9  19         63.82         65.88         1.45 o                         
   1   9  19         36.26         33.82         0.75 o                         
   0   0  20         80.89         68.62         1.41 o                         
   1   0  20        170.88        164.02         1.85 o                         
   2   0  20         39.61         37.20         0.96 o                         
   3   0  20         11.00          9.27         0.45 o                         
  -3   1  20         17.74         16.51         0.45 o                         
  -2   1  20         22.39         24.30         0.66 o                         
  -1   1  20        104.73         98.78         1.41 o                         
   0   1  20         33.72         29.18         0.62 o                         
   1   1  20        104.72        100.78         1.31 o                         
   2   1  20         22.79         24.42         0.74 o                         
   3   1  20         17.76         16.78         0.45 o                         
  -3   2  20         32.76         34.54         0.76 o                         
  -2   2  20         56.93         56.22         1.15 o                         
  -1   2  20         34.21         32.36         0.69 o                         
   0   2  20        345.33        330.09         5.23 o                         
   1   2  20         33.54         30.98         0.58 o                         
   2   2  20         57.10         58.72         0.93 o                         
   3   2  20         32.09         32.99         0.59 o                         
  -3   3  20         54.72         55.39         0.84 o                         
  -2   3  20          3.22          4.12         0.28 o                         
  -1   3  20        136.36        127.62         2.58 o                         
   0   3  20          2.16          3.00         0.35 o                         
   1   3  20        134.84        127.57         1.81 o                         
   2   3  20          3.13          3.99         0.25 o                         
   3   3  20         54.88         55.63         0.76 o                         
  -3   4  20         19.95         21.37         0.44 o                         
  -2   4  20         63.52         62.45         0.88 o                         
  -1   4  20         29.50         30.23         0.68 o                         
   0   4  20          7.69          6.22         0.34 o                         
   1   4  20         29.37         29.99         0.52 o                         
   2   4  20         64.08         65.17         1.45 o                         
   3   4  20         19.72         20.80         0.48 o                         
  -3   5  20          0.49          1.37         0.22 o                         
  -2   5  20         23.91         24.57         0.58 o                         
  -1   5  20         19.34         17.67         0.51 o                         
   0   5  20          0.02          0.15         0.19 o                         
   1   5  20         19.29         17.60         0.42 o                         
   2   5  20         24.12         24.42         0.45 o                         
   3   5  20          0.39          0.88         0.17 o                         
  -2   6  20         10.59          9.27         0.42 o                         
  -1   6  20         17.44         17.11         0.41 o                         
   0   6  20          5.67          4.59         0.26 o                         
   1   6  20         17.50         16.57         0.42 o                         
   2   6  20         10.33          8.70         0.37 o                         
  -2   7  20          5.81          6.37         0.59 o                         
  -1   7  20         18.17         17.19         0.56 o                         
   0   7  20          7.53          9.85         0.30 o                         
   1   7  20         18.53         17.00         0.45 o                         
   2   7  20          5.83          6.17         0.27 o                         
  -1   8  20          4.46          5.08         0.32 o                         
   0   8  20          0.98          0.62         0.19 o                         
   1   8  20          4.49          4.49         0.29 o                         
   1   0  21         15.02         15.82         0.45 o                         
   2   0  21          0.95          1.53         0.30 o                         
   3   0  21          5.01          6.17         0.45 o                         
  -3   1  21         26.59         28.25         0.65 o                         
  -2   1  21          3.38          3.56         0.30 o                         
  -1   1  21          7.08          6.54         0.67 o                         
   0   1  21          0.98          1.02         0.22 o                         
   1   1  21          6.81          6.37         0.49 o                         
   2   1  21          3.52          3.76         0.32 o                         
   3   1  21         26.50         29.07         0.57 o                         
  -3   2  21         17.53         17.98         0.48 o                         
  -2   2  21         35.82         36.67         0.81 o                         
  -1   2  21         12.54         13.73         0.54 o                         
   0   2  21        105.16        100.31         2.85 o                         
   1   2  21         11.95         13.65         0.46 o                         
   2   2  21         36.17         37.78         0.73 o                         
   3   2  21         17.19         17.42         0.41 o                         
  -3   3  21          7.06          6.89         0.32 o                         
  -2   3  21         52.78         51.68         0.81 o                         
  -1   3  21        101.01         93.29         1.70 o                         
   0   3  21         33.79         31.26         0.83 o                         
   1   3  21        100.22         93.33         1.33 o                         
   2   3  21         51.79         51.71         0.73 o                         
   3   3  21          6.94          6.91         0.55 o                         
  -2   4  21         11.36         13.15         0.42 o                         
  -1   4  21         29.96         28.05         0.63 o                         
   0   4  21         12.11         12.38         0.64 o                         
   1   4  21         30.10         29.17         0.56 o                         
   2   4  21         11.06         13.32         0.30 o                         
  -2   5  21         17.32         18.32         0.59 o                         
  -1   5  21          1.73          1.25         0.20 o                         
   0   5  21          4.27          4.19         0.31 o                         
   1   5  21          1.77          1.23         0.18 o                         
   2   5  21         18.07         18.99         0.41 o                         
  -2   6  21          4.79          5.65         0.38 o                         
  -1   6  21         15.59         15.07         0.48 o                         
   0   6  21          0.01          0.63         0.16 o                         
   1   6  21         15.65         15.56         0.36 o                         
   2   6  21          4.68          5.58         0.46 o                         
  -1   7  21          1.27          1.40         0.38 o                         
   0   7  21         10.93         13.32         0.47 o                         
   1   7  21          1.36          1.37         0.24 o                         
   0   0  22          3.48          1.94         0.36 o                         
   1   0  22         37.94         33.07         0.67 o                         
   2   0  22         16.60         14.91         0.56 o                         
  -2   1  22         12.18         13.31         0.53 o                         
  -1   1  22         46.52         48.96         1.02 o                         
   0   1  22          2.58          3.27         0.41 o                         
   1   1  22         46.38         47.81         1.25 o                         
   2   1  22         11.71         12.45         0.45 o                         
  -2   2  22         23.04         26.64         0.55 o                         
  -1   2  22         23.36         23.21         0.63 o                         
   0   2  22         43.21         42.10         0.92 o                         
   1   2  22         23.49         23.47         0.53 o                         
   2   2  22         22.75         26.97         0.62 o                         
  -2   3  22         54.49         56.91         1.07 o                         
  -1   3  22         14.59         14.94         0.62 o                         
   0   3  22          6.54          5.77         0.45 o                         
   1   3  22         14.48         14.31         0.42 o                         
   2   3  22         54.45         56.25         1.04 o                         
  -2   4  22         54.68         54.30         1.77 o                         
  -1   4  22          5.05          4.86         0.29 o                         
   0   4  22         22.19         25.29         0.61 o                         
   1   4  22          4.89          4.86         0.26 o                         
   2   4  22         54.74         54.88         1.22 o                         
  -1   5  22         38.03         37.42         1.05 o                         
   0   5  22         44.07         38.10         0.70 o                         
   1   5  22         37.85         37.04         0.67 o                         
  -1   6  22          7.27         11.54         0.84 o                         
   0   6  22          3.07          3.30         0.22 o                         
   1   6  22          7.64         11.71         1.10 o                         
   1   0  23          1.32          1.28         0.24 o                         
   2   0  23          0.18          0.32         0.20 o                         
  -2   1  23         14.03         17.16         0.56 o                         
  -1   1  23          5.37          4.77         0.36 o                         
   0   1  23         14.63         12.13         0.41 o                         
   1   1  23          5.49          3.76         0.34 o                         
   2   1  23         13.97         16.60         0.76 o                         
  -2   2  23          6.59          6.07         0.67 o                         
  -1   2  23          1.29          1.83         0.26 o                         
   0   2  23         10.85         12.61         0.56 o                         
   1   2  23          1.25          1.57         0.24 o                         
   2   2  23          6.45          7.75         0.67 o                         
  -1   3  23         21.54         21.05         0.72 o                         
   0   3  23          8.44          4.99         0.72 o                         
   1   3  23         21.45         23.08         0.88 o                         
  -1   4  23         44.35         46.20         1.52 o                         
   0   4  23         17.17         16.19         0.54 o                         
   1   4  23         43.94         44.68         1.07 o                         
   0   0  24         30.86         36.75         1.35 o                         
   0   1  24         20.28         18.70         0.80 o                         
   0   2  24          0.98          1.17         0.26 o                         
                                                                                
