# Supplementary material for: Crystal structure of 5-O-benzoyl-2,3-O-iso­propyl­idene-d-ribono-1,4-lactone
Source: Acta Crystallogr E Crystallogr Commun. 2017 Feb 17;73(Pt 3):407–9. doi: 10.1107/S2056989017002043 (PMC5347065; doi:10.1107/S2056989017002043)
Supplement: Supplementary file 3 [file e-73-00407-Isup3.mol]

I
  --CCDC--120716    3D                              

 37 39  0  0  0  0  0  0  0  0999 V2000
    3.8765    0.1530   13.2039 O      0
    4.1612    1.1475   17.2747 O      0
    5.8115    1.4566   14.7944 O      0
    5.4085    3.5916   14.3235 O      0
    3.3796    3.0961   16.4196 O      0
    4.6197   -0.9685   11.4145 O      0
    0.8930    1.9182    9.6886 C      0
    0.2263    2.3720    9.1859 H      0
    1.9414    1.2944    9.0405 C      0
    1.9955    1.3287    8.0937 H      0
    2.9127    0.6211    9.7585 C      0
    3.6260    0.1835    9.3091 H      0
    2.8332    0.5913   11.1468 C      0
    3.8695   -0.1629   11.8940 C      0
    4.7930   -0.5848   14.0411 C      0
    5.6302   -0.7794   13.5507 H      0
    4.3871   -1.4418   14.3260 H      0
    5.0746    0.2892   15.2363 C      0
    5.6244   -0.2200   15.8987 H      0
    3.8408    0.8443   15.9255 C      0
    3.0365    0.2577   15.8321 H      0
    3.4360    2.3217   17.6313 C      0
    2.0398    1.9891   18.0898 C      0
    1.5654    1.5160   17.3745 H      0
    1.5620    2.8170   18.3072 H      0
    2.0848    1.4192   18.8866 H      0
    5.0153    2.5428   14.7477 C      0
    3.6473    2.2302   15.3332 C      0
    2.9242    2.2513   14.6429 H      0
    0.8158    1.8819   11.0681 C      0
    0.0933    2.3092   11.5137 H      0
    1.7854    1.2267   11.7981 C      0
    1.7364    1.2105   12.7472 H      0
    4.2121    3.0830   18.6625 C      0
    4.3336    2.5241   19.4580 H      0
    3.7216    3.8955   18.9068 H      0
    5.0878    3.3274   18.2971 H      0
  1 14  1
  1 15  1
  2 20  1
  2 22  1
  3 18  1
  3 27  1
  4 27  1
  5 22  1
  5 28  1
  6 14  1
  7  8  1
  7  9  1
  7 30  1
  9 10  1
  9 11  1
 11 12  1
 11 13  1
 13 14  1
 13 32  1
 15 16  1
 15 17  1
 15 18  1
 18 19  1
 18 20  1
 20 21  1
 20 28  1
 22 23  1
 22 34  1
 23 24  1
 23 25  1
 23 26  1
 27 28  1
 28 29  1
 30 31  1
 30 32  1
 32 33  1
 34 35  1
 34 36  1
 34 37  1
M  END
$$$$
