# Supplementary material for: Crystal structure of 5-O-benzoyl-2,3-O-iso­propyl­idene-d-ribono-1,4-lactone
Source: Acta Crystallogr E Crystallogr Commun. 2017 Feb 17;73(Pt 3):407–9. doi: 10.1107/S2056989017002043 (PMC5347065; doi:10.1107/S2056989017002043)
Supplement: Supplementary file 4 [file e-73-00407-Isup4.cml]

<?xml version="1.0" ?>
<cml>
<molecule id="m1">
  <atomArray>
    <atom id="a1" elementType="C"
          x2="-5.994999885559082" y2="3.5200339001915673" />
    <atom id="a2" elementType="C"
          x2="-7.3286692266073405" y2="2.750016959632527" />
    <atom id="a3" elementType="C"
          x2="-7.3286692266073405" y2="1.2099830785144459" />
    <atom id="a4" elementType="C"
          x2="-5.994999885559082" y2="0.4399661379554054" />
    <atom id="a5" elementType="C"
          x2="-4.6613305445108235" y2="1.2099830785144459" />
    <atom id="a6" elementType="C"
          x2="-4.6613305445108235" y2="2.750016959632527" />
    <atom id="a7" elementType="C"
          x2="-3.173804772025658" y2="0.8114017490565639" />
    <atom id="a8" elementType="O"
          x2="-3.173804772025658" y2="-0.7285982509434361" />
    <atom id="a9" elementType="O"
          x2="-1.686278999540493" y2="1.2099830785144459" />
    <atom id="a10" elementType="C"
          x2="-0.35259987771245727" y2="0.43998307851444596" />
    <atom id="a11" elementType="C"
          x2="0.9810792441155785" y2="1.2099830785144459" />
    <atom id="a12" elementType="C"
          x2="1.7510831557453856" y2="3.57974711694634" />
    <atom id="a13" elementType="O"
          x2="0.5052168267283592" y2="2.6745305184343398" />
    <atom id="a14" elementType="C"
          x2="2.521087067375193" y2="1.2099830785144459" />
    <atom id="a15" elementType="C"
          x2="2.996949484762414" y2="2.6745305184343398" />
    <atom id="a16" elementType="O"
          x2="4.4844752572475794" y2="3.0731118478922217" />
    <atom id="a17" elementType="O"
          x2="3.610031510402476" y2="0.12103863548716265" />
    <atom id="a18" elementType="C"
          x2="5.25447525724758" y2="1.7394327260641862" />
    <atom id="a19" elementType="C"
          x2="6.7804857911142005" y2="1.5323292482370117" />
    <atom id="a20" elementType="C"
          x2="6.02447525724758" y2="0.4057536042361507" />
    <atom id="a21" elementType="O"
          x2="1.7510831557453856" y2="5.11974711694634" />
  </atomArray>
  <bondArray>
    <bond atomRefs2="a1 a2" order="1" />
    <bond atomRefs2="a1 a6" order="2" />
    <bond atomRefs2="a2 a3" order="2" />
    <bond atomRefs2="a3 a4" order="1" />
    <bond atomRefs2="a4 a5" order="2" />
    <bond atomRefs2="a5 a6" order="1" />
    <bond atomRefs2="a5 a7" order="1" />
    <bond atomRefs2="a7 a8" order="2" />
    <bond atomRefs2="a7 a9" order="1" />
    <bond atomRefs2="a9 a10" order="1" />
    <bond atomRefs2="a11 a10" order="1">
      <bondStereo>W</bondStereo>
    </bond>
    <bond atomRefs2="a13 a11" order="1" />
    <bond atomRefs2="a11 a14" order="1" />
    <bond atomRefs2="a12 a13" order="1" />
    <bond atomRefs2="a12 a15" order="1" />
    <bond atomRefs2="a14 a15" order="1" />
    <bond atomRefs2="a15 a16" order="1">
      <bondStereo>H</bondStereo>
    </bond>
    <bond atomRefs2="a14 a17" order="1">
      <bondStereo>H</bondStereo>
    </bond>
    <bond atomRefs2="a16 a18" order="1" />
    <bond atomRefs2="a17 a18" order="1" />
    <bond atomRefs2="a18 a19" order="1" />
    <bond atomRefs2="a18 a20" order="1" />
    <bond atomRefs2="a12 a21" order="2" />
  </bondArray>
</molecule>
</cml>
